# Supplementary material for: Hemagglutinin double-mutation enhances binding of human-infecting avian influenza virus clade 2.3.4.4b H5Ny to human and SLeX receptors
Source: EMBO Rep. 2026 Jun 16;27(14):4079–99. doi: 10.1038/s44319-026-00816-2 (PMC13400655; doi:10.1038/s44319-026-00816-2)
Supplement: Supplementary file 3 — Dataset EV1 [file 44319_2026_816_MOESM3_ESM.xlsx]

## Sheet: Glycan array results table
List of glycan probes, their sequences, and fluorescence binding scores with relative binding intensities ("matrix") elicited with the three HA proteins in the broad spectrum glycan screening arrays.
				huH5N8_HA-His		wsH5N8_HA-His		AvainH4-His
Position	Set(Pos)	Probe	Structure	Score	Error	Score	Error	Score	Error
Sialyl glycan probes
1	Set 43 (44)	GSC-187	NeuAcα-3Galβ-C29	-	74.5	-	190.5	-	95.5
2	Set 43 (32)	GSC-40	NeuAcα-(S)-3Galβ-Cer42	-	79.5	-	29	-	26.5
3	Set 42 (11)	NeuAcα-(3')Lac	NeuAcα-3Galβ-4Glc-DH	-	34	-	456	-	88.5
4	Set 56 (18)	NeuAcα-(3')Lac-AO	NeuAcα-3Galβ-4Glc-AO	6261	850	1455	152	132	3
5	Set 42 (42)	Neu4,5Ac-(3')Lac	(4-OAc)NeuAcα-3Galβ-4Glc-DH	-	32	-	41	-	15
6	Set 56 (20)	Neu4,5Ac-(3')Lac-AO	(4-OAc)NeuAcα-3Galβ-4Glc-AO	12456.5	978.5	8849.5	412.5	90	99
7	Set 43 (28)	GSC-16	NeuAcα-3Galβ-4Glcβ-Cer32	-	4	-	91.5	-	0
8	Set 56 (24)	GSC-178	NeuAcα-3Galβ-4Glcβ-Cer34	-	74.5	-	31.5	-	27.5
9	Set 42 (60)	GSC-17	NeuAcα-3Galβ-4Glcβ-Cer36	-	36.5	-	2.5	-	11
10	Set 43 (29)	GSC-18	NeuAcα-3Galβ-4Glcβ-Cer42	49.5	20.5	-	34	-	14.5
11	Set 56 (60)	GSC-197	KDNα-3Galβ-4Glcβ-Cer28	-	5	-	0.5	-	19
12	Set 43 (14)	GSC-199	KDNα-3Galβ-4Glcβ-C30	-	102	-	55.5	-	2
13	Set 43 (10)	GSC-198	KDNα-3Galβ-4Glcβ-Cer34	-	148	-	4.5	-	44
14	Set 42 (63)	GSC-75	(4-deoxy)NeuAcα-3Galβ-4Glcβ-Cer36	-	29.5	-	50	-	51
15	Set 42 (64)	GSC-76	(7-deoxy)NeuAcα-3Galβ-4Glcβ-Cer36	-	202.5	-	16	-	1.5
16	Set 43 (1)	GSC-77	(8-deoxy)NeuAcα-3Galβ-4Glcβ-Cer36	-	39.5	-	19.5	-	7.5
17	Set 43 (3)	GSC-153	(4,8-deoxy)NeuAcα-3Galβ-4Glcβ-Cer36	-	25.5	-	13	-	17
18	Set 43 (2)	GSC-51	(9-deoxy)NeuAcα-3Galβ-4Glcβ-Cer36	-	16.5	-	20.5	-	5
19	Set 43 (4)	GSC-78	(4-OMe)NeuAcα-3Galβ-4Glcβ-Cer36	-	59	-	235.5	-	48.5
20	Set 43 (5)	GSC-79	(9-OMe)NeuAcα-3Galβ-4Glcβ-Cer36	-	28	-	44.5	-	13
21	Set 43 (12)	GSC-23	(C7)NeuAcα-3Galβ-4Glcβ-Cer36	-	36.5	-	106.5	-	27
22	Set 43 (13)	GSC-24	(C8)NeuAcα-3Galβ-4Glcβ-Cer36	-	44	-	23	-	12.5
23	Set 43 (33)	GSC-50	(C8 diastereoisomer)NeuAcα-3Galβ-4Glcβ-Cer36	-	28.5	-	19	-	41
24	Set 42 (38)	Neuα-(3')Lac	Neuα-3Galβ-4Glc-DH	-	71	-	40.5	-	24
25	Set 42 (39)	Neuα-(3')Lac-AO	Neuα-3Galβ-4Glc-AO	-	88	-	37.5	-	61.5
26	Set 42 (34)	NeuAcβ-(3')Lac	NeuAcβ-3Galβ-4Glc-DH	-	85	-	12.5	-	43.5
27	Set 42 (35)	NeuAcβ-(3')Lac-AO	NeuAcβ-3Galβ-4Glc-AO	-	143	-	28	-	6
28	Set 43 (41)	GSC-161	NeuAcα-3Galβ-4Glcβ-C30 │ Fucα-3	4297	416	1276	67	2	39
29	Set 43 (42)	GSC-162	NeuAcα-3Galβ-4Glcβ-Cer36 │ Fucα-3	1453.5	147.5	-	107	-	10.5
30	Set 42 (53)	SAA#1	NeuAcα-3Galβ-3GlcNAc-DH	-	10	-	10.5	-	40.5
31	Set 42 (54)	SAA#1-AO	NeuAcα-3Galβ-3GlcNAc-AO	-	21	354.5	3.5	-	8.5
32	Set 42 (13)	NeuAcα-(3')LN	NeuAcα-3Galβ-4GlcNAc-DH	-	16	-	76.5	-	1.5
33	Set 42 (55)	NeuAcα-(3')LN-AO	NeuAcα-3Galβ-4GlcNAc-AO	-	69.5	-	5.5	-	32.5
34	Set 44 (1)	NeuGcα-(3')LN	NeuGcα-3Galβ-4GlcNAc-DH	-	27	-	35.5	-	1.5
35	Set 43 (45)	PI-1	NeuAcα-3(6-NAc)Galβ-4GlcNAc-DH	-	7.5	-	44	-	43.5
36	Set 43 (46)	PI-1-AO	NeuAcα-3(6-NAc)Galβ-4GlcNAc-AO	-	1	-	55	-	11
37	Set 43 (47)	PI-2	NeuAcα-3(6-NBz)Galβ-4GlcNAc-DH	-	59	-	7	-	4.5
38	Set 43 (48)	PI-2-AO	NeuAcα-3(6-NBz)Galβ-4GlcNAc-AO	1050	399	349.5	129.5	-	1
39	Set 42 (50)	SA(3')-Lea-Tri	NeuAcα-3Galβ-3GlcNAc-DH │ Fucα-4	528.5	80.5	423.5	355.5	-	29
40	Set 43 (49)	SA(3')-Lea-Tri-AO	NeuAcα-3Galβ-3GlcNAc-AO │ Fucα-4	1363	141	747.5	194.5	-	42
41	Set 43 (55)	SA(3')-Lex-Tri	NeuAcα-3Galβ-4GlcNAc-DH │ Fucα-3	-	191.5	-	36	-	32
42	Set 43 (50)	SA(3')-Lex-Tri-AO	NeuAcα-3Galβ-4GlcNAc-AO │ Fucα-3	1881.5	63.5	1476	131	-	24
43	Set 43 (23)	GSC-440	NeuAcα-3Galβ-4GlcNAcβ-C30 │ Fucα-3	750.5	80.5	-	39	-	13
44	Set 43 (24)	GSC-512	(4-OAc)NeuAcα-3Galβ-4GlcNAcβ-C30 │ Fucα-3	31	30	-	9.5	-	2.5
45	Set 42 (62)	GSC-513	(9-OAc)NeuAcα-3Galβ-3GlcNAcβ-C30 │ Fucα-4	-	20.5	-	23	-	10
46	Set 42 (61)	GSC-511	(9-OAc)NeuAcα-3Galβ-4GlcNAcβ-C30 │ Fucα-3	-	109.5	-	45	-	3
47	Set 45 (11)	GSC-479	NeuAcα-3Galβ-4GlcNAcβ-3Galβ-C30 │ Fucα-3	14985.5	800.5	7857.5	921.5	314.5	43.5
48	Set 44 (56)	GSC-105	NeuAcα-3Galβ-4GlcNAcβ-3Galβ-Cer36 │ Fucα-3	77	129	-	60	-	4
49	Set 45 (13)	GSC-121	NeuAcα-3Galβ-4GlcNAcβ-3Galβ-Cer36 │ (3-deoxy)Fucα-3	-	34.5	-	79.5	-	8
50	Set 45 (14)	GSC-123	NeuAcα-3Galβ-4GlcNAcβ-3Galβ-Cer36 │ (4-deoxy)Fucα-3	-	17	-	20.5	-	35.5
51	Set 45 (16)	GSC-133	NeuAcα-3Galβ-4GlcNAcβ-3Galβ-Cer36 │ (2-OMe)Fucα-3	2694.5	603.5	2017.5	1040.5	627.5	240.5
52	Set 44 (63)	GSC-131	NeuAcα-3Galβ-4GlcNAcβ-3Galβ-Cer36 │ Quvα-3	-	2.5	-	36	-	36.5
53	Set 44 (64)	GSC-163	NeuAcα-3Galβ-4GlcNAcβ-3Galβ-Cer36 │ Rhaα-3	92.5	55.5	6.5	64.5	-	114.5
54	Set 45 (15)	GSC-127	NeuAcα-3Galβ-4GlcNAcβ-3Galβ-Cer36 │ (6-deoxy)Talα-3	1397.5	10.5	528	113	37	16
55	Set 44 (61)	GSC-341	KDNα-3Galβ-4GlcNAcβ-3Galβ-C30 │ Fucα-3	-	67	-	32.5	-	36.5
56	Set 56 (29)	GSC-177	NeuGcα-3Galβ-4GlcNAcβ-3Galβ-Cer36 │ Fucα-3	-	8.5	-	42.5	-	0.5
57	Set 45 (17)	GSC-175	NeuAcα-3(4-deoxy)Galβ-4GlcNAcβ-3Galβ-Cer36 │ Fucα-3	-	19	-	25.5	-	14.5
58	Set 45 (18)	GSC-176	NeuAcα-3(6-deoxy)Galβ-4GlcNAcβ-3Galβ-Cer36 │ Fucα-3	783.5	170.5	775.5	301.5	-	51.5
59	Set 45 (5)	GSC-257	NeuAcα-3(4,6-deoxy)Galβ-4GlcNAcβ-3Galβ-Cer36 │ Fucα-3	-	23	-	24.5	-	35
60	Set 44 (18)	LSTa	NeuAcα-3Galβ-3GlcNAcβ-3Galβ-4Glc-DH	20371.5	578.5	20083	6232	5180.5	537.5
61	Set 45 (29)	LSTd	NeuAcα-3Galβ-4GlcNAcβ-3Galβ-4Glc-DH	41883.5	307.5	49937	1272	18569.5	1086.5
62	Set 45 (6)	GSC-272	NeuAcα-3Galβ-3GlcNAcβ-3Galβ-4Glcβ-C30	6636	909	7382	292	4626.5	132.5
63	Set 44 (60)	GSC-147	KDNα-3Galβ-3GlcNAcβ-3Galβ-4Glcβ-Cer36	-	24.5	-	17.5	-	15
64	Set 44 (59)	GSC-396	NeuGcα-3Galβ-3GlcNAcβ-3Galβ-4Glcβ-C30	-	13.5	-	0.5	-	3.5
65	Set 44 (19)	Sialylparagloboside	NeuAcα-3Galβ-4GlcNAcβ-3Galβ-4Glcβ-Cer	654.5	145.5	499	104	-	47
66	Set 45 (7)	GSC-273	NeuAcα-3Galβ-4GlcNAcβ-3Galβ-4Glcβ-C30	7048.5	425.5	4192.5	340.5	441	10
67	Set 44 (50)	GSC-31	NeuAcα-3Galβ-4GlcNAcβ-3Galβ-4Glcβ-Cer36	1247	640	729.5	259.5	31.5	20.5
68	Set 44 (57)	GSC-516B	Neuα-3Galβ-4GlcNAcβ-3Galβ-4Glcβ-Cer36 │ SU-6	-	4	-	39	-	106.5
69	Set 44 (20)	SA(3')-LNFP-II	NeuAcα-3Galβ-3GlcNAcβ-3Galβ-4Glc-DH │ Fucα-4	15906	1866	17029	1499	402	95
70	Set 45 (12)	GSC-533	NeuAcα-3Galβ-4GlcNβ-3Galβ-4Glcβ-Cer36 │ Fucα-3	6230.5	23.5	6419.5	669.5	473.5	87.5
71	Set 44 (22)	GSC-64	NeuAcα-3Galβ-4GlcNAcβ-3Galβ-4Glcβ-Cer36 │ Fucα-3	5557	110	5754	1386	38	35
72	Set 44 (24)	GSC-472	Neuα-3Galβ-4GlcNAcβ-3Galβ-4Glcβ-Cer36 │ Fucα-3	-	8.5	-	6	-	1
73	Set 45 (9)	GSC-314	KDNα-3Galβ-4GlcNAcβ-3Galβ-4Glcβ-C30 │ Fucα-3	-	2	-	39	-	39.5
74	Set 44 (62)	GSC-149	KDNα-3Galβ-4GlcNAcβ-3Galβ-4Glcβ-Cer36 │ Fucα-3	-	7	-	1.5	-	27.5
75	Set 45 (8)	GSC-311	KDNα-3Galβ-4GlcNAcβ-3Galβ-4Glcβ-C30 │ Rhaα-3	-	5	-	198.5	70	43
76	Set 44 (38)	GSC-268	SU-6 │ NeuAcα-3Galβ-4GlcNAcβ-3Galβ-4Glcβ-Cer36 │ Fucα-3	2595.5	475.5	1627.5	92.5	-	22
77	Set 44 (33)	GSC-268 deNAc	SU-6 │ Neuα-3Galβ-4GlcNβ-3Galβ-4Glcβ-Cer36 │ Fucα-3	-	24.5	-	10.5	-	12
78	Set 44 (34)	GSC-269	SU-6 │ NeuAcα-3Galβ-4GlcNAcβ-3Galβ-4Glcβ-Cer36 │ Fucα-3	4514.5	246.5	4040.5	301.5	324	101
79	Set 44 (32)	GSC-406	SU-6 │ Neuα-3Galβ-4GlcNAcβ-3Galβ-4Glcβ-Cer36 │ Fucα-3	-	6.5	-	2	-	23.5
80	Set 44 (35)	GSC-270	SU-6 SU-6 │ │ NeuAcα-3Galβ-4GlcNAcβ-3Galβ-4Glcβ-Cer36 │ Fucα-3	495.5	87.5	330	32	-	3
81	Set 46 (33)	NeuAcα-(3')LNnO	NeuAcα-3Galβ-4GlcNAcβ-3Galβ-4GlcNAcβ-3Galβ-4GlcNAcβ-3Galβ-4Glc-DH	22795.5	1121.5	24765.5	5031.5	6933	1430
82	Set 45 (54)	MSMFLNH	Galβ-4GlcNAcβ-6 │ │ Fucα-3 Galβ-4Glc-DH │ NeuAcα-3Galβ-3GlcNAcβ-3	17033.5	240.5	18515.5	68.5	5247	1074
83	Set 46 (8)	GSC-221	NeuAcα-3Galβ-4GlcNAcβ-3Galβ-4GlcNAcβ-3Galβ-4Glcβ-Cer36 │ Fucα-3	3196.5	86.5	3494	224	302	33
84	Set 46 (7)	GSC-220	NeuAcα-3Galβ-4GlcNAcβ-3Galβ-4GlcNAcβ-3Galβ-4Glcβ-Cer36 │ │ Fucα-3 Fucα-3	6749.5	333.5	8097.5	440.5	83	62
85	Set 45 (60)	C4U	NeuAcα-3Galβ-4GlcNAcβ-3Galβ-3GlcNAc-DH │ │ │ SU-6 SU-6 SU-6	851.5	94.5	1025.5	86.5	843	133
86	Set 46 (64)	A2F(2-3)	NeuAcα-3Galβ-4GlcNAcβ-2Manα-6 Fucα-6 │ │ Manβ-4GlcNAcβ-4GlcNAc-DH │ NeuAcα-3Galβ-4GlcNAcβ-2Manα-3	8539	549	9452	436	1754.5	153.5
87	Set 47 (44)	GM4	NeuAcα-3Galβ-Cer	-	13.5	-	0.5	-	7
88	Set 47 (60)	Haematoside	NeuAcα-3Galβ-4Glcβ-Cer	-	59.5	-	83.5	-	3.5
89	Set 47 (45)	GM3	NeuAcα-3Galβ-4Glcβ-Cer	41	250	-	0	-	17.5
90	Set 47 (46)	GM3(Gc)	NeuGcα-3Galβ-4Glcβ-Cer	-	10	-	2	-	43.5
91	Set 47 (47)	GM2	GalNAcβ-4Galβ-4Glcβ-Cer │ NeuAcα-3	-	19.5	-	30	-	133.5
92	Set 48 (13)	GSC-576	GalNAcβ-4Galβ-3Glcβ-C30 │ NeuAcα-3	-	20	-	139	-	37.5
93	Set 48 (14)	GSC-108	GalNAcβ-4Galβ-4Glcβ-Cer36 │ NeuAcα-3	-	70.5	-	58	-	19
94	Set 48 (10)	GSC-193	GalNAcβ-4Galβ-4Glcβ-Cer36 │ KDNα-3	-	49	-	48	-	39.5
95	Set 47 (48)	GM1b	NeuAcα-3Galβ-3GalNAcβ-4Galβ-4Glcβ-Cer	-	12.5	-	38	-	32
96	Set 48 (12)	GSC-335	SU-6 │ NeuAcα-3Galβ-3GalNAcβ-4Galβ-4Glcβ-Cer36	-	47.5	-	277	-	12.5
97	Set 47 (50)	GM1	Galβ-3GalNAcβ-4Galβ-4Glcβ-Cer │ NeuAcα-3	-	53.5	-	4.5	-	62.5
98	Set 48 (1)	GM1-penta	Galβ-3GalNAcβ-4Galβ-4Glc-DH │ NeuAcα-3	-	49	-	1.5	-	64.5
99	Set 47 (49)	GM1(Gc)	Galβ-3GalNAcβ-4Galβ-4Glcβ-Cer │ NeuGcα-3	-	17	-	33	-	4
100	Set 48 (2)	GM1(Gc)-penta	Galβ-3GalNAcβ-4Galβ-4Glc-DH │ NeuGcα-3	-	26	-	50	-	21
101	Set 48 (16)	GM1b-DH	NeuAcα-3Galβ-3GalNAcβ-4Galβ-4Glc-DH	874.5	106.5	430	324	-	34.5
102	Set 47 (53)	GD1a	NeuAcα-3Galβ-3GalNAcβ-4Galβ-4Glcβ-Cer │ NeuAcα-3	-	61	19	42	-	5
103	Set 47 (64)	GD1a-hexa	NeuAcα-3Galβ-3GalNAcβ-4Galβ-4Glc-DH │ NeuAcα-3	1123.5	274.5	339.5	24.5	313	85
104	Set 47 (55)	GalNAc-GD1a(Ac,Gc)	GalNAcβ-4Galβ-3GalNAcβ-4Galβ-4Glcβ-Cer │ │ NeuGcα-3 NeuAcα-3 GalNAcβ-4Galβ-3GalNAcβ-4Galβ-4Glcβ-Cer │ │ NeuAcα-3 NeuGcα-3	-	4.5	-	20.5	-	34
105	Set 48 (11)	GSC-195	KDNα-3Galβ-3GalNAcβ-4Galβ-4Glcβ-Cer36 │ KDNα-3	-	51	-	66.5	-	65.5
106	Set 48 (41)	GSC-488	NeuAcα-3Galβ-3GalNAcβ-C30	-	103.5	-	28	-	216.5
107	Set 48 (44)	GSC-491	NeuAcα-3Galβ-3(6-deoxy-6-carboxymethyl)GalNAcβ-C30	-	19	-	80.5	-	23.5
108	Set 48 (42)	GSC-489	SU-6 │ NeuAcα-3Galβ-3GalNAcβ-C30	-	33.5	-	38	-	67
109	Set 49 (32)	GSC-284	GalNAcβ-6Galβ-4Glcβ-Cer36 │ NeuAcα-3	-	97.5	-	143.5	-	13
110	Set 49 (35)	GSC-575	GalNAcβ-4Galβ-3Galβ-C30 │ NeuAcα-3	-	114.5	-	31	-	55
111	Set 49 (22)	GSC-154	NeuAcα-3Galβ-4GlcNAcβ-6Galβ-4Glcβ-Cer36 │ Fucα-3	-	504.5	-	101	-	111
112	Set 49 (34)	GSC-446	NeuAcα-3Galβ-4GlcNAcβ-6GalNAcα-3Galβ-4Glc-C30	858	195	818.5	123.5	18.5	37.5
113	Set 49 (23)	GSC-441	NeuAcα-3Galβ-4GlcNAcβ-6GalNAcα-3Galβ-4Glcβ-C30	199.5	201.5	177	20	-	196.5
114	Set 49 (33)	GSC-384	NeuAcα-3Galβ-4GlcNAcβ-4GalNAcβ-3Galβ-4Glcβ-C30 │ Fucα-3	6397	448	7016	530	0	7
115	Set 43 (30)	GSC-27	NeuAcα-6Galβ-Cer36	-	17	-	85.5	-	8.5
116	Set 43 (8)	GSC-144	KDNα-6Galβ-Cer36	-	7	-	21.5	-	24
117	Set 43 (27)	GSC-13	NeuAcα-(S)-6Galβ-Cer36	-	9.5	-	41	-	36.5
118	Set 43 (37)	GSC-72	NeuAcα-(S)-6Galβ-(S)-Cer36	-	74	-	44	-	2
119	Set 43 (35)	GSC-60	NeuAcα-6Glcβ-Cer36	-	53	-	13.5	-	13
120	Set 43 (25)	GSC-9	NeuAcα-(S)-6Glcβ-Cer36	-	10.5	-	76	-	3
121	Set 43 (34)	GSC-59	NeuAcα-6GlcNAcβ-Cer36	1354	2005	-	21	-	40
122	Set 43 (39)	GSC-95	NeuAcα-(S)-6GlcNAcβ-Cer36	-	48.5	-	109.5	-	53
123	Set 42 (12)	NeuAcα-(6')Lac	NeuAcα-6Galβ-4Glc-DH	-	47	-	107.5	-	45.5
124	Set 56 (19)	NeuAcα-(6')Lac-AO	NeuAcα-6Galβ-4Glc-AO	-	8.5	-	28	-	11.5
125	Set 43 (6)	GSC-61	NeuAcα-6Galβ-4Glcβ-Cer36	-	150.5	-	19.5	-	16.5
126	Set 43 (26)	GSC-12	NeuAcα-(S)-6Galβ-4Glcβ-Cer36	-	55.5	-	39.5	-	38.5
127	Set 43 (19)	GSC-234	NeuAcα-(S)-6Galβ-(S)-4Glcβ-Cer36	-	17.5	-	31.5	-	38
128	Set 43 (38)	GSC-73	NeuAcα-(S)-6Galβ-4Glcβ-(S)-Cer36	-	21	-	39	-	2
129	Set 42 (40)	Neuα-(6')Lac	Neuα-6Galβ-4Glc-DH	-	21.5	-	87.5	-	17.5
130	Set 42 (41)	Neuα-(6')Lac-AO	Neuα-6Galβ-4Glc-AO	-	34	-	49.5	-	5
131	Set 42 (36)	NeuAcβ-(6')Lac	NeuAcβ-6Galβ-4Glc-DH	-	17	-	125	-	1.5
132	Set 42 (37)	NeuAcβ-(6')Lac-AO	NeuAcβ-6Galβ-4Glc-AO	-	1	-	1.5	-	17
133	Set 42 (14)	NeuAcα-(6')LN	NeuAcα-6Galβ-4GlcNAc-DH	-	68	-	9	-	74
134	Set 43 (51)	NeuAcα-(6')LN-AO	NeuAcα-6Galβ-4GlcNAc-AO	-	12	-	40	-	17.5
135	Set 42 (15)	Neu5,9Ac-(6')LN	(9-OAc)NeuAcα-6Galβ-4GlcNAc-DH	-	32	-	0.5	-	181.5
136	Set 44 (43)	LSTb	Galβ-3GlcNAcβ-3Galβ-4Glc-DH │ NeuAcα-6	-	60.5	-	40	-	9
137	Set 45 (10)	GSC-397	NeuGcα-6Galβ-3GlcNAcβ-3Galβ-4Glcβ-C30	-	16.5	-	261	-	6.5
138	Set 44 (42)	LSTc	NeuAcα-6Galβ-4GlcNAcβ-3Galβ-4Glc-DH	-	0.5	-	24	-	41.5
139	Set 56 (28)	SA(6')-LNFP-VI	NeuAcα-6Galβ-4GlcNAcβ-3Galβ-4Glc-DH │ Fucα-3	-	14.5	-	12.5	-	52
140	Set 44 (46)	GSC-97	NeuAcα-6Galβ-4GlcNAcβ-3Galβ-4Glcβ-Cer36 │ Fucα-3	-	2	-	31	-	10.5
141	Set 46 (24)	MSDFLNnH-AO	Fucα-2Galβ-4GlcNAcβ-6 │ │ Fucα-3 Galβ-4Glc-AO │ NeuAcα-6Galβ-4GlcNAcβ-3	-	21.5	-	2	-	24
142	Set 56 (33)	NeuAcα-(6')LNnO (F1)	NeuAcα-6Galβ-4GlcNAcβ-3Galβ-4GlcNAcβ-3Galβ-4GlcNAcβ-3Galβ-4Glc-DH ?	-	60.5	14.5	7.5	-	8
143	Set 45 (59)	MSLNH	NeuAcα-6Galβ-4GlcNAcβ-6 │ Galβ-4Glc-DH │ Galβ-3GlcNAcβ-3	-	10.5	-	3.5	38	63
144	Set 45 (52)	MSLNnH-I	Galβ-4GlcNAcβ-6 │ Galβ-4Glc-DH │ NeuAcα-6Galβ-3GlcNAcβ-3	-	9	5.5	14.5	-	18
145	Set 45 (55)	DSLNnH	NeuAcα-6Galβ-4GlcNAcβ-6 │ Galβ-4Glc-DH │ NeuAcα-6Galβ-4GlcNAcβ-3	-	95.5	-	29	67	47
146	Set 45 (53)	MFMSLNnH	Galβ-4GlcNAcβ-6 │ │ Fucα-3 Galβ-4Glc-DH │ NeuAcα-6Galβ-3GlcNAcβ-3	-	31.5	-	9	-	34.5
147	Set 46 (63)	A2(2-6)	NeuAcα-6Galβ-4GlcNAcβ-2Manα-6 │ Manβ-4GlcNAcβ-4GlcNAc-DH │ NeuAcα-6Galβ-4GlcNAcβ-2Manα-3	-	16	-	80.5	-	12
148	Set 47 (17)	AGP-Bi-Ac2	NeuAcα-6Galβ-4GlcNAcβ-2Manα-6 │ Manβ-4GlcNAcβ-4GlcNAc-DH │ NeuAcα-6Galβ-4GlcNAcβ-2Manα-3	101	16	403.5	81.5	-	0.5
149	Set 56 (41)	AGP-Bi-Gc2	NeuGcα-6Galβ-4GlcNAcβ-2Manα-6 │ Manβ-4GlcNAcβ-4GlcNAc-DH │ NeuGcα-6Galβ-4GlcNAcβ-2Manα-3	-	49	-	7.5	-	28.5
150	Set 56 (40)	AGP-Bi-AcGc	NeuGc(Ac)α-6Galβ-4GlcNAcβ-2Manα-6 │ Manβ-4GlcNAcβ-4GlcNAc-DH │ NeuAc(Gc)α-6Galβ-4GlcNAcβ-2Manα-3	-	5.5	-	38	-	26.5
151	Set 48 (6)	GSC-442	GalNAcβ-4Galβ-4Glcβ-Cer36 │ NeuAcα-6	-	9.5	-	102.5	-	5.5
152	Set 48 (5)	GSC-68	NeuAcα-6Galβ-3GalNAcβ-4Galβ-4Glcβ-Cer36	-	9.5	-	45.5	-	80
153	Set 48 (7)	GSC-155	Galβ-3GalNAcβ-4Galβ-4Glcβ-Cer36 │ NeuAcα-6	-	23	-	63	-	40.5
154	Set 48 (9)	GSC-107	NeuAcα-6Galβ-3GalNAcβ-4Galβ-4Glcβ-Cer36 │ NeuAcα-6	-	37	-	30.5	-	0.5
155	Set 48 (45)	BSM-Di-A1-AO	NeuGcα-6GalNAc-AO	-	23	-	32.5	-	35
156	Set 56 (43)	BSM-Di-A2-AO	NeuAcα-6GalNAc-AO	-	87	-	20.5	-	48
157	Set 49 (24)	GSC-70	NeuAcα-6Galβ-6GalNAcβ-4Galβ-4Glcβ-Cer36	-	9.5	-	132	-	111.5
158	Set 44 (25)	DSLNT	NeuAcα-3Galβ-3GlcNAcβ-3Galβ-4Glc-DH │ NeuAcα-6	18131.5	2469.5	16867	2676	2708	165
159	Set 47 (4)	A3	NeuAcα-3Galβ-4GlcNAcβ-2Manα-6 │ Manβ-4GlcNAcβ-4GlcNAc-DH │ NeuAcα-3Galβ-4GlcNAcβ-4Manα-3 │ NeuAcα-6Galβ-4GlcNAcβ-2	8151.5	1336.5	9852.5	927.5	336	30
160	Set 48 (8)	GSC-118	NeuAcα-3Galβ-3GalNAcβ-4Galβ-4Glcβ-Cer36 │ NeuAcα-6	-	14.5	-	163	-	6.5
161	Set 48 (23)	DST	NeuAcα-3Galβ-3GalNAc-DH │ NeuAcα-6	-	139.5	-	262	-	226.5
162	Set 48 (47)	DST-AO	NeuAcα-3Galβ-3GalNAc-AO │ NeuAcα-6	-	63	-	192.5	-	5.5
163	Set 48 (43)	GSC-490	NeuAcα-3Galβ-3GalNAcβ-C30 │ NeuAcα-6	-	17	-	30.5	-	31
164	Set 43 (16)	GSC-230	NeuAcα-8NeuAcα-3Galβ-Cer36	-	19	-	146.5	-	31.5
165	Set 43 (17)	GSC-231	NeuAcα-8NeuAcα-6Galβ-Cer36	-	12.5	-	61.5	-	40.5
166	Set 43 (22)	GSC-439	NeuAcα-8NeuAcα-8NeuAcα-6Galβ-Cer36	-	42	-	61	-	37.5
167	Set 43 (18)	GSC-232	NeuAcα-8NeuAcα-6Glcβ-Cer36	-	39.5	-	74	-	30
168	Set 43 (15)	GSC-229	NeuAcα-8NeuAcα-3Galβ-4Glcβ-Cer36	-	57.5	-	59.5	-	95
169	Set 43 (7)	GSC-437	NeuAcα-8NeuAcα-8NeuAcα-3Galβ-4Glcβ-Cer36	-	10.5	-	27	-	22.5
170	Set 47 (51)	GD3	NeuAcα-8NeuAcα-3Galβ-4Glcβ-Cer	-	13	-	111.5	-	16
171	Set 48 (3)	GD3-tetra	NeuAcα-8NeuAcα-3Galβ-4Glc-DH	-	11.5	-	17	-	25.5
172	Set 48 (4)	GD3-tetra-AO	NeuAcα-8NeuAcα-3Galβ-4Glc-AO	-	31.5	-	26	-	10.5
173	Set 47 (52)	GD2	GalNAcβ-4Galβ-4Glcβ-Cer │ NeuAcα-8NeuAcα-3	-	23	-	62.5	-	56
174	Set 47 (54)	GD1b	Galβ-3GalNAcβ-4Galβ-4Glcβ-Cer │ NeuAcα-8NeuAcα-3	-	16	-	123.5	-	26.5
175	Set 48 (15)	GD1b-DH	Galβ-3GalNAcβ-4Galβ-4Glc-DH │ NeuAcα-8NeuAcα-3	-	227	-	151	-	11
176	Set 47 (58)	GQ1b	NeuAcα-8NeuAcα-3Galβ-3GalNAcβ-4Galβ-4Glcβ-Cer │ NeuAcα-8NeuAcα-3	-	21	-	72	-	8
177	Set 48 (52)	SA2(α8)	NeuAcα-8NeuAc-DH	-	76	-	250	-	62.5
178	Set 48 (53)	SA3(α8)	NeuAcα-8NeuAcα-8NeuAc-DH	-	14	-	118	-	86.5
179	Set 56 (45)	SA4(α8)	NeuAcα-8NeuAcα-8NeuAcα-8NeuAc-DH	-	7.5	-	69	-	25.5
180	Set 48 (55)	SA5(α8)*	NeuAcα-8NeuAcα-8NeuAcα-8NeuAcα-8NeuAc-DH	-	50	-	180	-	177
181	Set 48 (56)	SA6(α8)*	NeuAcα-8NeuAcα-8NeuAcα-8NeuAcα-8NeuAcα-8NeuAc-DH	-	23.5	-	42	-	127
182	Set 48 (57)	SA7(α8)*	NeuAcα-8NeuAcα-8NeuAcα-8NeuAcα-8NeuAcα-8NeuAcα-8NeuAc-DH	-	49	-	140	-	282
183	Set 48 (58)	SA8(α8)*	NeuAcα-8NeuAcα-8NeuAcα-8NeuAcα-8NeuAcα-8NeuAc-8NeuAcα-8NeuAc-DH	-	109.5	-	30	-	204.5
184	Set 48 (59)	SA9(α8)*	NeuAcα-8NeuAcα-8NeuAcα-8NeuAcα-8NeuAcα-8NeuAc-8NeuAcα-8NeuAc-8NeuAcα-DH	-	153.5	-	49.5	-	117
185	Set 48 (60)	SA10(α8)*	NeuAcα-8NeuAcα-8NeuAcα-8NeuAcα-8NeuAcα-8NeuAcα-8NeuAcα-8NeuAcα-8NeuAcα-8NeuAc-DH	-	12	-	14	-	59
186	Set 47 (56)	GT1a	NeuAcα-8NeuAcα-3Galβ-3GalNAcβ-4Galβ-4Glcβ-Cer │ NeuAcα-3	-	23	-	4.5	-	9.5
187	Set 47 (57)	GT1b	NeuAcα-3Galβ-3GalNAcβ-4Galβ-4Glcβ-Cer │ NeuAcα-8NeuAcα-3	-	36	-	16	-	12.5
188	Set 48 (17)	GT1c-DH	Galβ-3GalNAcβ-4Galβ-4Glc-DH │ NeuAcα-8NeuAcα-8NeuAcα-3	-	122	-	139	-	14
189	Set 44 (23)	SA(3/6)LNFP-I	NeuAcα-3/6Galβ-3GlcNAcβ-3Galβ-4Glc-DH │ Fucα-2	-	25.5	-	2.5	-	86
190	Set 43 (11)	GSC-96	NeuAcα-9NeuAcα-3Galβ-4Glcβ-Cer36	-	1	-	122.5	-	46.5
191	Set 56 (55)	SA2(α2-9)	NeuAcα-9NeuAc-DH	-	51	-	31.5	-	66
192	Set 56 (56)	SA3(α2-9)	NeuAcα-9NeuAcα-9NeuAc-DH NeuAcα-9NeuAcα-9NeuAcα-9NeuAc-DH	-	122.5	-	74.5	-	52.5
193	Set 56 (57)	SA4(α2-9)	NeuAcα-9NeuAcα-9NeuAcα-9NeuAc-DH	-	33	-	3	-	3
194	Set 56 (58)	SA5(α2-9)	NeuAcα-9NeuAcα-9NeuAcα-9NeuAcα-9NeuAc-DH	-	3.5	-	12.5	-	3
195	Set 56 (59)	SA6(α2-9)	NeuAcα-9NeuAcα-9NeuAcα-9NeuAcα-9NeuAcα-9NeuAc-DH	-	54.5	-	6	-	4
196	Set 49 (16)	NeuAc	NeuAc-DH	-	373.5	-	100.5	-	53
197	Set 49 (17)	NeuAc-AO	NeuAc-AO	-	147.5	-	149.5	-	34.5
198	Set 49 (25)	NeuGc	NeuGc-DH	-	25	-	94	-	0.5
199	Set 49 (26)	NeuGc-AO	NeuGc-AO	-	14	-	32	-	57
200	Set 43 (36)	GSC-62	NeuAcα-2Glcβ-Cer36	-	38	-	29	-	71
Non sialyl probes
201	Set 42 (1)	Hanfland 1	Glcβ-Cer	-	75	-	7.5	-	87.5
202	Set 42 (2)	Galactosylceramide	Galβ-Cer	-	23.5	-	15.5	-	13
203	Set 42 (24)	Galactocerebrosides	Galβ-Cer	-	0.5	-	141	-	79.5
204	Set 42 (48)	H-Di	Fucα-2Gal-DH	-	6	-	33.5	-	7.5
205	Set 42 (49)	A-Tri	GalNAcα-3Gal-DH │ Fucα-2	-	51	-	49	-	40.5
206	Set 43 (56)	A-tri-AO	GalNAcα-3Gal-AO │ Fucα-2	-	77	-	18.5	-	21.5
207	Set 42 (10)	B-Tri	Galα-3Gal-DH │ Fucα-2	-	87.5	-	22.5	-	14
208	Set 43 (53)	B-Tri-AO	Galα-3Gal-AO │ Fucα-2	-	2.5	-	27.5	-	58
209	Set 56 (23)	GSC-426	(3-deoxy,3-carboxymethyl)Galβ-C30	-	21	-	9	-	50
210	Set 42 (44)	Sulfatide	SU-3Galβ-Cer	-	19	-	11	-	49.5
211	Set 42 (45)	GSF-1	SU-3Galβ-C30	-	1	-	15.5	-	12
212	Set 42 (20)	GSC-209	GlcAβ-3Galβ-Cer42	1913	178	390	53	-	6.5
213	Set 42 (16)	GSC-210	SU-3GlcAβ-3Galβ-Cer42	-	77.5	-	1.5	-	23.5
214	Set 42 (23)	Glucocerebrosides	Glcβ-Cer	-	39.5	-	46	-	70.5
215	Set 42 (46)	GSF-19	SU-6Glcβ-C30	-	52.5	-	23.5	-	45
216	Set 42 (4)	Lactocerebrosides	Galβ-4Glcβ-Cer	-	147	-	18.5	-	11
217	Set 42 (3)	Lac	Galβ-4Glc-DH	-	7	-	7	-	88
218	Set 42 (25)	Lac-AO	Galβ-4Glc-AO	-	40.5	-	29.5	-	31.5
219	Set 42 (21)	GSC-432	(3-deoxy,3-carboxymethyl)Galβ-4Glcβ-C30	-	27.5	-	7	-	7.5
220	Set 43 (20)	GSC-296	GlcAβ-3Galβ-4Glcβ-C30	258.5	121.5	403.5	4.5	-	19
221	Set 43 (21)	GSC-353	SU-3GlcAβ-3Galβ-4Glcβ-C30	1815.5	902.5	1965	86	-	63.5
222	Set 42 (5)	GalNAcα-3Galβ-4Glc	GalNAcα-3Galβ-4Glc-DH	-	89.5	-	43.5	-	19
223	Set 43 (52)	Globotri-AO	Galα-4Galβ-4Glc-AO	-	55.5	-	0	-	8.5
224	Set 42 (7)	Ceramide trihexoside	Galα-4Galβ-4Glcβ-Cer	-	5	-	13.5	-	62
225	Set 42 (8)	Globoside (P-antigen)	GalNAcβ-3Galα-4Galβ-4Glcβ-Cer	-	117.5	-	15	-	30
226	Set 44 (2)	Globo-H-Hexa	Fucα-2Galβ-3GalNAcβ-3Galα-4Galβ-4GlcNAc-DH	-	14.5	-	66	-	26.5
227	Set 56 (27)	Globo-A-Hepta	GalNAcα-3Galβ-3GalNAcβ-3Galα-4Galβ-4GlcNAc-DH │ Fucα-2	-	20.5	-	13.5	-	13
228	Set 44 (4)	Globo-B-Hepta	Galα-3Galβ-3GalNAcβ-3Galα-4Galβ-4GlcNAc-DH │ Fucα-2	-	22	-	44	-	15
229	Set 42 (9)	Forssmann glycolipid	GalNAcα-3GalNAcβ-3Galα-4Galβ-4Glcβ-Cer	-	61	-	40.5	-	6
230	Set 43 (54)	Fuc(3)-Lac-AO	Galβ-4Glc-AO │ Fucα-3	-	45.5	-	153	-	11
231	Set 42 (22)	GSC-430	(3-deoxy,3-carboxymethyl)Galβ-3Glcβ-C30 │ Fucα-4	-	23	-	47	-	0
232	Set 56 (21)	GSC-260	3-deoxy,3-carboxymethyl-Galβ-4Glcβ-C30 │ Fucα-3	-	36	-	4.5	-	8
233	Set 42 (17)	GSC-150	SU-3Galβ-4Glcβ-C30 │ Fucα-3	-	67.5	-	11.5	-	15
234	Set 43 (40)	GSC-160	SU-3Galβ-4Glcβ-Cer36 │ Fucα-3	-	18	-	58	-	81.5
235	Set 42 (57)	LacNAc(1-3)	Galβ-3GlcNAc-DH	-	72.5	-	16.5	-	5
236	Set 42 (58)	LacNAc(1-3)-AO	Galβ-3GlcNAc-AO	-	82.5	-	25.5	-	20
237	Set 42 (52)	LacNAc	Galβ-4GlcNAc-DH	-	262.5	-	5	-	52
238	Set 42 (26)	LacNAc-AO	Galβ-4GlcNAc-AO	-	18	-	8	-	6.5
239	Set 56 (26)	H-Tri-T2-AO	Fucα-2Galβ-4GlcNAc-AO	-	9	-	69.5	-	13.5
240	Set 43 (57)	A-Tetra-T1-AO	GalNAcα-3Galβ-3GlcNAc-AO │ Fucα-2	-	72.5	-	18	-	0.5
241	Set 43 (58)	A-Tetra-T2-AO	GalNAcα-3Galβ-4GlcNAc-AO │ Fucα-2	-	48	-	132	-	29
242	Set 56 (25)	B-Tetra-T1-AO	Galα-3Galβ-3GlcNAc-AO │ Fucα-2	-	30	-	16.5	-	14
243	Set 43 (60)	B-Tetra-T2-AO	Galα-3Galβ-4GlcNAc-AO │ Fucα-2	-	35	-	29	-	41
244	Set 43 (61)	B-penta-AO	Galα-3Galβ-4Glc-AO │ │ Fucα-2 │ Fucα-3	-	141	-	7	-	20.5
245	Set 42 (6)	Galα-4Galβ-4GlcNAc	Galα-4Galβ-4GlcNAc-DH	-	26	-	32.5	-	4
246	Set 56 (22)	SU(3')-LN	SU-3Galβ-4GlcNAc-DH	-	29	-	22.5	-	10
247	Set 56 (17)	Lea-Tri	Galβ-3GlcNAc-DH │ Fucα-4	-	15	-	28.5	-	19
248	Set 42 (28)	Lea-Tri-AO	Galβ-3GlcNAc-AO │ Fucα-4	-	67	-	42	-	65.5
249	Set 45 (19)	Leb tetra-AO	Fucα-2Galβ-3GlcNAc-AO │ Fucα-4	-	24	-	59	-	18
250	Set 42 (29)	Lex-Tri	Galβ-4GlcNAc-DH │ Fucα-3	-	27	-	25	-	4
251	Set 42 (30)	Lex-Tri-AO	Galβ-4GlcNAc-AO │ Fucα-3	-	11.5	-	14.5	-	26.5
252	Set 42 (56)	Lex-Tri-(Me)AO	Galβ-4GlcNAc-(Me)AO │ Fucα-3	-	524	-	31.5	-	8
253	Set 42 (18)	SU(3')-Lea-Tri	SU-3Galβ-3GlcNAc-DH │ Fucα-4	-	8.5	-	26	-	15
254	Set 43 (63)	Su(3')-Lea tri-AO	SU-3Galβ-3GlcNAc-AO │ Fucα-4	-	25	-	0.5	-	10.5
255	Set 42 (19)	SU(3')-Lex-Tri	SU-3Galβ-4GlcNAc-DH │ Fucα-3	-	8.5	-	10.5	-	111
256	Set 56 (64)	Su(3')-Lex tri-AO	SU-3Galβ-4GlcNAc-AO │ Fucα-3	-	38	-	42.5	-	30
257	Set 45 (25)	Orsay-1-AO	Galβ-4GlcNAcβ-6Gal-AO	-	16.5	-	20.5	-	1.5
258	Set 45 (26)	Orsay-2-AO	Galβ-4GlcNAcβ-3Gal-AO	-	26	-	5	-	17
259	Set 45 (27)	Orsay-3-AO	Galβ-3GlcNAcβ-6Gal-AO	-	95	-	88.5	-	5
260	Set 45 (28)	Orsay-4-AO	Galβ-3GlcNAcβ-3Gal-AO	-	49	-	241.5	-	8
261	Set 45 (3)	GSC-225	(3-deoxy,3-carboxymethyl)Galβ-4GlcNAcβ-3Galβ-Cer36 │ Fucα-3	-	308	-	11	-	15.5
262	Set 45 (4)	GSC-236	SU-3Galβ-4GlcNAcβ-3Galβ-C30 │ Fucα-3	-	33	-	338.5	-	22
263	Set 44 (55)	DLNN	GlcNAcβ-3Galβ-4Glc-DH	-	5.5	-	14	-	18
264	Set 44 (5)	LNT	Galβ-3GlcNAcβ-3Galβ-4Glc-DH	-	21.5	-	16	-	4.5
265	Set 44 (7)	Paragloboside	Galβ-4GlcNAcβ-3Galβ-4Glcβ-Cer	-	13	256.5	502.5	-	36.5
266	Set 44 (6)	LNnT	Galβ-4GlcNAcβ-3Galβ-4Glc-DH	-	19.5	-	9	-	49
267	Set 44 (8)	B-like pentaosylceramide	Galα-3Galβ-4GlcNAcβ-3Galβ-4Glcβ-Cer	-	48.5	-	20	-	37.5
268	Set 44 (9)	Klaus glycolipid	Galβ-3Galβ-4GlcNAcβ-3Galβ-4Glcβ-Cer	-	7	-	28.5	-	4.5
269	Set 44 (37)	GSC-207	GlcAβ-3Galβ-4GlcNAcβ-3Galβ-4Glcβ-C30	-	62	-	181	-	41.5
270	Set 45 (1)	GSC-191	GlcAβ-3Galβ-4GlcNAcβ-3Galβ-4Glcβ-Cer36	-	45	-	16.5	-	49
271	Set 44 (36)	GSC-189	GlcAβ-3Galβ-4GlcNAcβ-3Galβ-4Glcβ-Cer42	-	28.5	-	33.5	-	1.5
272	Set 44 (51)	SU(3')-Tri	SU-3Galβ-4GlcNAcβ-3Gal-DH	-	1	-	6.5	-	22.5
273	Set 44 (27)	GSC-208	SU-3GlcAβ-3Galβ-4GlcNAcβ-3Galβ-4Glcβ-C30	-	50.5	-	34.5	-	5
274	Set 45 (2)	GSC-192	SU-3GlcAβ-3Galβ-4GlcNAcβ-3Galβ-4Glcβ-Cer36	339.5	7.5	670	93	-	2
275	Set 44 (26)	GSC-190	SU-3GlcAβ-3Galβ-4GlcNAcβ-3Galβ-4Glcβ-Cer42	-	5.5	-	27.5	-	11.5
276	Set 44 (53)	Led-II pentaosylceramide	Fucα-2Galβ-3GlcNAcβ-3Galβ-4Glcβ-CerA	-	17	-	39	-	50
277	Set 44 (54)	Led-I pentaosylceramide	Fucα-2Galβ-3GlcNAcβ-3Galβ-4Glcβ-CerB	-	42.5	-	56	-	34
278	Set 44 (10)	LNFP-I	Fucα-2Galβ-3GlcNAcβ-3Galβ-4Glc-DH	-	20.5	-	11.5	-	29
279	Set 45 (20)	LNFP-I-AO	Fucα-2Galβ-3GlcNAcβ-3Galβ-4Glc-AO	-	24	-	347.5	-	51.5
280	Set 44 (49)	B-hexaosylceramide	Galα-3Galβ-4GlcNAcβ-3Galβ-4Glcβ-Cer │ Fucα-2	11.5	55.5	-	41.5	-	30.5
281	Set 44 (12)	A-Hexa	GalNAcα-3Galβ-3GlcNAcβ-3Galβ-4Glc-DH │ Fucα-2	-	86.5	-	32.5	-	12
282	Set 44 (47)	A-Hepta	Fucα-4 │ GalNAcα-3Galβ-3GlcNAcβ-3Galβ-4Glc-DH │ Fucα-2	-	18	-	33.5	-	21
283	Set 44 (11)	LNFP-II	Galβ-3GlcNAcβ-3Galβ-4Glc-DH │ Fucα-4	-	20	-	125.5	-	5
284	Set 45 (21)	LNFP-II-AO	Galβ-3GlcNAcβ-3Galβ-4Glc-AO │ Fucα-4	-	48.5	-	53.5	-	7
285	Set 44 (15)	LNDFH-II	Galβ-3GlcNAcβ-3Galβ-4Glc-DH │ │ Fucα-4 Fucα-3	-	14.5	-	30	-	5.5
286	Set 44 (48)	Leb-hexaosylceramide	Fucα-2Galβ-3GlcNAcβ-3Galβ-4Glcβ-Cer │ Fucα-4	-	40.5	-	8	-	1
287	Set 44 (45)	LNDFH-I	Fucα-2Galβ-3GlcNAcβ-3Galβ-4Glc-DH │ Fucα-4	-	36	-	63	-	11.5
288	Set 45 (22)	LNDFH-I-AO	Fucα-2Galβ-3GlcNAcβ-3Galβ-4Glc-AO │ Fucα-4	-	9.5	-	17.5	-	12.5
289	Set 44 (17)	LNTFH-I	Fucα-2Galβ-3GlcNAcβ-3Galβ-4Glc-DH │ │ Fucα-4 Fucα-2	-	36.5	-	22	-	60
290	Set 42 (31)	LNFP-III	Galβ-4GlcNAcβ-3Galβ-4Glc-DH │ Fucα-3	-	22	-	105.5	-	8.5
291	Set 44 (40)	LNFP-III-AO	Galβ-4GlcNAcβ-3Galβ-4Glc-AO │ Fucα-3	-	49.5	-	10.5	-	16.5
292	Set 46 (18)	LNnFP-I	Fucα-2Galβ-4GlcNAcβ-3Galβ-4Glc-DH	-	17.5	-	35.5	-	45.5
293	Set 45 (24)	LNnFP-I-AO	Fucα-2Galβ-4GlcNAcβ-3Galβ-4Glc-AO	-	29.5	-	122	-	40
294	Set 46 (19)	A-Hexa-T1	GalNAcα-3Galβ-3GlcNAcβ-3Galβ-4Glc-DH │ Fucα-2	-	16.5	-	66.5	-	16
295	Set 46 (20)	A-Hexa-T2	GalNAcα-3Galβ-4GlcNAcβ-3Galβ-4Glc-DH │ Fucα-2	-	6	-	56	-	24
296	Set 46 (21)	B-Hexa-T1	Galα-3Galβ-3GlcNAcβ-3Galβ-4Glc-DH │ Fucα-2	-	2	-	54	-	2.5
297	Set 46 (22)	B-Hexa-T2	Galα-3Galβ-4GlcNAcβ-3Galβ-4Glc-DH │ Fucα-2	-	13.5	-	20	-	3
298	Set 44 (13)	LNnDFH-I	Fucα-2Galβ-4GlcNAcβ-3Galβ-4Glc-DH │ Fucα-3	-	26.5	-	20	-	17.5
299	Set 45 (23)	LNnDFH-I-AO	Fucα-2Galβ-4GlcNAcβ-3Galβ-4Glc-AO │ Fucα-3	-	18	-	17.5	-	14.5
300	Set 44 (14)	LNnDFH-II	Galβ-4GlcNAcβ-3Galβ-4Glc-DH │ │ Fucα-3 Fucα-3	-	20.5	-	57.5	-	8.5
301	Set 44 (44)	LNnDFH-V	Galβ-4GlcNAcβ-3Galβ-4Glc-DH │ │ Fucα-3 Fucα-2	-	2	-	24.5	-	8
302	Set 44 (16)	LNnTFH-I	Fucα-2Galβ-4GlcNAcβ-3Galβ-4Glc-DH │ │ Fucα-3 Fucα-2	-	8	-	12	-	1
303	Set 44 (41)	SU(3')-LNFP-II	SU-3Galβ-3GlcNAcβ-4Galβ-4Glc-DH │ Fucα-4	-	10.5	-	29.5	-	9
304	Set 44 (52)	SU(6')-LNFP-II	SU-6Galβ-3GlcNAcβ-3Galβ-4Glc-DH │ Fucα-4	-	1.5	-	26.5	-	14
305	Set 44 (28)	SU(3')-LNFP-III	SU-3Galβ-4GlcNAcβ-3Galβ-4Glc-DH │ Fucα-3	-	13.5	-	23	-	24
306	Set 44 (30)	SU(6')-LNFP-III	SU-6Galβ-4GlcNAcβ-3Galβ-4Glc-DH │ Fucα-3	-	31.5	-	66.5	-	68
307	Set 44 (29)	SU(3',6)-LNFP-III	SU-6 │ SU-3Galβ-4GlcNAcβ-3Galβ-4Glc-DH │ Fucα-3	-	9.5	-	52.5	-	104.5
308	Set 46 (42)	pLNH-b	Galβ-3GlcNAcβ-3Galβ-3GlcNAcβ-3Galβ-4Glc-DH	-	135	-	50	-	7
309	Set 45 (32)	pLNnH	Galβ-4GlcNAcβ-3Galβ-4GlcNAcβ-3Galβ-4Glc-DH	-	55.5	-	447.5	106.5	25.5
310	Set 46 (23)	MFLNH-I	Galβ-4GlcNAcβ-6 │ Galβ-4Glc-DH │ Fucα-2Galβ-3GlcNAcβ-3	-	0.5	-	17.5	-	18.5
311	Set 45 (57)	GSC-216	GlcAβ-3Galβ-4GlcNAcβ-3Galβ-4GlcNAcβ-3Galβ-4Glcβ-Cer42	-	21	-	4.5	-	3
312	Set 46 (6)	GSC-217	SU-3GlcAβ-3Galβ-4GlcNAcβ-3Galβ-4GlcNAcβ-3Galβ-4Glcβ-Cer42	-	110.5	153	46	-	16
313	Set 45 (58)	GSC-218	GlcAβ-3Galβ-4GlcNAcβ-3Galβ-4GlcNAcβ-3Galβ-4Glcβ-Cer36	-	53	-	202.5	-	27
314	Set 45 (56)	GSC-219	SU-3GlcAβ-3Galβ-4GlcNAcβ-3Galβ-4GlcNAcβ-3Galβ-4Glcβ-Cer36	-	16.5	-	59	-	23.5
315	Set 46 (27)	GSC-915	Fucα-2Galβ-4GlcNAcβ-6 │ Galβ-4GlcNAcβ-3Galβ-4Glc-DH │ Galβ-4GlcNAcβ-3	-	20	-	62.5	-	6
316	Set 46 (37)	GSC-915-AO	Fucα-2Galβ-4GlcNAcβ-6 │ Galβ-4GlcNAcβ-3Galβ-4Glc-AO │ Galβ-4GlcNAcβ-3	-	32.5	-	11.5	-	13
317	Set 46 (28)	GSC-915-2	Fucα-2Galβ-4GlcNAcβ-6 │ Galβ-4GlcNAcβ-3Galβ-4Glc-DH │ GlcNAcβ-3	-	51.5	-	32.5	-	5
318	Set 46 (29)	GSC-915-3	Fucα-2Galβ-4GlcNAcβ-6Galβ-4GlcNAcβ-3Galβ-4Glc-DH	-	48	-	63	-	0
319	Set 56 (31)	GSC-915-4 (new)	Galβ-4GlcNAcβ-6Galβ-4GlcNAcβ-3Galβ-4Glc-DH	-	21.5	-	2	-	34.5
320	Set 56 (32)	GSC-915-5	GlcNAcβ-6Galβ-4GlcNAcβ-3Galβ-4Glc-DH	-	16.5	-	22.5	-	5
321	Set 46 (17)	PSM-F1H2HN3-OY	Fucα-2Galβ-4GlcNAcβ-6 │ Galβ-4GlcNAcβ-OY │ GlcNAcβ-3	-	152.5	-	117	-	9
322	Set 46 (9)	LNnO	Galβ-4GlcNAcβ-3Galβ-4GlcNAcβ-3Galβ-4GlcNAcβ-3Galβ-4Glc-DH	-	76.5	-	23	-	2.5
323	Set 46 (10)	Orsay-5-AO	GlcNAcβ-6 │ Gal-AO │ Galβ-3GlcNAcβ-3	-	1	-	4	-	30
324	Set 46 (11)	Orsay-6-AO	Galβ-4GlcNAcβ-6 │ Gal-AO │ Galβ-3GlcNAcβ-3	-	283.5	-	48.5	-	3
325	Set 46 (12)	Orsay-7-AO	Galβ-4GlcNAcβ-6 │ Gal-AO │ Galβ-4GlcNAcβ-3	-	49.5	-	13.5	-	2.5
326	Set 45 (34)	LNH	Galβ-4GlcNAcβ-6 │ Galβ-4Glc-DH │ Galβ-3GlcNAcβ-3	-	7	-	6.5	-	13.5
327	Set 45 (35)	iLNO	Galβ-3GlcNAcβ-3Galβ-4GlcNAcβ-6 │ Galβ-4Glc-DH │ Galβ-3GlcNAcβ-3	-	58.5	-	22.5	1.5	1.5
328	Set 46 (41)	iLNO-AD	Galβ-3GlcNAcβ-3Galβ-4GlcNAcβ-6 │ Galβ-4Glc-AD │ Galβ-3GlcNAcβ-3	-	30.5	-	7	-	21.5
329	Set 45 (38)	LND	Galβ-4GlcNAcβ-6 │ Galβ-4GlcNAcβ-6 │ │ Galβ-3GlcNAcβ-3 Galβ-4Glc-DH │ Galβ-3GlcNAcβ-3	-	13	-	27	-	0.5
330	Set 45 (33)	LNnH	Galβ-4GlcNAcβ-6 │ Galβ-4Glc-DH │ Galβ-4GlcNAcβ-3	-	23.5	-	17.5	-	2.5
331	Set 46 (40)	MFiLNO-IV-AD	Galβ-3GlcNAcβ-3Galβ-4GlcNAcβ-6 │ │ Fucα-3 Galβ-4Glc-AD │ Galβ-3GlcNAcβ-3	-	15.5	-	26.5	-	19.5
332	Set 46 (25)	DFiLNO	Galβ-3GlcNAcβ-3Galβ-4GlcNAcβ-6 │ │ Fucα-3 Galβ-4Glc-DH │ Fucα-2Galβ-3GlcNAcβ-3	-	50.5	-	7.5	-	18
333	Set 46 (39)	DFiLNO-AD	Galβ-3GlcNAcβ-3Galβ-4GlcNAcβ-6 │ │ Fucα-3 Galβ-4Glc-AD │ Fucα-2Galβ-3GlcNAcβ-3	-	12.5	-	45	-	51.5
334	Set 46 (26)	TFiLNO(1-2,2,3)	Fucα-2Galβ-3GlcNAcβ-3Galβ-4GlcNAcβ-6 │ │ Fucα-3 Galβ-4Glc-DH │ Fucα-2Galβ-3GlcNAcβ-3	-	4.5	-	24.5	-	5
335	Set 46 (38)	TFiLNO(1-2,2,3)-AD	Fucα-2Galβ-3GlcNAcβ-3Galβ-4GlcNAcβ-6 │ │ Fucα-3 Galβ-4Glc-AD │ Fucα-2Galβ-3GlcNAcβ-3	-	13.5	-	39.5	-	5.5
336	Set 45 (63)	Nonaosylceramide	GlcNAcβ-6 │ GlcNAcβ-6 Galβ-4GlcNAcβ-3Galβ-4Glcβ-Cer │ │ Galβ-4GlcNAcβ-3 │ GlcNAcβ-3	-	39	-	10	24	31
337	Set 45 (36)	I-octaosylceramide	Galβ-4GlcNAcβ-6 │ Galβ-4GlcNAcβ-3Galβ-4Glcβ-Cer │ Galβ-4GlcNAcβ-3	-	22	-	517.5	-	31.5
338	Set 46 (15)	H3 (with H3-Fuc)*	Fucα-2Galβ-4GlcNAcβ-6 │ Galβ-4GlcNAcβ-3Galβ-4Glc-Cer │ Fucα-2Galβ-4GlcNAcβ-3	490	43	382	76	-	25.5
339	Set 46 (16)	Ad (with Ad+Fuc)*	GalNAcα-3Galβ-4GlcNAcβ-6 │ │ Fucα-2 Galβ-4GlcNAcβ-3Galβ-4Glcβ-Cer │ GalNAcα-3Galβ-4GlcNAcβ-3Galβ-4GlcNAcβ-3 │ Fucα-2	-	4	-	49	-	71.5
340	Set 45 (64)	I-dodecaosylceramide	Galβ-4GlcNAcβ-6 │ Galβ-4GlcNAcβ-6 Galβ-4GlcNAcβ-3Galβ-4Glcβ-Cer │ │ Galβ-4GlcNAcβ-3 │ Galβ-4GlcNAcβ-3	-	15.5	-	20	120	25
341	Set 46 (1)	I-hexadecaosylceramide	Galβ-4GlcNAcβ-6 │ Galβ-4GlcNAcβ-6 Galβ-4GlcNAcβ-3Galβ-4Glcβ-Cer │ │ Galβ-4GlcNAcβ-6 Galβ-4GlcNAcβ-3 │ │ Galβ-4GlcNAcβ-3 │ Galβ-4GlcNAcβ-3	-	20.5	-	67.5	-	41
342	Set 46 (2)	I-eicosaosylceramide	Galβ-4GlcNAcβ-6 │ Galβ-4GlcNAcβ-6 Galβ-4GlcNAcβ-3Galβ-4Glcβ-Cer │ │ Galβ-4GlcNAcβ-6 Galβ-4GlcNAcβ-3 │ │ Galβ-4GlcNAcβ-6 Galβ-4GlcNAcβ-3 │ │ Galβ-4GlcNAcβ-3 │ Galβ-4GlcNAcβ-3	-	15	-	29	-	6
343	Set 45 (37)	B-like decaosylceramide	Galα-3Galβ-4GlcNAcβ-6 │ Galβ-4GlcNAcβ-3Galβ-4Glcβ-Cer │ Galα-3Galβ-4GlcNAcβ-3	-	2	-	17.5	-	7
344	Set 45 (39)	B-like pentadecaosylceramide	Galα-3Galβ-4GlcNAcβ-6 │ Galα-3Galβ-4GlcNAcβ-6 Galβ-4GlcNAcβ-3Galβ-4Glcβ-Cer │ │ Galβ-4GlcNAcβ-3 │ Galα-3Galβ-4GlcNAcβ-3	-	50	-	80.5	-	26
345	Set 45 (40)	B-like eicosaosylceramide	Galα-3Galβ-4GlcNAcβ-6 │ Galα-3Galβ-4GlcNAcβ-6 Galβ-4GlcNAcβ-3Galβ-4Glcβ-Cer │ │ Galα-3Galβ-4GlcNAcβ-6 Galβ-4GlcNAcβ-3 │ │ Galβ-4GlcNAcβ-3 │ Galα-3Galβ-4GlcNAcβ-3	-	13	-	462	53.5	21.5
346	Set 46 (3)	B-like pentaeicosaosylceramide	Galα-3Galβ-4GlcNAcβ-6 │ Galα-3Galβ-4GlcNAcβ-6 Galβ-4GlcNAcβ-3Galβ-4Glcβ-Cer │ │ Galα-3Galβ-4GlcNAcβ-6 Galβ-4GlcNAcβ-3 │ │ Galα-3Galβ-4GlcNAcβ-6 Galβ-4GlcNAcβ-3 │ │ Galβ-4GlcNAcβ-3 │ Galα-3Galβ-4GlcNAcβ-3	-	38	-	1.5	-	56.5
347	Set 45 (41)	pLNFH-IV	Galβ-3GlcNAcβ-3Galβ-4GlcNAcβ-3Galβ-4Glc-DH │ Fucα-3	-	1	-	30	-	6.5
348	Set 45 (42)	DFpLNH-II	Galβ-3GlcNAcβ-3Galβ-4GlcNAcβ-3Galβ-4Glc-DH │ │ Fucα-4 Fucα-3	-	0	-	25.5	-	6
349	Set 45 (61)	TFpLNH-I	Fucα-2Galβ-3GlcNAcβ-3Galβ-4GlcNAcβ-3Galβ-4Glc-DH │ │ Fucα-4 Fucα-3	-	6.5	-	32	78	11
350	Set 45 (43)	MFLNH-III	Galβ-4GlcNAcβ-6 │ │ Fucα-3 Galβ-4Glc-DH │ Galβ-3GlcNAcβ-3	-	4.5	-	35.5	-	34
351	Set 45 (62)	DFLNH(b)	Galβ-4GlcNAcβ-6 │ │ Fucα-3 Galβ-4Glc-DH │ Galβ-3GlcNAcβ-3 │ Fucα-4	-	20	-	24	9.5	14.5
352	Set 45 (45)	DFLNH(c)	Galβ-4GlcNAcβ-6 │ Galβ-4Glc-DH │ Fucα-2Galβ-3GlcNAcβ-3 │ Fucα-4	16.5	428.5	-	86.5	-	43
353	Set 45 (48)	DFLNH(a)	Galβ-4GlcNAcβ-6 │ │ Fucα-3 Galβ-4Glc-DH │ Fucα-2Galβ-3GlcNAcβ-3	-	82	-	95.5	48.5	53.5
354	Set 45 (47)	TFLNH	Galβ-4GlcNAcβ-6 │ │ Fucα-3 Galβ-4Glc-DH │ Fucα-2Galβ-3GlcNAcβ-3 │ Fucα-4	-	13	-	38	-	11
355	Set 45 (49)	MFiLNO-IV	Galβ-3GlcNAcβ-3Galβ-4GlcNAcβ-6 │ │ Fucα-3 Galβ-4Glc-DH │ Galβ-3GlcNAcβ-3	-	8	-	41	2.5	25.5
356	Set 45 (50)	TFiLNO	Galβ-3GlcNAcβ-3Galβ-4GlcNAcβ-6 │ │ │ Fucα-4 Fucα-3 Galβ-4Glc-DH │ Galβ-3GlcNAcβ-3 │ Fucα-4	-	9.5	-	18.5	-	32.5
357	Set 45 (51)	MFLND	Galβ-4GlcNAcβ-6 │ │ Fucα-3 Galβ-4GlcNAcβ-6 │ │ Galβ-3GlcNAcβ-3 Galβ-4Glc-DH │ Galβ-3GlcNAcβ-3	-	59	-	6	-	49.5
358	Set 45 (44)	MFLNnH(a)	Galβ-4GlcNAcβ-6 │ │ Fucα-3 Galβ-4Glc-DH │ Galβ-4GlcNAcβ-3	-	5	-	385	53.5	44.5
359	Set 45 (46)	DFLNnH	Galβ-4GlcNAcβ-6 │ │ Fucα-3 Galβ-4Glc-DH │ Galβ-4GlcNAcβ-3 │ Fucα-3	-	24.5	-	3.5	-	2
360	Set 46 (4)	B-III dodecaosylceramide	Galα-3Galβ-4GlcNAcβ-6 │ │ Fucα-2 Galβ-4GlcNAcβ-3Galβ-4Glcβ-Cer │ Galα-3Galβ-4GlcNAcβ-3 │ Fucα-2	-	87	-	2.5	-	5.5
361	Set 46 (5)	B-IV tetradecaosylceramide	Galα-3Galβ-4GlcNAcβ-6 │ │ Fucα-2 Galβ-4GlcNAcβ-3Galβ-4Glcβ-Cer │ Galα-3Galβ-4GlcNAcβ-3Galβ-4GlcNAcβ-3 │ Fucα-2	-	66	-	28	-	24.5
362	Set 47 (25)	Man2(α2)	Manα-2Man-DH	-	28	-	37.5	-	0.5
363	Set 47 (24)	Man2(α3)	Manα-3Man-DH	-	99.5	-	94	-	2
364	Set 47 (11)	Man2(α6)	Manα-6Man-DH	-	158.5	-	8.5	-	2.5
365	Set 47 (9)	Man3(α3,α6)	Manα-6Man-DH │ Manα-3	-	8	-	34.5	-	1
366	Set 47 (10)	Man5(α3,α6)	Manα-3 │ Manα-6Manα-6Man-DH │ Manα-3	-	21.5	-	15.5	-	2
367	Set 47 (20)	Man1GN1	Manβ-4GlcNAc-DH	-	31.5	-	34	-	8
368	Set 47 (22)	Man2GN1	Manα-3Manβ-4GlcNAc-DH	-	15	-	2	-	1.5
369	Set 46 (43)	Man2aGN2	Manα-6Manβ-4GlcNAcβ-4GlcNAc-DH	-	54	-	10	-	4.5
370	Set 46 (44)	Man3GN2	Manα-6 │ Manβ-4GlcNAcβ-4GlcNAc-DH │ Manα-3	-	44.5	-	26.5	-	17.5
371	Set 46 (45)	Man4aGN2	Manα-3Manα-6 │ Manβ-4GlcNAcβ-4GlcNAc-DH │ Manα-3	-	37	-	107	-	3.5
372	Set 46 (46)	Man4bGN2	Manα-6 │ Manα-3Manα-6 │ Manβ-4GlcNAcβ-4GlcNAc-DH	-	190.5	-	18	-	8
373	Set 46 (47)	Man5GN2	Manα-6 │ Manα-3Manα-6 │ Manβ-4GlcNAcβ-4GlcNAc-DH │ Manα-3	-	22	-	21	-	43.5
374	Set 46 (51)	Man6GN2	Manα-6 │ Manα-3Manα-6 │ Manβ-4GlcNAcβ-4GlcNAc-DH │ Manα-2Manα-3	-	94.5	-	11	-	16
375	Set 46 (48)	Man7(D1)GN2	Manα-6 │ Manα-3Manα-6 │ Manβ-4GlcNAcβ-4GlcNAc-DH │ Manα-2Manα-2Manα-3	-	25	-	25.5	-	23
376	Set 47 (26)	Man7(D1)GN2-AO	Manα-6 │ Manα-3Manα-6 │ Manβ-4GlcNAcβ-4GlcNAc-AO │ Manα-2Manα-2Manα-3	-	36.5	-	35.5	-	1
377	Set 46 (50)	Man7(D3)GN2	Manα-2Manα-6 │ Manα-3Manα-6 │ Manβ-4GlcNAcβ-4GlcNAc-DH │ Manα-2Manα-3	-	25.5	-	8	-	5.5
378	Set 46 (52)	Man8(D1D3)GN2	Manα-2Manα-6 │ Manα-3Manα-6 │ Manβ-4GlcNAcβ-4GlcNAc-DH │ Manα-2Manα-2Manα-3	-	16.5	-	18.5	-	17.5
379	Set 46 (53)	Man9GN2	Manα-2Manα-6 │ Manα-2Manα-3Manα-6 │ Manβ-4GlcNAcβ-4GlcNAc-DH │ Manα-2Manα-2Manα-3	-	1	-	78.5	-	20
380	Set 47 (14)	Man9GN2-AO	Manα-2Manα-6 │ Manα-2Manα-3Manα-6 │ Manβ-4GlcNAcβ-4GlcNAc-AO │ Manα-2Manα-2Manα-3	-	2.5	-	52.5	-	5
381	Set 47 (15)	Glc1Man9GN2	Manα-2Manα-6 │ Manα-6 │ │ Manα-2Manα-3 Manβ-4GlcNAcβ-4GlcNAc-DH │ Glcα-3Manα-2Manα-2Manα-3	-	1	-	2	-	27.5
382	Set 47 (27)	Glc1Man9GN2-AO	Manα-2Manα-6 │ Manα-6 │ │ Manα-2Manα-3 Manβ-4GlcNAcβ-4GlcNAc-AO │ Glcα-3Manα-2Manα-2Manα-3	-	67	-	7	-	20.5
383	Set 47 (28)	Glc2Man7(D1)GN1-AO	Manα-6 │ Manα-3Manα-6 │ Manβ-4GlcNAc-AO │ Glcα-3Glcα-3Manα-2Manα-2Manα-3	-	5	-	76.5	-	18
384	Set 47 (29)	Glc3Man7(D1)GN1-AO	Manα-6 │ Manα-3Manα-6 │ Manβ-4GlcNAc-AO │ Glcα-2Glcα-3Glcα-3Manα-2Manα-2Manα-3	-	8.5	-	2	-	5
385	Set 56 (34)	Man3XylGN2	Manα-6 │ Xylβ-2Manβ-4GlcNAcβ-4GlcNAc-DH │ Manα-3	-	7.5	-	13	-	24.5
386	Set 46 (55)	N1	Galβ-4GlcNAcβ-2Manα-6 Fucα-6 │ │ Manβ-4GlcNAcβ-4GlcNAc-DH │ Manα-3	-	28.5	-	39	-	55.5
387	Set 46 (56)	N2	Manα-6 │ Manβ-4GlcNAcβ-4GlcNAc-DH │ Galβ-4GlcNAcβ-2Manα-3	78	19	-	76	10.5	15.5
388	Set 56 (35)	N2	Manα-6 │ Manβ-4GlcNAcβ-4GlcNAc-DH │ Galβ-4GlcNAcβ-2Manα-3	-	29	-	0.5	-	8.5
389	Set 47 (12)	N4	Galβ-4GlcNAcβ-2Manα-6 │ Manβ-4GlcNAcβ-4GlcNAc-DH │ Manα-3	-	32.5	-	4.5	-	17
390	Set 47 (30)	GlcNac2Man3-AO	GlcNAcβ-2Manα-6 │ Man-AO │ GlcNAcβ-2Manα-3	-	32	-	14.5	-	7
391	Set 47 (21)	N3	GlcNAcβ-2Manα-6 Fucα-6 │ │ Galβ-4 Manβ-4GlcNAcβ-4GlcNAc-DH │ GlcNAcβ-2Manα-3	-	24.5	-	39.5	-	11
392	Set 56 (36)	NGA2	GlcNAcβ-2Manα-6 │ Manβ-4GlcNAcβ-4GlcNAc-DH │ GlcNAcβ-2Manα-3	-	30.5	-	156.5	-	33.5
393	Set 46 (58)	NGA2B	GlcNAcβ-2Manα-6 │ GlcNAcβ-4Manβ-4GlcNAcβ-4GlcNAc-DH │ GlcNAcβ-2Manα-3	-	7.5	-	43	-	77
394	Set 47 (1)	NGA3B	GlcNAcβ-2Manα-6 │ GlcNAcβ-4Manβ-4GlcNAcβ-4GlcNAc-DH │ GlcNAcβ-4Manα-3 │ GlcNAcβ-2	-	23	-	29	-	14
395	Set 47 (6)	NGA4	GlcNAcβ-6 │ GlcNAcβ-2Manα-6 │ Manβ-4GlcNAcβ-4GlcNAc-DH │ GlcNAcβ-2Manα-3 │ GlcNAcβ-4	-	7.5	-	4.5	-	3.5
396	Set 47 (7)	NGA5B	GlcNAcβ-2 │ GlcNAcβ-4Manα-6 │ │ GlcNAcβ-6 │ │ GlcNAcβ-4Manβ-4GlcNAcβ-4GlcNAc-DH │ GlcNAcβ-4Manα-3 │ GlcNAcβ-2	-	65.5	-	16.5	-	36
397	Set 47 (8)	GNMan5BGN2	Manα-6 │ Manα-3Manα-6 │ GlcNAcβ-4Manβ-4GlcNAcβ-4GlcNAc-DH │ GlcNAcβ-2Manα-3	-	27.5	-	8	-	106
398	Set 46 (59)	NA2	Galβ-4GlcNAcβ-2Manα-6 │ Manβ-4GlcNAcβ-4GlcNAc-DH │ Galβ-4GlcNAcβ-2Manα-3	-	46	-	15	-	14.5
399	Set 47 (3)	NA3	Galβ-4GlcNAcβ-2Manα-6 │ Manβ-4GlcNAcβ-4GlcNAc-DH │ Galβ-4GlcNAcβ-4Manα-3 │ Galβ-4GlcNAcβ-2	-	21	-	82.5	-	105.5
400	Set 47 (5)	NA4	Galβ-4GlcNAcβ-6 │ Galβ-4GlcNAcβ-2Manα-6 │ Manβ-4GlcNAcβ-4GlcNAc-DH │ Galβ-4GlcNAcβ-4Manα-3 │ Galβ-4GlcNAcβ-2	-	73.5	-	11.5	-	19
401	Set 47 (23)	Fuc-GlcNAc	Fucα-6GlcNAc-DH	-	4	-	40.5	-	26.5
402	Set 46 (49)	Man3FGN2	Manα-6 Fucα-6 │ │ Manβ-4GlcNAcβ-4GlcNAc-DH │ Manα-3	-	25	-	7	-	18
403	Set 47 (16)	Man3FXylGN2	Manα-6 │ Xylβ-2Manα-4GlcNAcβ-4GlcNAc-DH │ │ Manα-3 Fucα-3	-	27.5	-	14.5	-	9.5
404	Set 56 (37)	NGA2F	GlcNAcβ-2Manα-6 Fucα-6 │ │ Manβ-4GlcNAcβ-4GlcNAc-DH │ GlcNAcβ-2Manα-3	-	47	-	5.5	-	40
405	Set 46 (61)	NA2F	Galβ-4GlcNAcβ-2Manα-6 Fucα-6 │ │ Manβ-4GlcNAcβ-4GlcNAc-DH │ Galβ-4GlcNAcβ-2Manα-3	18	59	55	81	-	4
406	Set 47 (13)	NA2F-AO	Galβ-4GlcNAcβ-2Manα-6 Fucα-6 │ │ Manβ-4GlcNAcβ-4GlcNAc-AO │ Galβ-4GlcNAcβ-2Manα-3	-	5.5	-	190.5	-	9.5
407	Set 56 (39)	NA2FB	Galβ-4GlcNAcβ-2Manα-6 Fucα-6 │ │ GlcNAcβ-4Manβ-4GlcNAcβ-4GlcNAc-DH │ Galβ-4GlcNAcβ-2Manα-3	-	21.5	-	6	-	6.5
408	Set 47 (2)	NA3-Lex	Galβ-4GlcNAcβ-2Manα-6 │ Fucα-3 Manβ-4GlcNAcβ-4GlcNAc-DH │ Galβ-4GlcNAcβ-4Manα-3 │ Galβ-4GlcNAcβ-2	-	5.5	-	3.5	-	25
409	Set 47 (32)	Glc2Man-AO	Glcα-3Glcα-3Man-AO	-	52	-	75.5	-	20.5
410	Set 47 (33)	Glc2Man2-AO	Glcα-3Glcα-3Manα-2Man-AO	-	2	-	31	-	30
411	Set 47 (34)	Glc2Man3-AO	Glcα-3Glcα-3Manα-2Manα-2Man-AO	-	0.5	-	4	-	19
412	Set 47 (39)	(6P)Man5GN2.AO	P-6Manα-6 │ Manα-6 │ │ Manα-3 Manβ-4GlcNAcβ-4GlcNAc-AO │ Manα-3 P-6Manα-6 │ Manα-6 │ │ Manα-3 Manβ-4GlcNAcβ-4GlcNAc-AO │ Manα-2Manα-3	-	44.5	-	21	-	9
413	Set 47 (40)	(6P)Man6GN2.AO	P-6Manα-6 │ Manα-6 │ │ Manα-3 Manβ-4GlcNAcβ-4GlcNAc-AO │ Manα-2Manα-3	-	50	-	1.5	-	11.5
414	Set 47 (59)	SM3	SU-3Galβ-4Glcβ-Cer	-	9	-	60	-	23.5
415	Set 47 (41)	Asialo-GM2	GalNAcβ-4Galβ-4Glcβ-Cer	-	38.5	-	86.5	-	23.5
416	Set 47 (62)	SB2	SU-3GalNAcβ-4Galβ-4Glcβ-Cer │ SU-3	-	42	-	62.5	-	133.5
417	Set 47 (43)	Asialo-GM1	Galβ-3GalNAcβ-4Galβ-4Glcβ-Cer	-	37	-	54	-	84.5
418	Set 47 (42)	Asialo-GM1-Tetra	Galβ-3GalNAcβ-4Galβ-4Glc-DH	-	73	-	63	-	36.5
419	Set 47 (61)	SM1a	Galβ-3GalNAcβ-4Galβ-4Glcβ-Cer │ SU-3	-	10.5	-	4.5	-	4.5
420	Set 47 (63)	SB1a	SU-3Galβ-3GalNAcβ-4Galβ-4Glcβ-Cer │ SU-3	-	3	-	34	-	27
421	Set 48 (34)	GalNAc-Ser	GalNAcα-Ser-DH	-	17.5	-	299.5	-	21
422	Set 48 (33)	GalNAc-Thr	GalNAcα-Thr-DH	-	23	-	0.5	-	28
423	Set 48 (20)	GalNAcα-3GalNAc	GalNAcα-3GalNAc-DH	-	1.5	-	89	-	28.5
424	Set 48 (18)	Galβ-3GalNAc	Galβ-3GalNAc-DH	-	53	-	15	-	15.5
425	Set 48 (37)	Galβ-3GalNAc-AO	Galβ-3GalNAc-AO	-	58.5	-	64.5	-	52
426	Set 48 (19)	Galβ-6GalNAc	Galβ-6GalNAc-DH	-	104	-	90.5	-	98
427	Set 48 (38)	Galβ-6GalNAc-AO	Galβ-6GalNAc-AO	-	7.5	-	77	-	8
428	Set 48 (27)	Man-Ser	Manα-Ser-DH	-	5	-	85	-	299.5
429	Set 48 (36)	Man-Ser-Succ	Manα-Ser-Succ-DH	-	5.5	-	5.5	-	3.5
430	Set 48 (32)	Man-Thr	Manα-Thr-DH	-	2.5	-	73.5	-	55
431	Set 48 (35)	Man-Thr-Succ	Manα-Thr-Succ-DH	-	96.5	-	5	-	39
432	Set 48 (21)	A8/1	GlcNAcα-4Galβ-OX	-	33	-	83.5	-	115.5
433	Set 48 (25)	A8/2	SU-6 │ Fucα-3GlcNAcβ-OY	-	43.5	-	86.5	-	129
434	Set 48 (24)	A15/1	SU-6GlcNAcβ-OY	-	22	-	87.5	-	48
435	Set 48 (22)	A15/3	GlcNAcα-4Galβ-3Galβ-OX │ Fucα-2	-	206.5	-	68	-	128.5
436	Set 48 (26)	B13/a	GlcAβ-3Galβ-3GlcNAcβ-OX	-	148	-	59.5	-	151.5
437	Set 48 (28)	Notch-1	Fucα-Thr-DH	-	21	-	144.5	-	96
438	Set 48 (29)	Notch-2	GlcNAcβ-3Fucα-Thr	-	25.5	-	194.5	-	211.5
439	Set 48 (30)	Notch-3	Galβ-4GlcNAcβ-3Fucα-Thr-DH	-	51.5	-	264	-	158
440	Set 56 (44)	XylGlc-AO	Xylα-3Glc-AO	-	36.5	-	14	-	65.5
441	Set 48 (51)	Xyl2Glc-AO	Xylα-3Xylα-3Glc-AO	-	24.5	-	61.5	-	95.5
442	Set 48 (48)	GlcNAcβ-3Fuc-AO	GlcNAcβ-3Fuc-AO	-	46	-	128.5	-	5
443	Set 48 (39)	GlcNAcβ1-2Fuc-AO	GlcNAcβ-2Fuc-AO	-	26	-	48.5	-	42
444	Set 48 (40)	GlcNAcβ1-4Fuc-AO	GlcNAcβ-4Fuc-AO	-	41	-	5	-	22
445	Set 48 (49)	GlcNAcβ-2Man-AO	GlcNAcβ-2Man-AO	-	104.5	-	49	-	71
446	Set 51 (12)	Hep-2-AO*(Nian)	SU-2 │ ΔUA-4GlcNS-AO │ SU-6	345.5	10.5	-	55	-	37
447	Set 51 (13)	Hep-4-AO*(Nian)	SU-2 │ ΔUA-4GlcNSα-4IdoAα-4GlcNS-AO │ │ │ SU-6 SU-2 SU-6	259	102	-	129	-	32
448	Set 51 (14)	Hep-6-AO*(Nian)	SU-2 │ ΔUA-4GlcNSα-4IdoAα-4GlcNSα-4IdoAα-4GlcNS-AO │ │ │ │ │ SU-6 SU-2 SU-6 SU-2 SU-6	351	96	-	83	-	4.5
449	Set 51 (15)	Hep-8-AO*(Nian)	SU-2 │ ΔUA-4GlcNSα-4IdoAα-4GlcNSα-4IdoAα-4GlcNSα-4IdoAα-4GlcNS-DH │ │ │ │ │ │ │ SU-6 SU-2 SU-6 SU-2 SU-6 SU-2 SU-6	-	9	-	49	-	28.5
450	Set 51 (16)	Hep-10-AO*(Nian)	SU-2 │ ΔUA-4GlcNSα-4IdoAα-4GlcNSα-4IdoAα-4GlcNS-AO │ │ │ │ │ SU-6 SU-2 SU-6 SU-2 SU-6	-	69	-	20	-	32.5
451	Set 51 (17)	Hep-12-AO*(Nian)	SU-2 │ ΔUA-4GlcNSα-4IdoAα-4GlcNSα-4IdoAα-4GlcNSα-4IdoAα-4GlcNSα-4IdoAα-4GlcNSα-4IdoAα-4GlcNS-AO │ │ │ │ │ │ │ │ │ │ │ SU-6 SU-2 SU-6 SU-2 SU-6 SU-2 SU-6 SU-2 SU-6 SU-2 SU-6	-	34.5	-	140.5	-	13.5
452	Set 51 (18)	Hep-14-AO*(Nian)	SU-2 │ ΔUA-4GlcNSα-4IdoAα-4GlcNSα-4IdoAα-4GlcNSα-4IdoAα-4GlcNSα-4IdoAα-4GlcNSα-4IdoAα-4GlcNSα-4IdoAα-4GlcNS-AO │ │ │ │ │ │ │ │ │ │ │ │ │ SU-6 SU-2 SU-6 SU-2 SU-6 SU-2 SU-6 SU-2 SU-6 SU-2 SU-6 SU-2 SU-6	-	37.5	-	124	-	34.5
453	Set 51 (19)	Hep-16-AO*(Nian)	SU-2 │ ΔUA-4GlcNSα-4IdoAα-4GlcNSα-4IdoAα-4GlcNSα-4IdoAα-4GlcNSα-4IdoAα-4GlcNSα-4IdoAα-4GlcNSα-4IdoAα-4GlcNSα-4IdoAα-4GlcNS-AO │ │ │ │ │ │ │ │ │ │ │ │ │ │ │ SU-6 SU-2 SU-6 SU-2 SU-6 SU-2 SU-6 SU-2 SU-6 SU-2 SU-6 SU-2 SU-6 SU-2 SU-6	-	48.5	-	27.5	-	26
454	Set 51 (20)	Hep-18-AO*(Nian)	SU-2 │ ΔUA-4GlcNSα-4IdoAα-4GlcNSα-4IdoAα-4GlcNSα-4IdoAα-4GlcNSα-4IdoAα-4GlcNSα-4IdoAα-4GlcNSα-4IdoAα-4GlcNSα-4IdoAα-4GlcNSα-4IdoAα-4GlcNS-AO │ │ │ │ │ │ │ │ │ │ │ │ │ │ │ │ │ SU-6 SU-2 SU-6 SU-2 SU-6 SU-2 SU-6 SU-2 SU-6 SU-2 SU-6 SU-2 SU-6 SU-2 SU-6 SU-2 SU-6	-	46.5	-	10.5	-	50.5
455	Set 51 (21)	Hep-20-AO*(Nian)	SU-2 │ ΔUA-4GlcNSα-4IdoAα-4GlcNSα-4IdoAα-4GlcNSα-4IdoAα-4GlcNSα-4IdoAα-4GlcNSα-4IdoAα-4GlcNSα-4IdoAα-4GlcNSα-4IdoAα-4GlcNSα-4IdoAα-4GlcNSα-4IdoAα-4GlcNS-AO │ │ │ │ │ │ │ │ │ │ │ │ │ │ │ │ │ │ │ SU-6 SU-2 SU-6 SU-2 SU-6 SU-2 SU-6 SU-2 SU-6 SU-2 SU-6 SU-2 SU-6 SU-2 SU-6 SU-2 SU-6 SU-2 SU-6	-	31	-	15	-	42
456	Set 54 (55)	GN2-AO	GlcNAcβ-4GlcNAc-AO	-	4.5	-	15.5	-	13.5
457	Set 55 (60)	GN3	GlcNAcβ-4GlcNAcβ-4GlcNAc-DH	-	5.5	22.5	37.5	94.5	38.5
458	Set 54 (56)	GN3-AO	GlcNAcβ-4GlcNAcβ-4GlcNAc-AO	-	2	-	4	-	43
459	Set 54 (57)	GN4-AO*	GlcNAcβ-4GlcNAcβ-4GlcNAcβ-4GlcNAc-AO	-	41	-	32	-	82
460	Set 56 (10)	GN5-AO*	GlcNAcβ-4GlcNAcβ-4GlcNAcβ-4GlcNAcβ-4GlcNAc-AO	-	47.5	-	6.5	-	16
461	Set 54 (60)	GN7-AO*	GlcNAcβ-4GlcNAcβ-4GlcNAcβ-4GlcNAcβ-4GlcNAcβ-4GlcNAcβ-4GlcNAc-AO	-	26.5	-	19	-	25
462	Set 54 (61)	GN8-AO*	GlcNAcβ-4GlcNAcβ-4GlcNAcβ-4GlcNAcβ-4GlcNAcβ-4GlcNAcβ-4GlcNAcβ-4GlcNAc-AO	-	13	-	24	-	6.5
463	Set 54 (62)	GlcN4-AO (chitosan)	GlcNβ-4GlcNβ-4GlcNβ-4GlcN-AO	-	94.5	-	27	-	3
464	Set 54 (63)	GlcN5-AO (chitosan)	GlcNβ-4GlcNβ-4GlcNβ-4GlcNβ-4GlcN-AO	-	21	-	19	-	5
465	Set 54 (64)	GlcN6-AO (chitosan)	GlcNβ-4GlcNβ-4GlcNβ-4GlcNβ-4GlcNβ-4GlcN-AO	-	6	-	32.5	-	36
466	Set 55 (37)	GlcNAc2(1-6)-AO	GlcNACβ-6GlcNAc-AO	-	1	-	49.5	-	6
467	Set 52 (21)	Malto-2-AO	Glcα-4Glc-AO	-	1	-	92	-	29
468	Set 52 (22)	Malto-3-AO	Glcα-4Glcα-4Glc-AO	-	1.5	-	7	-	10
469	Set 52 (23)	Malto-4-AO	Glcα-4Glcα-4Glcα-4Glc-AO	-	19.5	-	30	-	34
470	Set 52 (25)	Malto-6-AO	Glcα-4Glcα-4Glcα-4Glcα-4Glcα-4Glc-AO	-	5	-	29	-	12
471	Set 52 (26)	Malto-7-AO	Glcα-4Glcα-4Glcα-4Glcα-4Glcα-4Glcα-4Glc-AO	-	6.5	-	13.5	-	11.5
472	Set 52 (27)	Malto-8-AO*	Glcα-4Glcα-4Glcα-4Glcα-4Glcα-4Glcα-4Glcα-4Glc-AO	-	19.5	-	103	-	55
473	Set 52 (28)	Malto-9-AO*	Glcα-4Glcα-4Glcα-4Glcα-4Glcα-4Glcα-4Glcα-4Glcα-4Glc-AO	-	15.5	-	10.5	-	42
474	Set 52 (29)	Malto-10-AO*	Glcα-4Glcα-4Glcα-4Glcα-4Glcα-4Glcα-4Glcα-4Glcα-4Glcα-4Glc-AO	-	9	-	15.5	-	2
475	Set 52 (30)	Malto-11-AO*	Glcα-4Glcα-4Glcα-4Glcα-4Glcα-4Glcα-4Glcα-4Glcα-4Glcα-4Glcα-4Glc-AO	-	34.5	-	14.5	-	2.5
476	Set 52 (32)	Malto-12-AO*	Glcα-4Glcα-4Glcα-4Glcα-4Glcα-4Glcα-4Glcα-4Glcα-4Glcα-4Glcα-4Glcα-4Glc-AO	-	8.5	-	6.5	-	18
477	Set 52 (33)	Malto-13-AO*	Glcα-4Glcα-4Glcα-4Glcα-4Glcα-4Glcα-4Glcα-4Glcα-4Glcα-4Glcα-4Glcα-4Glcα-4Glc-AO	-	5	-	21.5	-	3.5
478	Set 51 (61)	Malto-2	Glcα-4Glc-DH	-	34	-	0.5	-	2.5
479	Set 55 (40)	Malto-3	Glcα-4Glcα-4Glc-DH	-	9	-	47.5	-	10
480	Set 55 (41)	Malto-4	Glcα-4Glcα-4Glcα-4Glc-DH	-	44	-	25.5	-	41
481	Set 55 (43)	Malto-6	Glcα-4Glcα-4Glcα-4Glcα-4Glcα-4Glc-DH	-	18.5	-	43	-	10
482	Set 55 (44)	Malto-7	Glcα-4Glcα-4Glcα-4Glcα-4Glcα-4Glcα-4Glc-DH	-	6.5	-	22.5	-	8
483	Set 52 (34)	Dext-2-AO	Glcα-6Glc-AO	-	2.5	-	7.5	-	6.5
484	Set 52 (35)	Dext-3-AO	Glcα-6Glcα-6Glc-AO	-	39	-	0.5	-	3.5
485	Set 56 (1)	Dext-4-AO	Glcα-6Glcα-6Glcα-6Glc-AO	-	1.5	-	28.5	-	0.5
486	Set 52 (37)	Dext-5-AO*	Glcα-6Glcα-6Glcα-6Glcα-6Glc-AO	-	5.5	-	40.5	-	21
487	Set 52 (38)	Dext-6-AO*	Glcα-6Glcα-6Glcα-6Glcα-6Glcα-6Glc-AO	-	45.5	-	18	-	13
488	Set 52 (40)	Dext-8-AO*	Glcα-6Glcα-6Glcα-6Glcα-6Glcα-6Glcα-6Glcα-6Glc-AO	-	18.5	-	14.5	-	23.5
489	Set 52 (41)	Dext-9-AO*	Glcα-6Glcα-6Glcα-6Glcα-6Glcα-6Glcα-6Glcα-6Glcα-6Glc-AO	-	18	-	22.5	-	9.5
490	Set 52 (42)	Dext-10-AO*	Glcα-6Glcα-6Glcα-6Glcα-6Glcα-6Glcα-6Glcα-6Glcα-6Glcα-6Glc-AO	-	28.5	-	12	-	13
491	Set 52 (43)	Dext-11-AO*	Glcα-6Glcα-6Glcα-6Glcα-6Glcα-6Glcα-6Glcα-6Glcα-6Glcα-6Glcα-6Glc-AO	-	9.5	-	22	-	5.5
492	Set 52 (44)	Dext-12-AO*	Glcα-6Glcα-6Glcα-6Glcα-6Glcα-6Glcα-6Glcα-6Glcα-6Glcα-6Glcα-6Glcα-6Glc-AO	-	38	-	46	-	1.5
493	Set 52 (45)	Dext-13-AO*	Glcα-6Glcα-6Glcα-6Glcα-6Glcα-6Glcα-6Glcα-6Glcα-6Glcα-6Glcα-6Glcα-6Glcα-6Glc-AO	-	19.5	-	1	-	15.5
494	Set 51 (62)	Dext-2	Glcα-6Glc-DH	-	1	-	19	-	31
495	Set 55 (45)	Dext-3	Glcα-6Glcα-6Glc-DH	-	52.5	-	48	-	17
496	Set 55 (46)	Dext-4	Glcα-6Glcα-6Glcα-6Glc-DH	-	22	-	38	-	41.5
497	Set 55 (48)	Dext-6*	Glcα-6Glcα-6Glcα-6Glcα-6Glcα-6Glc-DH	-	11	-	27.5	51.5	14.5
498	Set 55 (49)	Dext-7*	Glcα-6Glcα-6Glcα-6Glcα-6Glcα-6Glcα-6Glc-DH	-	2.5	-	9	-	22.5
499	Set 52 (63)	Lam-2-AO	Glcβ-3Glc-AO	-	31.5	-	102.5	-	28.5
500	Set 52 (64)	Lam-3-AO	Glcβ-3Glcβ-3Glc-AO	-	26.5	-	25.5	-	19.5
501	Set 53 (1)	Lam-4-AO	Glcβ-3Glcβ-3Glcβ-3Glc-AO	-	57	-	29.5	-	15.5
502	Set 53 (2)	Lam-5-AO	Glcβ-3Glcβ-3Glcβ-3Glcβ-3Glc-AO	-	68	-	28.5	-	5
503	Set 53 (3)	Lam-6-AO*	Glcβ-3Glcβ-3Glcβ-3Glcβ-3Glcβ-3Glc-AO	-	11.5	-	2	-	0
504	Set 53 (4)	Lam-7-AO	Glcβ-3Glcβ-3Glcβ-3Glcβ-3Glcβ-3Glcβ-3Glc-AO	-	49	-	25.5	-	7
505	Set 53 (5)	Curd-8-AO*	Glcβ-3Glcβ-3Glcβ-3Glcβ-3Glcβ-3Glcβ-3Glcβ-3Glc-AO	-	40	-	61.5	-	7.5
506	Set 53 (6)	Curd-9-AO*	Glcβ-3Glcβ-3Glcβ-3Glcβ-3Glcβ-3Glcβ-3Glcβ-3Glcβ-3Glc-AO	-	2	-	10	-	8.5
507	Set 53 (7)	Curd-10-AO*	Glcβ-3Glcβ-3Glcβ-3Glcβ-3Glcβ-3Glcβ-3Glcβ-3Glcβ-3Glcβ-3Glc-AO	169.5	368.5	-	63	-	4
508	Set 53 (8)	Curd-11-AO*	Glcβ-3Glcβ-3Glcβ-3Glcβ-3Glcβ-3Glcβ-3Glcβ-3Glcβ-3Glcβ-3Glcβ-3Glc-AO	-	1	-	17	-	7.5
509	Set 53 (9)	Curd-12-AO*	Glcβ-3Glcβ-3Glcβ-3Glcβ-3Glcβ-3Glcβ-3Glcβ-3Glcβ-3Glcβ-3Glcβ-3Glcβ-3Glc-AO	-	11	-	3.5	-	3
510	Set 53 (10)	Curd-13-AO*	Glcβ-3Glcβ-3Glcβ-3Glcβ-3Glcβ-3Glcβ-3Glcβ-3Glcβ-3Glcβ-3Glcβ-3Glcβ-3Glcβ-3Glc-AO	-	4	-	20	-	7
511	Set 51 (63)	Lam-2	Glcβ-3Glc-DH	-	13.5	-	5	-	31
512	Set 55 (50)	Lam-3	Glcβ-3Glcβ-3Glc-DH	-	16	-	27.5	-	23.5
513	Set 55 (52)	Lam-6*	Glcβ-3Glcβ-3Glcβ-3Glcβ-3Glcβ-3Glc-DH	-	30	-	14.5	46	69
514	Set 55 (53)	Lam-7	Glcβ-3Glcβ-3Glcβ-3Glcβ-3Glcβ-3Glcβ-3Glc-DH	-	38	-	20.5	-	4.5
515	Set 53 (15)	Cello-3-AO	Glcβ-4Glcβ-4Glc-AO	-	41.5	-	12	-	45.5
516	Set 53 (16)	Cello-4-AO	Glcβ-4Glcβ-4Glcβ-4Glc-AO	-	12.5	-	1	-	3
517	Set 53 (17)	Cello-5-AO*	Glcβ-4Glcβ-4Glcβ-4Glcβ-4Glc-AO	-	8.5	-	0	-	2.5
518	Set 53 (18)	Cello-6-AO*	Glcβ-4Glcβ-4Glcβ-4Glcβ-4Glcβ-4Glc-AO	-	17.5	-	25	-	16.5
519	Set 53 (19)	Cello-7-AO*	Glcβ-4Glcβ-4Glcβ-4Glcβ-4Glcβ-4Glcβ-4Glc-AO	-	4	-	41	-	87.5
520	Set 53 (20)	Cello-8-AO*	Glcβ-4Glcβ-4Glcβ-4Glcβ-4Glcβ-4Glcβ-4Glcβ-4Glc-AO	-	27	-	52.5	-	2
521	Set 53 (21)	Cello-9-AO*	Glcβ-4Glcβ-4Glcβ-4Glcβ-4Glcβ-4Glcβ-4Glcβ-4Glcβ-4Glc-AO	-	38	-	66.5	-	6
522	Set 53 (22)	Cello-10-AO*	Glcβ-4Glcβ-4Glcβ-4Glcβ-4Glcβ-4Glcβ-4Glcβ-4Glcβ-4Glcβ-4Glc-AO	-	12.5	-	15	-	47.5
523	Set 53 (23)	Cello-11-AO*	Glcβ-4Glcβ-4Glcβ-4Glcβ-4Glcβ-4Glcβ-4Glcβ-4Glcβ-4Glcβ-4Glcβ-4Glc-AO	-	27.5	-	21	-	52
524	Set 53 (24)	Cello-12-AO*	Glcβ-4Glcβ-4Glcβ-4Glcβ-4Glcβ-4Glcβ-4Glcβ-4Glcβ-4Glcβ-4Glcβ-4Glcβ-4Glc-AO	-	32.5	-	29	-	4
525	Set 53 (25)	Cello-13-AO*	Glcβ-4Glcβ-4Glcβ-4Glcβ-4Glcβ-4Glcβ-4Glcβ-4Glcβ-4Glcβ-4Glcβ-4Glcβ-4Glcβ-4Glc-AO	-	7.5	-	6.5	-	17.5
526	Set 51 (64)	Cellobiose	Glcβ-4Glc-DH	-	34	-	18.5	-	29
527	Set 53 (27)	Pust-3-AO	Glcβ-6Glcβ-6Glc-AO	-	15	-	8.5	-	4.5
528	Set 53 (28)	Pust-4-AO	Glcβ-6Glcβ-6Glcβ-6Glc-AO	-	100	-	13.5	-	118
529	Set 53 (29)	Pust-5-AO	Glcβ-6Glcβ-6Glcβ-6Glcβ-6Glc-AO	-	36.5	-	2	-	17.5
530	Set 53 (30)	Pust-6-AO	Glcβ-6Glcβ-6Glcβ-6Glcβ-6Glcβ-6Glc-AO	-	6.5	-	30	-	18.5
531	Set 53 (32)	Pust-7-AO*	Glcβ-6Glcβ-6Glcβ-6Glcβ-6Glcβ-6Glcβ-6Glc-AO	-	4	-	27	-	17.5
532	Set 53 (33)	Pust-8-AO*	Glcβ-6Glcβ-6Glcβ-6Glcβ-6Glcβ-6Glcβ-6Glcβ-6Glc-AO	-	2.5	-	16.5	-	29
533	Set 53 (34)	Pust-9-AO*	Glcβ-6Glcβ-6Glcβ-6Glcβ-6Glcβ-6Glcβ-6Glcβ-6Glcβ-6Glc-AO	-	16	-	19	-	10.5
534	Set 53 (35)	Pust-10-AO*	Glcβ-6Glcβ-6Glcβ-6Glcβ-6Glcβ-6Glcβ-6Glcβ-6Glcβ-6Glcβ-6Glc-AO	-	69.5	-	36.5	-	4.5
535	Set 53 (36)	Pust-11-AO*	Glcβ-6Glcβ-6Glcβ-6Glcβ-6Glcβ-6Glcβ-6Glcβ-6Glcβ-6Glcβ-6Glcβ-6Glc-AO	-	7	-	27.5	-	14
536	Set 53 (37)	Pust-15-AO*	Glcβ-6Glcβ-6Glcβ-6Glcβ-6Glcβ-6Glcβ-6Glcβ-6Glcβ-6Glcβ-6Glcβ-6Glcβ-6Glcβ-6Glcβ-6Glcβ-6Glc-AO	-	22	-	3	-	11.5
537	Set 53 (38)	Pust-15a-AO*	Glcβ-6Glcβ-6Glcβ-6Glcβ-6Glcβ-6Glcβ-6Glcβ-6Glcβ-6Glcβ-6Glcβ-6Glcβ-6Glcβ-6Glcβ-6Glcβ-6Glc-AO	-	26.5	-	24.5	-	2
538	Set 51 (59)	Kojibiose	Glcα-2Glc-DH	-	22.5	-	21.5	-	22
539	Set 52 (1)	Cyano-2-AO	Glcα-2Glc-AO	-	61	-	40.5	-	7
540	Set 52 (2)	Cyano-3-AO	Glcα-2Glcα-2Glc-AO	-	37.5	-	44.5	-	2.5
541	Set 52 (3)	Cyano-4-AO	Glcα-2Glcα-2Glcα-2Glc-AO	-	10	-	59.5	-	2.5
542	Set 52 (4)	Cyano-5-AO	Glcα-2Glcα-2Glcα-2Glcα-2Glc-AO	-	30	-	9.5	-	15
543	Set 52 (5)	Cyano-6-AO*	Glcα-2Glcα-2Glcα-2Glcα-2Glcα-2Glc-AO	-	17.5	-	6.5	-	2
544	Set 52 (6)	Cyano-7-AO*	Glcα-2Glcα-2Glcα-2Glcα-2Glcα-2Glcα-2Glc-AO	-	6.5	-	1.5	95.5	372.5
545	Set 52 (8)	Cyano-9-AO*	Glcα-2Glcα-2Glcα-2Glcα-2Glcα-2Glcα-2Glcα-2Glcα-2Glc-AO	-	19	-	8.5	-	17
546	Set 51 (60)	Nigerose	Glcα-3Glc-DH	-	8	-	51	-	7.5
547	Set 52 (9)	Nigerose-AO	Glcα-3Glc-AO	-	9.5	-	2	-	7
548	Set 52 (10)	Poria-3-AO	Glcα-3Glcα-3Glc-AO	-	26	-	41	-	52.5
549	Set 52 (11)	Poria-4-AO	Glcα1-3Glcα1-3Glcα1-3Glc-AO	-	0	-	22	285.5	629.5
550	Set 52 (12)	Poria-5-AO	Glcα-3Glcα-3Glcα-3Glcα-3Glc-AO	-	3.5	-	37	-	13.5
551	Set 52 (13)	Poria-6-AO	Glcα-3Glcα-3Glcα-3Glcα-3Glcα-3Glc-AO	-	34.5	-	8	-	13
552	Set 52 (14)	Poria-7-AO	Glcα-3Glcα-3Glcα-3Glcα-3Glcα-3Glcα-3Glc-AO	-	17.5	-	31	-	17.5
553	Set 52 (15)	Poria-8-AO*	Glcα-3Glcα-3Glcα-3Glcα-3Glcα-3Glcα-3Glcα-3Glc-AO	-	39	-	14.5	-	18
554	Set 52 (16)	Poria-9-AO*	Glcα-3Glcα-3Glcα-3Glcα-3Glcα-3Glcα-3Glcα-3Glcα-3Glc-AO	-	62	-	66.5	-	44.5
555	Set 52 (17)	Poria-10-AO*	Glcα-3Glcα-3Glcα-3Glcα-3Glcα-3Glcα-3Glcα-3Glcα-3Glα-3Glc-AO	-	14	-	21.5	-	13
556	Set 52 (18)	Poria-11-AO*	Glcα-3Glcα-3Glcα-3Glcα-3Glcα-3Glcα-3Glcα-3Glcα-3Glα-3Glcα-3Glc-AO	-	24	-	45.5	-	24.5
557	Set 52 (19)	Poria-12-AO*	Glcα-3Glcα-3Glcα-3Glcα-3Glcα-3Glcα-3Glcα-3Glcα-3Glα-3Glcα-3Glcα-3Glc-AO	19.5	255.5	-	4	-	7.5
558	Set 52 (20)	Poria-13-AO*	Glcα-3Glcα-3Glcα-3Glcα-3Glcα-3Glcα-3Glcα-3Glcα-3Glα-3Glcα-3Glcα-3Glcα-3Glc-AO	-	99.5	-	24.5	-	52
559	Set 52 (47)	i-Pano-3-AO	Glcα-4Glcα-6Glc-AO	-	2	-	19	-	13.5
560	Set 52 (48)	Pullu-4-AO	Glcα-6Glcα-4Glcα-4Glc-AO	-	13	-	11	-	0
561	Set 52 (49)	Pullu-6-AO	Glcα-4Glcα-4Glcα-6Glcα-4Glcα-4Glc-AO	-	7	-	40.5	-	14
562	Set 52 (51)	CβG-2-AO	Glcβ-2Glc-AO	-	9.5	-	13.5	-	16.5
563	Set 52 (52)	CβG-3-AO	Glcβ-2Glcβ-2Glc-AO	-	7.5	-	4	-	35
564	Set 52 (53)	CβG-4-AO	Glcβ-2Glcβ-2Glcβ-2Glc-AO	-	8.5	-	55	-	28.5
565	Set 52 (54)	CβG-5-AO*	Glcβ-2Glcβ-2Glcβ-2Glcβ-2Glc-AO	41	8	12.5	2.5	-	8
566	Set 52 (55)	CβG-6-AO*	Glcβ-2Glcβ-2Glcβ-2Glcβ-2Glcβ-2Glc-AO	-	11.5	-	43	-	28.5
567	Set 52 (56)	CβG-7-AO*	Glcβ-2Glcβ-2Glcβ-2Glcβ-2Glcβ-2Glcβ-2Glc-AO	-	73.5	-	8	-	44
568	Set 52 (57)	CβG-8-AO*	Glcβ-2Glcβ-2Glcβ-2Glcβ-2Glcβ-2Glcβ-2Glcβ-2Glc-AO	-	22.5	-	3	-	6.5
569	Set 52 (59)	CβG-10-AO*	Glcβ-2Glcβ-2Glcβ-2Glcβ-2Glcβ-2Glcβ-2Glcβ-2Glcβ-2Glcβ-2Glc-AO	-	44.5	-	5	-	25.5
570	Set 52 (60)	CβG-11-AO*	Glcβ-2Glcβ-2Glcβ-2Glcβ-2Glcβ-2Glcβ-2Glcβ-2Glcβ-2Glcβ-2Glcβ-2Glc-AO	-	112.5	-	40	-	33.5
571	Set 52 (61)	CβG-12-AO*	Glcβ-2Glcβ-2Glcβ-2Glcβ-2Glcβ-2Glcβ-2Glcβ-2Glcβ-2Glcβ-2Glcβ-2Glcβ-2Glc-AO	-	2	-	44.5	-	18.5
572	Set 52 (62)	CβG-13-AO*	Glcβ-2Glcβ-2Glcβ-2Glcβ-2Glcβ-2Glcβ-2Glcβ-2Glcβ-2Glcβ-2Glcβ-2Glcβ-2Glcβ-2Glc-AO	-	3	-	24	-	6
573	Set 53 (39)	Barley-3-AO	Glcβ-4Glcβ-3Glc-AO	-	8.5	-	5.5	-	4.5
574	Set 53 (40)	Barley-3a-AO	Glcβ-3Glcβ-4Glc-AO	-	37	-	16	-	27
575	Set 53 (41)	Barley-3b-AO	Glcβ-4Glcβ-3Glc-AO	-	4.5	-	53	-	15.5
576	Set 53 (43)	Barley-4a-AO	Glcβ-3Glcβ-4Glcβ-4Glc-AO	-	34.5	-	1.5	-	4
577	Set 53 (44)	Barley-4b-AO	Glcβ-4Glcβ-4Glcβ-3Glc-AO	-	18.5	-	12	-	34.5
578	Set 56 (16)	Barley-5-AO*	Glcβ-4Glcβ-4Glcβ-4Glcβ-3Glc-AO	-	47	-	7	-	24
579	Set 53 (47)	Barley-5a-AO	Glcβ-3Glcβ-4Glcβ-6Glcβ-4Glc-AO	-	161.5	-	35	-	136.5
580	Set 53 (48)	Barley-6-AO*	(Glcβ-3/4Glcβ)2-4Glcβ-3Glc-AO	-	5.5	-	26.5	-	5.5
581	Set 55 (63)	Barley-6a-AO	Glcβ-3Glcβ-4Glcβ-6Glcβ-4Glcβ-3Glc-AO; and Glcβ-3Glcβ-4Glcβ-4Glcβ-4Glcβ-3Glc-AO (ratio ~1:1)	-	47.5	-	23	-	15
582	Set 53 (51)	Barley-8-AO*	(Glcβ-4/3Glcβ)3-4Glcβ-3Glc-AO	-	15.5	-	4	-	69.5
583	Set 53 (52)	Barley-9-AO*	(Glcβ-4/3Glcβ)4-3Glc-AO	-	34	-	18	-	20.5
584	Set 53 (53)	Barley-10-AO*	(Glcβ-4/3Glcβ)4-4Glcβ-3Glc-AO	-	37.5	-	48.5	-	2.5
585	Set 56 (2)	Barley-11-AO*	(Glcβ-4/3Glcβ)5-3Glc-AO	-	186	-	23	-	6
586	Set 53 (55)	Barley-12-AO*	(Glcβ-4/3Glcβ)5-4Glcβ-3Glc-AO	-	37	-	0	51.5	136.5
587	Set 53 (56)	Barley-13-AO*	(Glcβ-4/3Glcβ)6-3Glc-AO	-	108	-	10	-	10.5
588	Set 56 (3)	Barley-14-AO*	(Glcβ-4/3Glcβ)6-4Glcβ-3Glc-AO	-	14.5	-	41	-	22
589	Set 56 (4)	Barley-15-AO*	(Glcβ-4/3Glcβ)7-3Glc-AO	-	18.5	-	22.5	-	15
590	Set 53 (59)	Barley-16-AO*	(Glcβ-4/3Glcβ)7-4Glcβ-3Glc-AO	-	10.5	-	2.5	-	32.5
591	Set 53 (60)	Grifo-3-AO*	Glc3(β-3/β-6)-AO	-	216	-	28.5	-	2.5
592	Set 53 (61)	Grifo-4-AO*	Glc4(β-3/β-6)-AO	-	60.5	-	53	-	0.5
593	Set 53 (63)	Grifo-6-AO*	Glc6(β-3/β-6)-AO	-	8.5	-	14.5	-	17
594	Set 53 (64)	Grifo-7-AO*	Glc7(β-3/β-6)-AO	-	36	-	0	-	47.5
595	Set 54 (1)	Grifo-8-AO*	Glc8(β-3/β-6)-AO	-	41.5	-	55.5	-	8.5
596	Set 54 (2)	Grifo-9-AO*	Glc9(β-3/β-6)-AO	-	38.5	-	5	-	33.5
597	Set 54 (3)	Grifo-10-AO*	Glc10(β-3/β-6)-AO	-	32	-	55.5	-	51.5
598	Set 54 (4)	Grifo-11-AO*	Glc11(β-3/β-6)-AO	-	4.5	-	3	-	27
599	Set 54 (5)	Grifo-12-AO*	Glc12(β-3/β-6)-AO	-	11.5	-	19.5	-	30.5
600	Set 54 (6)	Grifo-13-AO*	Glc13(β-3/β-6)-AO	-	42.5	-	16	-	76
601	Set 54 (7)	Grifo-14-AO*	Glc14(β-3/β-6)-AO	-	28.5	-	41	-	1.5
602	Set 54 (8)	Grifo-15-AO*	Glc15(β-3/β-6)-AO	-	26.5	-	19.5	-	6
603	Set 54 (9)	Grifo-16-AO*	Glc16(β-3/β-6)-AO	-	25	-	41	-	13
604	Set 54 (10)	Lentin-2-AO	Glc2(β-3/β-6)-AO	-	13	-	17.5	-	42.5
605	Set 54 (11)	Lentin-3-AO	Glc3(β-3/β-6)-AO	-	43.5	-	9	-	6
606	Set 54 (12)	Lentin-4-AO*	Glc4(β-3/β-6)-AO	-	48.5	-	6.5	-	0.5
607	Set 54 (13)	Lentin-5-AO*	Glc5(β-3/β-6)-AO	-	48	-	18	-	20.5
608	Set 56 (5)	Lentin-6-AO*	Glc6(β-3/β-6)-AO	-	8	-	6	-	23
609	Set 54 (15)	Lentin-7-AO*	Glc7(β-3/β-6)-AO	-	44	-	10.5	-	52.5
610	Set 54 (16)	Lentin-8-AO*	Glc8(β-3/β-6)-AO	-	10	-	19	-	23.5
611	Set 54 (17)	Lentin-9-AO*	Glc9(β-3/β-6)-AO	-	111.5	-	35	-	10
612	Set 54 (18)	Lentin-10-AO*	Glc10(β-3/β-6)-AO	-	164	-	60	-	15.5
613	Set 54 (19)	Lentin-11-AO*	Glc11(β-3/β-6)-AO	-	14.5	-	45	-	72
614	Set 54 (20)	Lentin-12-AO*	Glc12(β-3/β-6)-AO	-	14	-	46	-	47.5
615	Set 54 (21)	Lentin-13-AO*	Glc13(β-3/β-6)-AO	-	88.5	-	92	-	56.5
616	Set 55 (61)	NSG-11-AO*	Glcβ-3Glcβ-3Glcβ-3Glcβ-3Glcβ-3Glcβ-3Glcβ-3Glcβ-3Glcβ-3Glcβ-3Glc-AO	-	9	80	11	501	60
617	Set 53 (11)	HE-8-AO	Glcβ-3Glcβ-3Glcβ-3Glcβ-3Glcβ-3Glcβ-3Glcβ-3Glc-AO	-	9.5	-	14	-	11
618	Set 53 (12)	HE-9-AO	Glcβ-3Glcβ-3Glcβ-3Glcβ-3Glcβ-3Glcβ-3Glcβ-3Glcβ-3Glc-AO	-	32.5	-	6	-	10.5
619	Set 53 (13)	HE-10-AO	Glcβ-3Glcβ-3Glcβ-3Glcβ-3Glcβ-3Glcβ-3Glcβ-3Glcβ-3Glcβ-3Glc-AO	-	11	-	29.5	-	5.5
620	Set 54 (22)	HE-9B7-AO	Glcβ-3Glcβ-3Glcβ-3Glcβ-3Glcβ-3Glcβ-3Glcβ-3Glc-AO │ Glcβ-6	-	80.5	-	39	-	22.5
621	Set 54 (23)	HE-10B2-AO	Glcβ-3Glcβ-3Glcβ-3Glcβ-3Glcβ-3Glcβ-3Glcβ-3Glcβ-3Glc-AO │ Glcβ-6	-	27	-	38.5	-	11.5
622	Set 54 (24)	HE-10B3-AO	Glcβ-3Glcβ-3Glcβ-3Glcβ-3Glcβ-3Glcβ-3Glcβ-3Glcβ-3Glc-AO │ Glcβ-6	-	3	-	12	-	9
623	Set 54 (25)	HE-10B5-AO	Glcβ-3Glcβ-3Glcβ-3Glcβ-3Glcβ-3Glcβ-3Glcβ-3Glcβ-3Glc-AO │ Glcβ-6	-	5	-	34	-	8
624	Set 54 (26)	HE-10B7-AO	Glcβ-3Glcβ-3Glcβ-3Glcβ-3Glcβ-3Glcβ-3Glcβ-3Glcβ-3Glc-AO │ Glcβ-6	-	10	-	51.5	-	1
625	Set 54 (27)	Gu-6B1/3-AO	Glcβ-3Glcα-3Glcβ-3Glc-AO │ │ Glcβ-6 Glcβ-6	-	24	-	6	-	149.5
626	Set 54 (28)	HE-11B3/6-AO	Glcβ-3Glcβ-3Glcβ-3Glcβ-3Glcβ-3Glcβ-3Glcβ-3Glcβ-3Glc-AO │ │ Glcβ-6 Glcβ-6	-	82.5	-	19.5	-	116.5
627	Set 55 (54)	Man4(β4)	Manβ-4Manβ-4Manβ-4Man-DH	-	22.5	-	11.5	-	16.5
628	Set 55 (55)	Man6(β4)	Manβ-4Manβ-4Manβ-4Manβ-4Manβ-4Man-DH	-	83	-	22	19.5	71.5
629	Set 55 (56)	Xyl5(β4)	Xylβ-4Xylβ-4Xylβ-4Xylβ-4Xyl-DH	-	6.5	-	25	156.5	168.5
630	Set 55 (57)	Xyl6(β4)	Xylβ-4Xylβ-4Xylβ-4Xylβ-4Xylβ-4Xyl-DH	-	24	-	13	87.5	15.5
631	Set 55 (58)	Ara6(α5)	Araα-5Araα-5Araα-5Araα-5Araα-5Ara-DH	-	44	-	7.5	60	49
632	Set 55 (59)	Ara7(α5)	Araα-5Araα-5Araα-5Araα-5Araα-5Araα-5Ara-DH	-	53.5	-	19.5	-	10.5
633	Set 49 (3)	Gal	Gal-DH	9.5	6.5	-	16.5	-	41
634	Set 49 (4)	Gal-AO	Gal-AO	-	64	-	93	-	86.5
635	Set 49 (13)	GalNAc	GalNAc-DH	-	27.5	-	157	114.5	15.5
636	Set 49 (14)	GalNAc-AO	GalNAc-AO	-	163.5	-	185.5	-	50.5
637	Set 49 (1)	Glc	Glc-DH	-	89	-	25	30	31
638	Set 49 (2)	Glc-AO	Glc-AO	-	7.5	-	76	-	51
639	Set 49 (11)	GN	GlcNAc-DH	-	61	-	68	-	76
640	Set 49 (12)	GN-AO	GlcNAc-AO	-	134	-	147	-	52
641	Set 49 (6)	Man-AO	Man-AO	-	18.5	-	38	-	18
642	Set 49 (7)	Fuc	Fuc-DH	-	71	-	39	27	19
643	Set 49 (8)	Fuc-AO	Fuc-AO	-	49	-	208	-	127
644	Set 49 (9)	Rha	Rha-DH	-	74.5	-	56.5	-	44.5
645	Set 49 (10)	Rha-AO	Rha-AO	-	160	-	203	-	44
646	Set 49 (27)	Galα-6Glc-AO	Galα-6Glc-AO	-	93	-	35	-	334.5
647	Set 49 (28)	(6P)-Glc-AO	P-6Glc-AO	-	108.5	-	246.5	-	60.5
648	Set 49 (18)	(6P)-Man	P-6Man-DH	-	226.5	-	196.5	-	85
649	Set 49 (19)	(6P)-Man-AO	P-6Man-AO	-	142	-	2.5	-	6.5
650	Set 49 (29)	(6P)-Fructose-AO	P-6Fru-AO	-	34	-	1	-	60
651	Set 49 (15)	SU-Tyr	SU-Tyr-DH	-	127	-	30	-	15.5
652	Set 49 (20)	SU-Cholesterol	SU-Cholesterol	-	62	-	35	-	59.5
653	Set 49 (30)	GN-Asn	GlcNAcβ-Asn-DH	-	98.5	-	105	-	121.5
654	Set 48 (63)	Xyl3Glc4	Xylα-6 │ Glcβ-4Glcβ-4Glcβ-4Glc-DH │ │ Xylα-6 Xylα-6	-	46.5	-	32.5	-	103
655	Set 48 (62)	Glc4(α6,α4,α4)	Glcα-6Glcα-4Glcα-4Glc-DH	-	27	-	46	-	13.5
656	Set 49 (36)	Glc(α6,α4,α4)-AO	Glcα-6Glcα-4Glcα-4Glc-AO	-	50	-	45	-	5
657	Set 49 (37)	O1-AO	GlcNAcβ-6 │ Gal-AO │ GlcNAcβ-3	-	13.5	-	23	-	9
658	Set 49 (38)	Rutinose-AO	Rhaα-6Glc-AO	-	40	-	114	-	64.5
659	Set 48 (61)	Gal4	Galα-3Galβ-4Galα-3Gal-DH	-	67.5	-	52.5	-	182.5
660	Set 48 (64)	Ceramides	Cer	-	16.5	-	13.5	-	72
661	Set 49 (21)	Galα-4Glc-AO	Galα-4Glc-AO	-	121	-	181.5	-	5.5
662	Set 51 (44)	Carra-Tetra-1S	aGalα-3Galβ-4aGalα-3Gal-DH │ SU-4	-	7	-	36	-	8
663	Set 51 (45)	Carra-Tetra-2S	aGalα-3Galβ-4aGalα-3Gal-DH │ │ SU-4 SU-4	-	24.5	-	66.5	-	5
664	Set 51 (46)	Carra-Hexa-3S	aGalα-3Galβ-4aGalα-3Galβ-4aGalα-3Gal-DH │ │ │ SU-4 SU-4 SU-4	-	102.5	-	66.5	-	37.5
665	Set 51 (47)	Carra-Hexa-4S	aGalα-3Galβ-4aGalα-3Galβ-4aGalα-3Gal-DH │ │ │ │ SU-4 SU-2 SU-4 SU-4	291.5	4.5	-	13.5	-	62
666	Set 51 (48)	Carra-Octa-4S	aGalα-3Galβ-4aGalα-3Galβ-4aGalα-3Galβ-4aGalα-3Gal-DH │ │ │ │ SU-4 SU-4 SU-4 SU-4	18.5	6.5	-	20.5	-	9
667	Set 55 (38)	Gal2GlcNAc(1-3)-AO	Galα-3Galβ-3GlcNAc-AO	-	283.5	-	1	-	16
668	Set 55 (39)	GalManNAc(1-4)-AO	Galβ-4ManNAc-AO	-	21.5	-	18	-	22.5
