# Supplementary material for: Hemagglutinin double-mutation enhances binding of human-infecting avian influenza virus clade 2.3.4.4b H5Ny to human and SLeX receptors
Source: EMBO Rep. 2026 Jun 16;27(14):4079–99. doi: 10.1038/s44319-026-00816-2 (PMC13400655; doi:10.1038/s44319-026-00816-2)
Supplement: Supplementary file 5 — Source data Fig. 1 [file 44319_2026_816_MOESM5_ESM.zip]

Archive with 21 entries (10 files):
- Figure 1/
- Figure 1/1A/
- Figure 1/1A/Figure 1-A.xlsx
- Figure 1/1B/
- Figure 1/1B/Figure 1-B.xlsx
- Figure 1/1C/
- Figure 1/1C/Figure 1-C.xlsx
- Figure 1/1D/
- Figure 1/1D/Figure 1-D.xlsx
- Figure 1/1E/
- Figure 1/1E/Figure 1-E.xlsx
- Figure 1/1F/
- Figure 1/1F/Figure 1-F.xlsx
- Figure 1/1G/
- Figure 1/1G/Figure 1-G.xlsx
- Figure 1/1H/
- Figure 1/1H/Figure 1-H.xlsx
- Figure 1/1I/
- Figure 1/1I/Figure 1-I.xlsx
- Figure 1/1J/
- Figure 1/1J/Figure 1-J.xlsx
