# Supplementary material for: Hemagglutinin double-mutation enhances binding of human-infecting avian influenza virus clade 2.3.4.4b H5Ny to human and SLeX receptors
Source: EMBO Rep. 2026 Jun 16;27(14):4079–99. doi: 10.1038/s44319-026-00816-2 (PMC13400655; doi:10.1038/s44319-026-00816-2)
Supplement: Supplementary file 5 — Source data Fig. 1 [file 44319_2026_816_MOESM5_ESM.zip › Figure 1/1A/Figure 1-A.xlsx]

## Sheet: left
PBST_X	PBST_Y	0.078uM_X	0.078uM_Y	0.156uM_X	0.156uM_Y	0.3125uM_X	0.3125uM_Y	0.625uM_X	0.625uM_Y	1.25uM_X	1.25uM_Y	2.5uM_X	2.5uM_Y
49.5	0	49.5	-0.511536	49.5	-0.89856	49.5	-0.524353	49.5	-0.504822	49.5	-0.713806	49.5	-0.560364
50.5	0	50.5	-0.603699	50.5	0.463928	50.5	0.0721436	50.5	0.737366	50.5	0.0350342	50.5	0.352539
51.5	0	51.5	-0.634216	51.5	0.0455933	51.5	-0.20752	51.5	0.0592651	51.5	-0.597412	51.5	0.0119019
52.5	0	52.5	-0.674805	52.5	-0.590759	52.5	-0.664185	52.5	-0.70752	52.5	-0.77356	52.5	-0.582214
53.5	0	53.5	-0.781433	53.5	-0.512634	53.5	-0.38446	53.5	-0.102051	53.5	-0.46344	53.5	-0.21814
54.5	0	54.5	-0.723267	54.5	-0.561462	54.5	-0.534485	54.5	-0.162231	54.5	-0.344299	54.5	-0.161133
55.5	0	55.5	-0.338867	55.5	-0.240356	55.5	-0.348145	55.5	-0.163757	55.5	-0.473206	55.5	-0.208008
56.5	0	56.5	-0.149414	56.5	-0.024292	56.5	-0.297729	56.5	-0.00909424	56.5	-0.0282593	56.5	4.15039e-3
57.5	0	57.5	-0.361938	57.5	0.155762	57.5	6.16455e-3	57.5	-0.0149536	57.5	-0.0548096	57.5	-0.0177612
58.5	0	58.5	-0.620117	58.5	-0.059082	58.5	-0.172363	58.5	-0.288757	58.5	-0.421997	58.5	-0.285706
59.5	0	59.5	-0.569763	59.5	-0.0915527	59.5	-0.17511	59.5	-0.27594	59.5	-0.56189	59.5	-0.102966
60.5	0	60.5	-0.528687	60.5	-0.0935059	60.5	0.239746	60.5	0.153015	60.5	-0.17865	60.5	0.283386
61.5	0	61.5	-0.293945	61.5	-0.0328979	61.5	-0.287231	61.5	0.241333	61.5	0.185059	61.5	0.337341
62.5	0	62.5	-0.320923	62.5	-0.27124	62.5	-0.759094	62.5	-0.119629	62.5	-0.188049	62.5	-0.254456
63.5	0	63.5	-0.411926	63.5	-0.396606	63.5	-0.396179	63.5	-0.151672	63.5	-0.351318	63.5	-0.136475
64.5	0	64.5	-0.880249	64.5	-0.437195	64.5	-0.555542	64.5	-0.403198	64.5	-0.472778	64.5	-0.393921
65.5	0	65.5	-0.43689	65.5	-0.0966187	65.5	-0.213379	65.5	-0.0914917	65.5	-0.3396	65.5	-0.104065
66.5	0	66.5	-0.295105	66.5	-0.0118408	66.5	0.11554	66.5	0.187805	66.5	-0.180176	66.5	-0.0400391
67.5	0	67.5	-0.0361328	67.5	0.2995	67.5	0.0440674	67.5	0.255005	67.5	-0.0263062	67.5	0.19751
68.5	0	68.5	-0.323242	68.5	0.437744	68.5	-0.0110474	68.5	0.0244751	68.5	-0.197449	68.5	0.143127
69.5	0	69.5	-0.621277	69.5	0.288513	69.5	0.209229	69.5	0.0620117	69.5	-0.332947	69.5	-0.0779419
70.5	0	70.5	-0.395508	70.5	0.228821	70.5	-0.197754	70.5	0.101074	70.5	0.0424805	70.5	0.143982
71.5	0	71.5	-0.493958	71.5	-0.148193	71.5	-0.222412	71.5	-0.130981	71.5	-0.210693	71.5	-0.00134277
72.5	0	72.5	-0.218994	72.5	-0.206421	72.5	-0.0759277	72.5	-0.205994	72.5	-0.456421	72.5	-0.196716
73.5	0	73.5	-0.103333	73.5	0.0951538	73.5	8.8501e-3	73.5	0.220947	73.5	-0.537659	73.5	-0.00994873
74.5	0	74.5	-0.295898	74.5	0.0748291	74.5	-0.274353	74.5	0.203369	74.5	-0.457214	74.5	3.72314e-3
75.5	0	75.5	-0.354492	75.5	0.0939941	75.5	-0.26886	75.5	-0.112244	75.5	-0.37439	75.5	0.22168
76.5	0	76.5	-0.396301	76.5	0.476868	76.5	0.270996	76.5	0.214355	76.5	0.168213	76.5	0.419739
77.5	0	77.5	-0.382568	77.5	0.508484	77.5	0.284302	77.5	0.135864	77.5	0.146362	77.5	0.122864
78.5	0	78.5	-0.47522	78.5	-0.0368652	78.5	0.0944214	78.5	7.32422e-3	78.5	-0.550537	78.5	-0.358398
79.5	0	79.5	-0.0845337	79.5	0.0436401	79.5	-0.141479	79.5	0.120605	79.5	-0.250488	79.5	-0.0134277
80.5	0	80.5	-0.216187	80.5	-0.0403442	80.5	-0.0336914	80.5	-0.11731	80.5	0.0490723	80.5	0.0615234
81.5	0	81.5	-0.110718	81.5	-0.188416	81.5	-0.195007	81.5	-0.180969	81.5	-0.387634	81.5	-0.0239868
82.5	0	82.5	-0.02948	82.5	0.0628052	82.5	0.10498	82.5	0.0268555	82.5	0.0565186	82.5	0.0639038
83.5	0	83.5	0.356445	83.5	0.165894	83.5	0.123718	83.5	0.271423	83.5	0.281921	83.5	-0.101318
84.5	0	84.5	-0.00567627	84.5	0.0853882	84.5	0.246765	84.5	0.493225	84.5	0.315491	84.5	0.222473
85.5	0	85.5	3.67322	85.5	0.663147	85.5	1.69714	85.5	1.16473	85.5	17.9112	85.5	0.659546
86.5	0	86.5	32.0467	86.5	33.8034	86.5	88.9847	86.5	137.782	86.5	400.409	86.5	432.54
87.5	0	87.5	64.7131	87.5	98.5613	87.5	227.91	87.5	406.853	87.5	878.012	87.5	1252.62
88.5	0	88.5	99.9205	88.5	171.784	88.5	364.709	88.5	656.393	88.5	1218.7	88.5	1706.93
89.5	0	89.5	132.432	89.5	238.411	89.5	484.654	89.5	853.585	89.5	1425.38	89.5	1898.58
90.5	0	90.5	162.128	90.5	298.957	90.5	587.315	90.5	1002.2	90.5	1542.3	90.5	1978.31
91.5	0	91.5	190.02	91.5	353.764	91.5	673.764	91.5	1110.15	91.5	1606.83	91.5	2014.3
92.5	0	92.5	216.199	92.5	403.642	92.5	745.7	92.5	1185.54	92.5	1642.97	92.5	2032.38
93.5	0	93.5	240.291	93.5	447.887	93.5	803.783	93.5	1237.07	93.5	1663.93	93.5	2042.51
94.5	0	94.5	262.439	94.5	486.62	94.5	850.493	94.5	1272.67	94.5	1676.25	94.5	2049
95.5	0	95.5	282.595	95.5	520.654	95.5	887.499	95.5	1296.61	95.5	1683.84	95.5	2052.89
96.5	0	96.5	301.24	96.5	550.202	96.5	916.636	96.5	1312.88	96.5	1688.9	96.5	2055.83
97.5	0	97.5	318.457	97.5	576.199	97.5	939.86	97.5	1324.73	97.5	1692.39	97.5	2058.48
98.5	0	98.5	334.432	98.5	598.907	98.5	958.021	98.5	1332.8	98.5	1695.26	98.5	2060.48
99.5	0	99.5	348.289	99.5	617.958	99.5	971.971	99.5	1338.4	99.5	1697.43	99.5	2061.7
100.5	0	100.5	360.892	100.5	634.371	100.5	982.772	100.5	1342.56	100.5	1698.76	100.5	2062.98
101.5	0	101.5	372.569	101.5	648.485	101.5	991.748	101.5	1345.74	101.5	1700.12	101.5	2064.16
102.5	0	102.5	383.258	102.5	660.334	102.5	998.388	102.5	1348.22	102.5	1701.34	102.5	2064.95
103.5	0	103.5	393.317	103.5	671.257	103.5	1004.02	103.5	1350.73	103.5	1702.54	103.5	2066.62
104.5	0	104.5	402.064	104.5	680.141	104.5	1008.45	104.5	1352.33	104.5	1703.34	104.5	2067.29
105.5	0	105.5	409.606	105.5	687.469	105.5	1011.82	105.5	1353.27	105.5	1704.32	105.5	2067.55
106.5	0	106.5	416.57	106.5	693.962	106.5	1014.78	106.5	1354.59	106.5	1705.09	106.5	2068.4
107.5	0	107.5	423.287	107.5	699.478	107.5	1017.11	107.5	1355.68	107.5	1705.53	107.5	2069.13
108.5	0	108.5	429.092	108.5	704.404	108.5	1019.06	108.5	1356.39	108.5	1706.27	108.5	2069.75
109.5	0	109.5	434.153	109.5	708.352	109.5	1020.4	109.5	1356.97	109.5	1707.07	109.5	2070.1
110.5	0	110.5	438.96	110.5	711.778	110.5	1022.08	110.5	1358.23	110.5	1707.71	110.5	2070.91
111.5	0	111.5	442.689	111.5	714.615	111.5	1022.91	111.5	1358.59	111.5	1707.53	111.5	2071.46
112.5	0	112.5	446.567	112.5	717.505	112.5	1024.26	112.5	1359.71	112.5	1708.49	112.5	2072.01
113.5	0	113.5	450.128	113.5	719.594	113.5	1025.29	113.5	1360.08	113.5	1708.73	113.5	2072.59
114.5	0	114.5	453.178	114.5	721.467	114.5	1025.79	114.5	1360.55	114.5	1709.18	114.5	2072.74
115.5	0	115.5	455.682	115.5	722.766	115.5	1026.33	115.5	1360.98	115.5	1709.35	115.5	2072.94
116.5	0	116.5	458.187	116.5	724.489	116.5	1027.06	116.5	1360.97	116.5	1709.62	116.5	2073.4
117.5	0	117.5	460.735	117.5	726.125	117.5	1027.92	117.5	1361.72	117.5	1710.39	117.5	2073.96
118.5	0	118.5	462.289	118.5	727.003	118.5	1028.25	118.5	1362.2	118.5	1710.4	118.5	2073.96
119.5	0	119.5	464.201	119.5	727.98	119.5	1028.86	119.5	1362.61	119.5	1710.98	119.5	2074.53
120.5	0	120.5	466.018	120.5	728.718	120.5	1029.12	120.5	1362.98	120.5	1711.18	120.5	2074.83
121.5	0	121.5	467.316	121.5	729.421	121.5	1029.34	121.5	1363.34	121.5	1711.17	121.5	2075.14
122.5	0	122.5	468.849	122.5	730.572	122.5	1030.17	122.5	1364.14	122.5	1711.81	122.5	2075.6
123.5	0	123.5	469.771	123.5	730.816	123.5	1030.32	123.5	1364.12	123.5	1711.93	123.5	2075.43
124.5	0	124.5	471.249	124.5	731.536	124.5	1030.81	124.5	1364.53	124.5	1712.36	124.5	2075.99
125.5	0	125.5	472.08	125.5	731.971	125.5	1030.77	125.5	1364.55	125.5	1712.24	125.5	2076.05
126.5	0	126.5	472.834	126.5	732.466	126.5	1030.91	126.5	1364.95	126.5	1712.35	126.5	2076.14
127.5	0	127.5	473.624	127.5	732.807	127.5	1031.2	127.5	1364.78	127.5	1712.58	127.5	2076.31
128.5	0	128.5	474.623	128.5	733.612	128.5	1031.89	128.5	1365.42	128.5	1713.09	128.5	2076.9
129.5	0	129.5	475.501	129.5	734.034	129.5	1032.37	129.5	1365.98	129.5	1713.15	129.5	2077.26
130.5	0	130.5	476.074	130.5	733.981	130.5	1032.45	130.5	1365.72	130.5	1713.49	130.5	2077.4
131.5	0	131.5	476.114	131.5	734.016	131.5	1031.99	131.5	1365.74	131.5	1713.6	131.5	2077.35
132.5	0	132.5	476.746	132.5	734.392	132.5	1032.53	132.5	1366.23	132.5	1713.86	132.5	2077.41
133.5	0	133.5	477.611	133.5	734.84	133.5	1033.12	133.5	1366.59	133.5	1714.02	133.5	2077.77
134.5	0	134.5	477.999	134.5	735.192	134.5	1033.3	134.5	1366.54	134.5	1714.22	134.5	2077.95
135.5	0	135.5	478.499	135.5	735.443	135.5	1033.57	135.5	1366.92	135.5	1714.27	135.5	2078.13
136.5	0	136.5	478.769	136.5	735.85	136.5	1033.65	136.5	1367.06	136.5	1714.6	136.5	2078.67
137.5	0	137.5	478.79	137.5	735.589	137.5	1033.36	137.5	1366.87	137.5	1714.28	137.5	2078.33
138.5	0	138.5	479.182	138.5	735.775	138.5	1033.41	138.5	1367.02	138.5	1714.42	138.5	2078.42
139.5	0	139.5	479.785	139.5	736.129	139.5	1033.93	139.5	1367.52	139.5	1714.79	139.5	2078.85
140.5	0	140.5	479.882	140.5	736.206	140.5	1034.14	140.5	1367.59	140.5	1714.89	140.5	2079.04
141.5	0	141.5	479.997	141.5	736.667	141.5	1034.17	141.5	1367.63	141.5	1714.96	141.5	2079.06
142.5	0	142.5	480.673	142.5	736.859	142.5	1034.69	142.5	1368.3	142.5	1715.2	142.5	2079.42
143.5	0	143.5	479.978	143.5	737.014	143.5	1034.62	143.5	1368.39	143.5	1715.09	143.5	2079.35
144.5	0	144.5	481.274	144.5	736.399	144.5	1034.95	144.5	1367.8	144.5	1715.41	144.5	2078.95
145.5	0	145.5	461.576	145.5	724.755	145.5	988.244	145.5	1329.36	145.5	1585.79	145.5	1986.32
146.5	0	146.5	433.005	146.5	676.805	146.5	897.943	146.5	1184.98	146.5	1365.32	146.5	1673.78
147.5	0	147.5	403.384	147.5	622.724	147.5	811.661	147.5	1047.05	147.5	1186.36	147.5	1416.97
148.5	0	148.5	377.024	148.5	573.846	148.5	739.143	148.5	935.57	148.5	1048.89	148.5	1228.7
149.5	0	149.5	353.683	149.5	531.708	149.5	677.351	149.5	845.583	149.5	939.636	149.5	1085.93
150.5	0	150.5	331.663	150.5	493.805	150.5	623.422	150.5	769.403	150.5	849.672	150.5	971.917
151.5	0	151.5	311.442	151.5	459.737	151.5	575.764	151.5	704.134	151.5	773.505	151.5	878.435
152.5	0	152.5	293.165	152.5	429.091	152.5	533.686	152.5	647.606	152.5	708.483	152.5	799.67
153.5	0	153.5	276.739	153.5	401.504	153.5	496.526	153.5	598.195	153.5	652.36	153.5	732.587
154.5	0	154.5	260.895	154.5	375.88	154.5	462.425	154.5	554.106	154.5	602.519	154.5	674.004
155.5	0	155.5	246.216	155.5	352.692	155.5	432.058	155.5	515.003	155.5	558.312	155.5	622.591
156.5	0	156.5	232.65	156.5	330.895	156.5	404.195	156.5	479.861	156.5	519.362	156.5	577.042
157.5	0	157.5	220.054	157.5	311.476	157.5	378.959	157.5	448.158	157.5	484.379	157.5	536.656
158.5	0	158.5	208.146	158.5	293.326	158.5	355.706	158.5	419.151	158.5	452.114	158.5	499.956
159.5	0	159.5	197.224	159.5	277.063	159.5	334.666	159.5	393.478	159.5	423.811	159.5	467.93
160.5	0	160.5	186.891	160.5	261.227	160.5	314.858	160.5	369.298	160.5	397.832	160.5	437.921
161.5	0	161.5	176.944	161.5	246.405	161.5	296.555	161.5	347.341	161.5	373.381	161.5	410.503
162.5	0	162.5	168.279	162.5	233.365	162.5	280.053	162.5	327.09	162.5	351.617	162.5	385.447
163.5	0	163.5	159.652	163.5	220.532	163.5	264.355	163.5	308.383	163.5	331.365	163.5	362.779
164.5	0	164.5	151.66	164.5	208.831	164.5	249.817	164.5	290.569	164.5	312.354	164.5	341.737
165.5	0	165.5	144.076	165.5	198.274	165.5	236.621	165.5	274.9	165.5	295.427	165.5	322.652
166.5	0	166.5	136.575	166.5	187.901	166.5	224.101	166.5	260.106	166.5	279.083	166.5	304.562
167.5	0	167.5	129.894	167.5	178.336	167.5	212.417	167.5	246.138	167.5	264.015	167.5	288.134
168.5	0	168.5	123.777	168.5	169.296	168.5	201.488	168.5	232.983	168.5	250.382	168.5	272.723
169.5	0	169.5	118.059	169.5	161.243	169.5	191.238	169.5	220.996	169.5	237.477	169.5	258.935
170.5	0	170.5	112.433	170.5	153.333	170.5	181.808	170.5	210.041	170.5	225.502	170.5	245.901
171.5	0	171.5	107.244	171.5	145.799	171.5	173.204	171.5	199.766	171.5	214.107	171.5	233.615
172.5	0	172.5	102.363	172.5	138.733	172.5	164.16	172.5	189.81	172.5	203.451	172.5	221.762
173.5	0	173.5	97.7373	173.5	131.921	173.5	156.147	173.5	180.305	173.5	193.481	173.5	210.591
174.5	0	174.5	93.0744	174.5	125.919	174.5	148.633	174.5	172.018	174.5	184.26	174.5	200.201
175.5	0	175.5	89.1025	175.5	120.088	175.5	141.748	175.5	163.673	175.5	175.741	175.5	190.986
176.5	0	176.5	85.0502	176.5	114.201	176.5	135.122	176.5	155.922	176.5	167.628	176.5	181.777
177.5	0	177.5	80.9385	177.5	109.09	177.5	129.111	177.5	148.733	177.5	159.9	177.5	173.128
178.5	0	178.5	77.3857	178.5	103.849	178.5	122.96	178.5	141.855	178.5	152.155	178.5	165.423
179.5	0	179.5	73.9427	179.5	99.3873	179.5	117.254	179.5	135.394	179.5	145.131	179.5	157.939
180.5	0	180.5	70.6658	180.5	95.0608	180.5	111.976	180.5	129.435	180.5	138.811	180.5	150.825
181.5	0	181.5	67.572	181.5	90.5436	181.5	106.823	181.5	123.66	181.5	132.419	181.5	143.846
182.5	0	182.5	64.692	182.5	86.6991	182.5	102.222	182.5	118.152	182.5	126.744	182.5	137.649
183.5	0	183.5	61.958	183.5	82.5889	183.5	97.7256	183.5	112.739	183.5	120.998	183.5	131.687
184.5	0	184.5	59.5424	184.5	79.4565	184.5	93.5464	184.5	107.926	184.5	115.772	184.5	126.161
185.5	0	185.5	56.6748	185.5	75.8182	185.5	89.2531	185.5	103.009	185.5	110.467	185.5	120.514
186.5	0	186.5	54.063	186.5	72.1639	186.5	85.1112	186.5	98.3732	186.5	105.425	186.5	115.097
187.5	0	187.5	52.2033	187.5	69.3479	187.5	81.5783	187.5	94.6393	187.5	101.369	187.5	110.434
188.5	0	188.5	49.9229	188.5	66.1995	188.5	78.3862	188.5	90.7613	188.5	96.8022	188.5	105.923
189.5	0	189.5	47.4252	189.5	63.5425	189.5	74.9429	189.5	86.66	189.5	92.6498	189.5	101.499
190.5	0	190.5	45.6498	190.5	61.0733	190.5	71.662	190.5	82.9585	190.5	89.367	190.5	97.4232
191.5	0	191.5	43.8135	191.5	58.4616	191.5	69.0339	191.5	79.9737	191.5	85.7534	191.5	93.7263
192.5	0	192.5	41.9681	192.5	55.9283	192.5	65.8479	192.5	76.7866	192.5	82.0721	192.5	89.8643
193.5	0	193.5	40.2466	193.5	53.5917	193.5	62.9565	193.5	73.3932	193.5	78.817	193.5	85.956
194.5	0	194.5	38.4678	194.5	51.5917	194.5	60.7026	194.5	70.4464	194.5	75.7178	194.5	82.7253
195.5	0	195.5	37.0768	195.5	49.794	195.5	58.4272	195.5	68.0042	195.5	72.9792	195.5	79.933
196.5	0	196.5	36.2307	196.5	47.9065	196.5	56.3394	196.5	65.6519	196.5	70.4623	196.5	76.9463
197.5	0	197.5	34.4702	197.5	45.8097	197.5	53.9785	197.5	63.0319	197.5	67.7507	197.5	73.9537
198.5	0	198.5	32.8459	198.5	43.8249	198.5	51.5889	198.5	60.5842	198.5	64.7999	198.5	70.7401
199.5	0	199.5	31.6584	199.5	42.0057	199.5	49.4733	199.5	57.9202	199.5	62.2186	199.5	68.1717
200.5	0	200.5	30.5494	200.5	40.3518	200.5	47.3542	200.5	55.6846	200.5	60.0248	200.5	65.5283
201.5	0	201.5	29.6592	201.5	38.6577	201.5	45.619	201.5	53.7678	201.5	57.7244	201.5	63.3334
202.5	0	202.5	28.2256	202.5	37.0229	202.5	43.8815	202.5	51.7526	202.5	55.4276	202.5	60.8983
203.5	0	203.5	27.1478	203.5	35.6811	203.5	42.4409	203.5	49.5577	203.5	53.3932	203.5	58.7693
204.5	0	204.5	25.9841	204.5	34.5092	204.5	40.7921	204.5	47.61	204.5	51.337	204.5	56.89
205.5	0	205.5	25.1299	205.5	33.5991	205.5	39.1307	205.5	46.2143	205.5	49.4698	205.5	54.7213
206.5	0	206.5	24.0096	206.5	32.2202	206.5	37.7108	206.5	44.2655	206.5	47.9389	206.5	52.4553
207.5	0	207.5	23.0529	207.5	30.9214	207.5	36.4319	207.5	42.8097	207.5	46.0772	207.5	50.3271
208.5	0	208.5	22.067	208.5	29.6226	208.5	35.0511	208.5	41.1034	208.5	44.3737	208.5	48.8389
209.5	0	209.5	21.6346	209.5	28.8589	209.5	33.7073	209.5	39.9214	209.5	43.1749	209.5	47.4698
210.5	0	210.5	21.2045	210.5	27.1718	210.5	32.7194	210.5	38.1448	210.5	41.3549	210.5	45.3514
211.5	0	211.5	19.9826	211.5	26.8616	211.5	31.7968	211.5	37.3339	211.5	39.8995	211.5	44.6506
212.5	0	212.5	18.8685	212.5	26.1706	212.5	30.7144	212.5	36.4104	212.5	38.876	212.5	43.3127
213.5	0	213.5	18.906	213.5	25.1014	213.5	29.5077	213.5	34.7397	213.5	37.3506	213.5	41.2103
214.5	0	214.5	18.3834	214.5	23.8752	214.5	28.2471	214.5	33.1729	214.5	35.7084	214.5	39.4881
215.5	0	215.5	17.4155	215.5	23.2124	215.5	27.2374	215.5	32.4265	215.5	34.8752	215.5	38.769
216.5	0	216.5	16.4396	216.5	22.2237	216.5	26.2655	216.5	31.4202	216.5	33.9304	216.5	38.0412
217.5	0	217.5	16.4541	217.5	21.4916	217.5	25.6917	217.5	30.2253	217.5	32.6979	217.5	36.3182
218.5	0	218.5	15.9525	218.5	20.942	218.5	24.8002	218.5	29.4327	218.5	31.6624	218.5	35.2147
219.5	0	219.5	15.0451	219.5	20.0671	219.5	23.6147	219.5	28.4421	219.5	30.9741	219.5	34.2393
220.5	0	220.5	14.7725	220.5	19.678	220.5	23.3335	220.5	27.4675	220.5	29.9265	220.5	33.4248
221.5	0	221.5	14.0549	221.5	18.8811	221.5	22.3135	221.5	26.5245	221.5	28.5979	221.5	31.9025
222.5	0	222.5	13.6025	222.5	17.7823	222.5	21.494	222.5	25.7733	222.5	27.8588	222.5	30.9053
223.5	0	223.5	13.2009	223.5	17.3014	223.5	20.6612	223.5	24.9358	223.5	26.8881	223.5	30.1072
224.5	0	224.5	12.3889	224.5	17.5487	224.5	20.005	224.5	24.4487	224.5	26.6893	224.5	29.7862
225.5	0	225.5	12.2182	225.5	16.1053	225.5	19.689	225.5	23.5558	225.5	25.5065	225.5	28.5084
226.5	0	226.5	12.024	226.5	15.7284	226.5	18.7983	226.5	22.5858	226.5	24.5526	226.5	27.3401
227.5	0	227.5	11.533	227.5	15.4382	227.5	18.0229	227.5	21.8948	227.5	23.9589	227.5	26.8545
228.5	0	228.5	11.1338	228.5	14.9515	228.5	17.1136	228.5	21.4225	228.5	23.1174	228.5	26.0295
229.5	0	229.5	10.9869	229.5	13.4811	229.5	16.9557	229.5	19.9691	229.5	21.7647	229.5	24.533
230.5	0	230.5	11.176	230.5	13.0116	230.5	17.0316	230.5	19.8234	230.5	21.5866	230.5	24.4158
231.5	0	231.5	10.4123	231.5	15.3218	231.5	16.9272	231.5	20.9866	231.5	22.7272	231.5	25.6877
232.5	0	232.5	9.93848	232.5	13.5753	232.5	15.8835	232.5	19.485	232.5	21.3464	232.5	23.8799
233.5	0	233.5	9.58374	233.5	13.1964	233.5	15.4655	233.5	18.7659	233.5	20.8354	233.5	23.4377
234.5	0	234.5	9.08771	234.5	12.0987	234.5	14.4651	234.5	17.887	234.5	19.5569	234.5	22.0783
235.5	0	235.5	9.33264	235.5	11.8034	235.5	14.1593	235.5	17.312	235.5	19.0077	235.5	21.428
236.5	0	236.5	8.85992	236.5	11.987	236.5	14.2682	236.5	17.1241	236.5	18.7069	236.5	21.2029
237.5	0	237.5	8.96423	237.5	11.5709	237.5	14.0886	237.5	17.0959	237.5	18.6682	237.5	20.6932
238.5	0	238.5	8.46625	238.5	11.3538	238.5	13.3765	238.5	16.4651	238.5	17.9307	238.5	20.2327
239.5	0	239.5	7.96271	239.5	11.4675	239.5	13.18	239.5	16.3972	239.5	17.3597	239.5	20.2604
240.5	0	240.5	8.00604	240.5	10.4053	240.5	12.5792	240.5	15.3284	240.5	16.6854	240.5	19.1924
241.5	0	241.5	7.87988	241.5	9.97644	241.5	12.0967	241.5	14.9393	241.5	16.2545	241.5	18.6541
242.5	0	242.5	7.05609	242.5	9.75421	242.5	11.8206	242.5	14.5085	242.5	15.9292	242.5	18.1803
243.5	0	243.5	7.2326	243.5	9.60999	243.5	11.7045	243.5	14.1081	243.5	15.6862	243.5	17.6365
244.5	0	244.5	7.21899	244.5	9.49054	244.5	11.5616	244.5	13.8206	244.5	15.28	244.5	17.451
245.5	0	245.5	6.88452	245.5	9.34167	245.5	11.2416	245.5	13.7186	245.5	14.8909	245.5	17.133
246.5	0	246.5	6.99164	246.5	9.33899	246.5	10.771	246.5	13.8249	246.5	14.7722	246.5	17.0881
247.5	0	247.5	6.80725	247.5	8.54089	247.5	10.8163	247.5	13.0394	247.5	14.4847	247.5	16.4776
248.5	0	248.5	6.60876	248.5	8.02094	248.5	10.6108	248.5	12.126	248.5	13.9694	248.5	15.8229
249.5	0	249.5	6.65411	249.5	8.71277	249.5	10.0327	249.5	12.5202	249.5	13.8432	249.5	15.6826
250.5	0	250.5	6.73962	250.5	9.00964	250.5	10.0233	250.5	12.6968	250.5	13.871	250.5	15.6803
251.5	0	251.5	6.16113	251.5	8.23035	251.5	10.0148	251.5	11.9128	251.5	13.544	251.5	15.0714
252.5	0	252.5	6.12518	252.5	7.78229	252.5	9.362	252.5	11.8885	252.5	12.7424	252.5	14.7822
253.5	0	253.5	6.03491	253.5	7.51624	253.5	9.37683	253.5	11.5385	253.5	12.5084	253.5	14.3506
254.5	0	254.5	5.62988	254.5	7.41669	254.5	9.19946	254.5	11.4647	254.5	12.128	254.5	14.3112
255.5	0	255.5	5.68732	255.5	7.45416	255.5	8.92609	255.5	10.7081	255.5	12.044	255.5	13.9197
256.5	0	256.5	5.43414	256.5	6.82251	256.5	8.6944	256.5	10.3256	256.5	11.6186	256.5	13.4901
257.5	0	257.5	5.4389	257.5	6.97998	257.5	8.17963	257.5	11.0749	257.5	11.5518	257.5	13.326
258.5	0	258.5	5.40491	258.5	6.51782	258.5	8.01318	258.5	10.3335	258.5	11.1835	258.5	13.2646
259.5	0	259.5	4.93848	259.5	5.8335	259.5	7.65381	259.5	9.29443	259.5	10.8374	259.5	12.4409
260.5	0	260.5	5.11115	260.5	6.65381	260.5	8.01941	260.5	9.93976	260.5	10.864	260.5	12.4924
261.5	0	261.5	4.93768	261.5	7.62683	261.5	7.97681	261.5	10.6854	261.5	11.0045	261.5	12.5541
262.5	0	262.5	4.81659	262.5	6.14484	262.5	7.67371	262.5	8.9718	262.5	10.5538	262.5	11.935
263.5	0	263.5	4.74237	263.5	5.36237	263.5	7.24091	263.5	8.45966	263.5	9.85223	263.5	11.6123
264.5	0	264.5	5.02795	264.5	6.14636	264.5	7.27802	264.5	9.00494	264.5	9.96039	264.5	11.785
265.5	0	265.5	4.97754	265.5	6.1651	265.5	7.25964	265.5	9.33936	265.5	10.2487	265.5	11.7971
266.5	0	266.5	4.80219	266.5	5.7085	266.5	6.88855	266.5	9.20618	266.5	9.85028	266.5	11.4209
267.5	0	267.5	4.31854	267.5	5.70575	267.5	6.74127	267.5	8.61316	267.5	9.58698	267.5	10.901
268.5	0	268.5	3.98926	268.5	5.15302	268.5	6.68079	268.5	8.0448	268.5	9.27136	268.5	10.7874
269.5	0	269.5	4.36194	269.5	4.74677	269.5	6.64172	269.5	7.81555	269.5	9.09949	269.5	10.8885

## Sheet: right
Req vs. Conc_X	Req vs. Conc_Y	Fit on Req vs. Conc_X	Fit on Req vs. Conc_Y
0	0	0	0
7.8e-8	476	2.52525e-8	145.891		0.078	0.0252525
1.56e-7	734	5.0505e-8	274.369		0.156	0.050505
3.125e-7	1030	7.57576e-8	388.375		0.3125	0.0757576
6.25e-7	1370	1.0101e-7	490.225		0.625	0.10101
1.25e-6	1710	1.26263e-7	581.763		1.25	0.126263
2.5e-6	2080	1.51515e-7	664.481		2.5	0.151515
		1.76768e-7	739.595			0.176768
		2.0202e-7	808.107			0.20202
		2.27273e-7	870.852			0.227273
		2.52525e-7	928.527			0.252525
		2.77778e-7	981.723			0.277778
		3.0303e-7	1030.94			0.30303
		3.28283e-7	1076.62			0.328283
		3.53535e-7	1119.11			0.353535
		3.78788e-7	1158.75			0.378788
		4.0404e-7	1195.82			0.40404
		4.29293e-7	1230.55			0.429293
		4.54545e-7	1263.15			0.454545
		4.79798e-7	1293.83			0.479798
		5.0505e-7	1322.74			0.50505
		5.30303e-7	1350.03			0.530303
		5.55556e-7	1375.84			0.555556
		5.80808e-7	1400.28			0.580808
		6.06061e-7	1423.46			0.606061
		6.31313e-7	1445.48			0.631313
		6.56566e-7	1466.41			0.656566
		6.81818e-7	1486.34			0.681818
		7.07071e-7	1505.34			0.707071
		7.32323e-7	1523.47			0.732323
		7.57576e-7	1540.79			0.757576
		7.82828e-7	1557.36			0.782828
		8.08081e-7	1573.21			0.808081
		8.33333e-7	1588.4			0.833333
		8.58586e-7	1602.97			0.858586
		8.83838e-7	1616.95			0.883838
		9.09091e-7	1630.38			0.909091
		9.34343e-7	1643.29			0.934343
		9.59596e-7	1655.72			0.959596
		9.84848e-7	1667.68			0.984848
		1.0101e-6	1679.2			1.0101
		1.03535e-6	1690.31			1.03535
		1.06061e-6	1701.03			1.06061
		1.08586e-6	1711.37			1.08586
		1.11111e-6	1721.37			1.11111
		1.13636e-6	1731.03			1.13636
		1.16162e-6	1740.37			1.16162
		1.18687e-6	1749.41			1.18687
		1.21212e-6	1758.17			1.21212
		1.23737e-6	1766.64			1.23737
		1.26263e-6	1774.86			1.26263
		1.28788e-6	1782.82			1.28788
		1.31313e-6	1790.55			1.31313
		1.33838e-6	1798.05			1.33838
		1.36364e-6	1805.33			1.36364
		1.38889e-6	1812.4			1.38889
		1.41414e-6	1819.28			1.41414
		1.43939e-6	1825.96			1.43939
		1.46465e-6	1832.45			1.46465
		1.4899e-6	1838.77			1.4899
		1.51515e-6	1844.93			1.51515
		1.5404e-6	1850.91			1.5404
		1.56566e-6	1856.75			1.56566
		1.59091e-6	1862.43			1.59091
		1.61616e-6	1867.97			1.61616
		1.64141e-6	1873.37			1.64141
		1.66667e-6	1878.64			1.66667
		1.69192e-6	1883.77			1.69192
		1.71717e-6	1888.79			1.71717
		1.74242e-6	1893.68			1.74242
		1.76768e-6	1898.46			1.76768
		1.79293e-6	1903.13			1.79293
		1.81818e-6	1907.68			1.81818
		1.84343e-6	1912.14			1.84343
		1.86869e-6	1916.49			1.86869
		1.89394e-6	1920.75			1.89394
		1.91919e-6	1924.92			1.91919
		1.94444e-6	1928.99			1.94444
		1.9697e-6	1932.97			1.9697
		1.99495e-6	1936.87			1.99495
		2.0202e-6	1940.69			2.0202
		2.04545e-6	1944.43			2.04545
		2.07071e-6	1948.09			2.07071
		2.09596e-6	1951.68			2.09596
		2.12121e-6	1955.19			2.12121
		2.14646e-6	1958.63			2.14646
		2.17172e-6	1962.01			2.17172
		2.19697e-6	1965.32			2.19697
		2.22222e-6	1968.56			2.22222
		2.24747e-6	1971.74			2.24747
		2.27273e-6	1974.86			2.27273
		2.29798e-6	1977.92			2.29798
		2.32323e-6	1980.93			2.32323
		2.34848e-6	1983.88			2.34848
		2.37374e-6	1986.77			2.37374
		2.39899e-6	1989.61			2.39899
		2.42424e-6	1992.4			2.42424
		2.44949e-6	1995.14			2.44949
		2.47475e-6	1997.84			2.47475
		2.5e-6	2000.48			2.5
