# Supplementary material for: Hemagglutinin double-mutation enhances binding of human-infecting avian influenza virus clade 2.3.4.4b H5Ny to human and SLeX receptors
Source: EMBO Rep. 2026 Jun 16;27(14):4079–99. doi: 10.1038/s44319-026-00816-2 (PMC13400655; doi:10.1038/s44319-026-00816-2)
Supplement: Supplementary file 5 — Source data Fig. 1 [file 44319_2026_816_MOESM5_ESM.zip › Figure 1/1B/Figure 1-B.xlsx]

## Sheet: left
PBST_X	PBST_Y	2.5uM_X	2.5uM_Y	5uM_X	5uM_Y	10uM_X	10uM_Y	20uM_X	20uM_Y	40uM_X	40uM_Y	80uM_X	80uM_Y
49.5	0	49.5	-0.536682	49.5	-0.841003	49.5	-0.349609	49.5	-0.650757	49.5	-0.397705	49.5	-0.595764
50.5	0	50.5	0.630859	50.5	1.15155	50.5	0.0679321	50.5	0.921509	50.5	0.821838	50.5	0.837463
51.5	0	51.5	-0.125	51.5	-0.235535	51.5	0.0480347	51.5	-0.363647	51.5	-0.273865	51.5	-0.35083
52.5	0	52.5	0.262085	52.5	0.158569	52.5	-0.0945435	52.5	0.192566	52.5	0.236267	52.5	0.238953
53.5	0	53.5	0.312073	53.5	0.31366	53.5	0.128479	53.5	2.26599	53.5	0.265198	53.5	0.122986
54.5	0	54.5	-0.0683594	54.5	0.114868	54.5	0.120667	54.5	0.823059	54.5	0.224548	54.5	0.27417
55.5	0	55.5	0.208618	55.5	-0.0831909	55.5	-0.243774	55.5	-0.00463867	55.5	0.158936	55.5	-0.138306
56.5	0	56.5	0.225403	56.5	-0.137085	56.5	0.137878	56.5	0.165283	56.5	0.204651	56.5	0.0179443
57.5	0	57.5	-0.170715	57.5	-0.122681	57.5	-0.319153	57.5	-0.273804	57.5	-0.259033	57.5	-0.126221
58.5	0	58.5	0.0843506	58.5	0.0136719	58.5	-0.0699463	58.5	-0.196899	58.5	-0.128967	58.5	0.0366211
59.5	0	59.5	0.0148926	59.5	0.0699463	59.5	0.012146	59.5	-0.327698	59.5	0.0151978	59.5	0.0163574
60.5	0	60.5	0.275818	60.5	0.255859	60.5	-0.272278	60.5	-0.186279	60.5	0.0109253	60.5	0.0323486
61.5	0	61.5	0.169128	61.5	-0.130493	61.5	-0.299255	61.5	-0.230042	61.5	-0.301575	61.5	-0.234802
62.5	0	62.5	-0.0515747	62.5	0.0148315	62.5	-0.281616	62.5	-0.321472	62.5	-0.440674	62.5	-0.00708008
63.5	0	63.5	0.069519	63.5	0.0750122	63.5	-0.290649	63.5	-0.0761719	63.5	-0.10083	63.5	0.11676
64.5	0	64.5	0.0578003	64.5	-0.0261841	64.5	-0.208984	64.5	-0.235168	64.5	-0.112915	64.5	-0.0680542
65.5	0	65.5	0.212097	65.5	0.0797119	65.5	0.185913	65.5	0.0648804	65.5	0.267151	65.5	0.206177
66.5	0	66.5	-0.0605469	66.5	-0.175781	66.5	-0.311768	66.5	-0.241028	66.5	-0.478943	66.5	-0.105957
67.5	0	67.5	0.324219	67.5	-0.0171509	67.5	-0.149231	67.5	0.178955	67.5	0.0839844	67.5	0.225769
68.5	0	68.5	0.324646	68.5	0.160156	68.5	-0.0714722	68.5	0.253906	68.5	0.0656128	68.5	0.438232
69.5	0	69.5	-0.0159912	69.5	0.027771	69.5	-0.135925	69.5	-0.0566406	69.5	-0.0769653	69.5	-0.0496826
70.5	0	70.5	0.104675	70.5	0.0125122	70.5	-0.31604	70.5	-0.0332031	70.5	0.0437012	70.5	-0.0352173
71.5	0	71.5	0.0726318	71.5	-0.00549316	71.5	-0.366028	71.5	-0.0269165	71.5	-0.154724	71.5	0.126526
72.5	0	72.5	-0.0413818	72.5	0.101563	72.5	-0.16095	72.5	-0.361694	72.5	-0.281677	72.5	0.338196
73.5	0	73.5	-0.241394	73.5	0.125	73.5	-0.280457	73.5	-0.195251	73.5	-0.10199	73.5	0.0425415
74.5	0	74.5	0.173828	74.5	0.187927	74.5	-0.253113	74.5	0.155518	74.5	-0.0808716	74.5	0.135498
75.5	0	75.5	0.315247	75.5	0.0445557	75.5	-0.0632935	75.5	-0.0272827	75.5	0.0917969	75.5	-0.0730591
76.5	0	76.5	0.03125	76.5	0.146851	76.5	-0.046875	76.5	0.207031	76.5	-0.0352173	76.5	-0.150879
77.5	0	77.5	0.117981	77.5	0.0332031	77.5	-0.133606	77.5	0.135559	77.5	-0.179749	77.5	0.346436
78.5	0	78.5	-0.119507	78.5	-0.0546875	78.5	-0.341003	78.5	-0.12262	78.5	-0.327759	78.5	4.63867e-3
79.5	0	79.5	-0.0253906	79.5	0.0261841	79.5	-0.0265503	79.5	-0.133545	79.5	-0.241028	79.5	0.253845
80.5	0	80.5	0.482849	80.5	0.199219	80.5	0.198425	80.5	0.340637	80.5	0.102722	80.5	0.183533
81.5	0	81.5	0.119934	81.5	0.1297	81.5	0.0203247	81.5	0.0254517	81.5	0.0730591	81.5	-0.09729
82.5	0	82.5	-0.119934	82.5	-0.1297	82.5	-0.0203247	82.5	-0.0253906	82.5	-0.0730591	82.5	0.097229
83.5	0	83.5	0.226135	83.5	0.499207	83.5	-0.2547	83.5	0.287476	83.5	0.0792236	83.5	0.0756836
84.5	0	84.5	0.316772	84.5	0.222229	84.5	0.0988159	84.5	0.0250244	84.5	0.441772	84.5	0.543274
85.5	0	85.5	10.2734	85.5	8.28632	85.5	77.3305	85.5	25.0789	85.5	154.792	85.5	207.666
86.5	0	86.5	43.3453	86.5	77.5507	86.5	137.564	86.5	219.533	86.5	333.517	86.5	439.658
87.5	0	87.5	44.973	87.5	79.1136	87.5	127.404	87.5	204.45	87.5	291.005	87.5	398.572
88.5	0	88.5	45.7813	88.5	78.8918	88.5	128.007	88.5	199.914	88.5	292.121	88.5	406.412
89.5	0	89.5	45.827	89.5	79.0106	89.5	127.785	89.5	199.526	89.5	292.257	89.5	408.273
90.5	0	90.5	46.3391	90.5	79.2981	90.5	128.064	90.5	199.937	90.5	292.709	90.5	409.813
91.5	0	91.5	45.9949	91.5	78.8004	91.5	127.891	91.5	199.901	91.5	293.001	91.5	410.052
92.5	0	92.5	46.0085	92.5	79.1941	92.5	127.902	92.5	200.023	92.5	293.077	92.5	410.92
93.5	0	93.5	46.1628	93.5	79.3098	93.5	128.251	93.5	200.079	93.5	293.375	93.5	411.156
94.5	0	94.5	46.439	94.5	79.3539	94.5	128.607	94.5	200.489	94.5	293.618	94.5	411.554
95.5	0	95.5	46.2499	95.5	79.1222	95.5	128.536	95.5	200.387	95.5	293.825	95.5	411.68
96.5	0	96.5	46.5871	96.5	79.5442	96.5	128.734	96.5	200.604	96.5	294.401	96.5	412.486
97.5	0	97.5	46.7676	97.5	79.8641	97.5	129.055	97.5	200.979	97.5	294.747	97.5	413.221
98.5	0	98.5	46.6305	98.5	79.7188	98.5	128.831	98.5	200.75	98.5	294.649	98.5	413.194
99.5	0	99.5	46.3812	99.5	79.582	99.5	128.995	99.5	200.604	99.5	294.884	99.5	413.484
100.5	0	100.5	46.5422	100.5	79.647	100.5	128.917	100.5	200.652	100.5	294.952	100.5	413.761
101.5	0	101.5	46.4874	101.5	79.5312	101.5	128.864	101.5	200.756	101.5	295.116	101.5	413.998
102.5	0	102.5	46.7367	102.5	79.6836	102.5	128.9	102.5	201.046	102.5	295.634	102.5	414.245
103.5	0	103.5	46.5925	103.5	79.6774	103.5	129.182	103.5	200.848	103.5	295.351	103.5	414.476
104.5	0	104.5	46.5632	104.5	79.6863	104.5	129.352	104.5	201.12	104.5	295.885	104.5	414.816
105.5	0	105.5	46.6055	105.5	79.8016	105.5	129.269	105.5	201.062	105.5	296.052	105.5	415.058
106.5	0	106.5	46.6109	106.5	79.8019	106.5	129.617	106.5	201.2	106.5	296.191	106.5	415.685
107.5	0	107.5	47.0173	107.5	80.0398	107.5	129.452	107.5	201.252	107.5	296.232	107.5	415.908
108.5	0	108.5	46.7191	108.5	79.8472	108.5	129.472	108.5	201.252	108.5	296.413	108.5	416.139
109.5	0	109.5	46.423	109.5	79.9517	109.5	129.389	109.5	201.43	109.5	296.209	109.5	416.294
110.5	0	110.5	46.7289	110.5	80.0453	110.5	129.586	110.5	201.46	110.5	296.729	110.5	416.374
111.5	0	111.5	46.9789	111.5	79.9836	111.5	129.85	111.5	201.732	111.5	296.913	111.5	416.581
112.5	0	112.5	46.8344	112.5	80.1321	112.5	130.016	112.5	201.958	112.5	297.044	112.5	416.919
113.5	0	113.5	47.0637	113.5	80.0219	113.5	129.949	113.5	201.775	113.5	297.316	113.5	417.334
114.5	0	114.5	46.791	114.5	79.9969	114.5	129.91	114.5	201.923	114.5	297.472	114.5	417.382
115.5	0	115.5	46.7688	115.5	80.1235	115.5	130.04	115.5	201.975	115.5	297.44	115.5	417.626
116.5	0	116.5	46.8798	116.5	80.2106	116.5	129.947	116.5	202.017	116.5	297.311	116.5	417.784
117.5	0	117.5	47.0657	117.5	80.4941	117.5	130.079	117.5	202.198	117.5	297.907	117.5	418.289
118.5	0	118.5	47.425	118.5	80.7422	118.5	130.465	118.5	202.286	118.5	298.325	118.5	418.562
119.5	0	119.5	47.061	119.5	80.2274	119.5	130.227	119.5	202.191	119.5	297.893	119.5	418.069
120.5	0	120.5	47.2321	120.5	80.4808	120.5	130.31	120.5	202.328	120.5	298.27	120.5	418.709
121.5	0	121.5	46.9238	121.5	80.3937	121.5	130.109	121.5	202.257	121.5	297.902	121.5	418.461
122.5	0	122.5	47.2708	122.5	80.5199	122.5	130.428	122.5	202.277	122.5	298.29	122.5	418.938
123.5	0	123.5	46.7641	123.5	80.3555	123.5	130.216	123.5	202.276	123.5	298.342	123.5	418.575
124.5	0	124.5	47.1473	124.5	80.2769	124.5	129.89	124.5	202.064	124.5	298.349	124.5	418.88
125.5	0	125.5	46.9707	125.5	80.3265	125.5	130.206	125.5	202.029	125.5	298.265	125.5	419.259
126.5	0	126.5	47.2141	126.5	80.4867	126.5	130.569	126.5	202.533	126.5	298.659	126.5	419.459
127.5	0	127.5	47.08	127.5	80.5578	127.5	130.39	127.5	202.486	127.5	298.486	127.5	419.453
128.5	0	128.5	47.4179	128.5	80.6805	128.5	130.563	128.5	202.73	128.5	298.898	128.5	419.685
129.5	0	129.5	47.2	129.5	80.481	129.5	130.378	129.5	202.546	129.5	298.699	129.5	419.716
130.5	0	130.5	47.5675	130.5	80.7195	130.5	130.592	130.5	202.644	130.5	299.143	130.5	419.884
131.5	0	131.5	47.4516	131.5	80.6399	131.5	130.79	131.5	202.814	131.5	299.006	131.5	419.865
132.5	0	132.5	47.2195	132.5	80.6793	132.5	130.403	132.5	202.836	132.5	299.127	132.5	420.166
133.5	0	133.5	47.3809	133.5	80.6931	133.5	130.588	133.5	202.793	133.5	299.436	133.5	420.47
134.5	0	134.5	47.3094	134.5	80.6063	134.5	130.602	134.5	202.724	134.5	299.497	134.5	420.447
135.5	0	135.5	47.6437	135.5	80.8304	135.5	130.894	135.5	202.994	135.5	299.763	135.5	420.816
136.5	0	136.5	47.5773	136.5	80.8929	136.5	130.6	136.5	202.939	136.5	299.618	136.5	420.862
137.5	0	137.5	47.6531	137.5	80.982	137.5	130.9	137.5	203.055	137.5	299.996	137.5	421.233
138.5	0	138.5	47.8691	138.5	80.7551	138.5	130.839	138.5	202.99	138.5	300.011	138.5	421.223
139.5	0	139.5	47.6004	139.5	80.7421	139.5	130.475	139.5	202.773	139.5	299.858	139.5	421.076
140.5	0	140.5	47.3793	140.5	80.7406	140.5	130.429	140.5	202.987	140.5	299.709	140.5	421.008
141.5	0	141.5	47.6207	141.5	81.0021	141.5	130.922	141.5	203.176	141.5	299.945	141.5	421.716
142.5	0	142.5	47.6786	142.5	81.5407	142.5	130.942	142.5	203.4	142.5	300.329	142.5	422.053
143.5	0	143.5	48.4227	143.5	82.1511	143.5	131.404	143.5	204.389	143.5	300.677	143.5	422.634
144.5	0	144.5	45.0657	144.5	78.7098	144.5	93.8582	144.5	199.715	144.5	259.463	144.5	397.559
145.5	0	145.5	12.446	145.5	27.5558	145.5	5.53241	145.5	37.2961	145.5	24.387	145.5	-89.9544
146.5	0	146.5	3.32074	146.5	4.02582	146.5	5.89648	146.5	3.71368	146.5	14.6089	146.5	4.41949
147.5	0	147.5	2.58203	147.5	4.15698	147.5	4.43823	147.5	6.84491	147.5	11.3222	147.5	17.596
148.5	0	148.5	2.01172	148.5	3.07538	148.5	3.75116	148.5	5.70587	148.5	9.98706	148.5	15.9879
149.5	0	149.5	2.27112	149.5	3.05701	149.5	3.61212	149.5	5.43359	149.5	9.19061	149.5	15.5703
150.5	0	150.5	2.03357	150.5	2.57458	150.5	3.51947	150.5	4.85583	150.5	8.7464	150.5	15.1163
151.5	0	151.5	1.8457	151.5	2.81055	151.5	3.22144	151.5	4.62927	151.5	8.45581	151.5	14.8995
152.5	0	152.5	1.34729	152.5	2.14923	152.5	3.11993	152.5	4.34491	152.5	8.03705	152.5	14.3781
153.5	0	153.5	1.57074	153.5	2.33008	153.5	3.29962	153.5	4.47931	153.5	8.12769	153.5	14.3441
154.5	0	154.5	1.51208	154.5	2.05389	154.5	3.0957	154.5	4.27344	154.5	7.96442	154.5	14.1171
155.5	0	155.5	1.49371	155.5	2.14801	155.5	2.65112	155.5	4.22418	155.5	7.82922	155.5	14.0468
156.5	0	156.5	1.38361	156.5	2.02972	156.5	2.65588	156.5	3.71332	156.5	7.69843	156.5	13.7515
157.5	0	157.5	1.17657	157.5	1.84491	157.5	2.7074	157.5	3.81641	157.5	7.48236	157.5	13.8054
158.5	0	158.5	1.52893	158.5	1.98676	158.5	2.68793	158.5	3.88245	158.5	7.78046	158.5	13.6265
159.5	0	159.5	1.47028	159.5	1.77185	159.5	2.47144	159.5	3.78711	159.5	7.53082	159.5	13.5613
160.5	0	160.5	1.22186	160.5	1.69922	160.5	2.14453	160.5	3.78632	160.5	7.22302	160.5	13.4562
161.5	0	161.5	1.22028	161.5	1.63947	161.5	2.33594	161.5	3.56055	161.5	7.55115	161.5	13.5312
162.5	0	162.5	0.853882	162.5	1.73242	162.5	2.27148	162.5	3.35785	162.5	7.31049	162.5	13.6226
163.5	0	163.5	1.12732	163.5	1.37262	163.5	2.32886	163.5	3.29919	163.5	6.99133	163.5	13.2397
164.5	0	164.5	1.0965	164.5	1.57581	164.5	2.22736	164.5	3.56488	164.5	6.99805	164.5	13.4531
165.5	0	165.5	1.07379	165.5	1.7605	165.5	2.04413	165.5	3.5965	165.5	7.05267	165.5	13.364
166.5	0	166.5	0.843323	166.5	1.6496	166.5	1.93396	166.5	3.49219	166.5	6.94879	166.5	12.8167
167.5	0	167.5	0.753906	167.5	1.44806	167.5	1.83514	167.5	3.50006	167.5	6.94061	167.5	13.205
168.5	0	168.5	0.885559	168.5	1.57501	168.5	2.15894	168.5	3.49023	168.5	6.99371	168.5	13.0796
169.5	0	169.5	0.949585	169.5	1.25934	169.5	2.18671	169.5	3.31207	169.5	6.70776	169.5	12.7855
170.5	0	170.5	1.21326	170.5	1.61914	170.5	2.56635	170.5	3.2699	170.5	7.14526	170.5	13.537
171.5	0	171.5	1.16876	171.5	1.28986	171.5	2.07068	171.5	3.15234	171.5	6.8269	171.5	13.1754
172.5	0	172.5	1.01447	172.5	1.30353	172.5	1.78009	172.5	3.00745	172.5	6.75507	172.5	13.0347
173.5	0	173.5	1.05817	173.5	1.50116	173.5	2.13672	173.5	3.35468	173.5	7.16986	173.5	13.1245
174.5	0	174.5	0.738281	174.5	1.36871	174.5	2.21991	174.5	3.15393	174.5	7.039	174.5	13.171
175.5	0	175.5	0.923035	175.5	1.20819	175.5	1.82495	175.5	3.24805	175.5	6.65308	175.5	12.9792
176.5	0	176.5	0.597656	176.5	1.28436	176.5	1.85822	176.5	3.04651	176.5	6.78198	176.5	12.982
177.5	0	177.5	0.932434	177.5	1.31525	177.5	2.05707	177.5	3.54144	177.5	6.94531	177.5	12.9792
178.5	0	178.5	1.2793	178.5	1.30115	178.5	1.823	178.5	3.17072	178.5	6.74329	178.5	12.6249
179.5	0	179.5	0.855896	179.5	1.24146	179.5	1.70624	179.5	3.09222	179.5	6.65076	179.5	12.7304
180.5	0	180.5	0.732788	180.5	1.21875	180.5	1.46832	180.5	3.14685	180.5	6.5769	180.5	12.6593
181.5	0	181.5	0.651123	181.5	0.974609	181.5	1.61713	181.5	2.94177	181.5	6.61011	181.5	12.8898
182.5	0	182.5	0.639038	182.5	1.18396	182.5	1.69922	182.5	2.99219	182.5	6.59918	182.5	12.7843
183.5	0	183.5	0.646118	183.5	1.23676	183.5	1.67615	183.5	2.99689	183.5	6.7027	183.5	12.739
184.5	0	184.5	0.516052	184.5	1.01874	184.5	1.45624	184.5	2.9469	184.5	6.45313	184.5	12.7445
185.5	0	185.5	0.366394	185.5	1.0094	185.5	1.50153	185.5	2.76093	185.5	6.37067	185.5	12.4374
186.5	0	186.5	0.862854	186.5	1.65076	186.5	2.00543	186.5	3.2121	186.5	6.77063	186.5	12.9183
187.5	0	187.5	0.946899	187.5	1.39337	187.5	1.78516	187.5	3.05823	187.5	6.56207	187.5	12.9651
188.5	0	188.5	0.837891	188.5	1.07263	188.5	1.66095	188.5	2.92462	188.5	6.39917	188.5	12.8214
189.5	0	189.5	0.672668	189.5	1.04529	189.5	1.65704	189.5	2.66132	189.5	6.32538	189.5	12.3499
190.5	0	190.5	0.577759	190.5	1.27228	190.5	1.75427	190.5	2.83167	190.5	6.47266	190.5	12.7902
191.5	0	191.5	0.730469	191.5	1.37891	191.5	1.9613	191.5	2.89807	191.5	6.61444	191.5	12.7351
192.5	0	192.5	0.676941	192.5	1.17419	192.5	1.53906	192.5	2.90704	192.5	6.19604	192.5	12.5769
193.5	0	193.5	0.829651	193.5	1.3902	193.5	1.89838	193.5	2.95856	193.5	6.43237	193.5	12.7269
194.5	0	194.5	0.845703	194.5	1.38434	194.5	1.90466	194.5	2.67224	194.5	6.52185	194.5	12.7757
195.5	0	195.5	0.686707	195.5	1.0719	195.5	1.69415	195.5	2.59613	195.5	6.20892	195.5	12.4918
196.5	0	196.5	0.746887	196.5	1.14807	196.5	1.45898	196.5	2.73871	196.5	6.3562	196.5	12.5437
197.5	0	197.5	0.527771	197.5	0.831665	197.5	1.36053	197.5	2.60315	197.5	6.41638	197.5	12.4753
198.5	0	198.5	0.708191	198.5	1.17694	198.5	1.72809	198.5	2.75745	198.5	6.52496	198.5	12.4578
199.5	0	199.5	0.689087	199.5	1.38708	199.5	1.64215	199.5	2.75861	199.5	6.27924	199.5	12.6296
200.5	0	200.5	0.817993	200.5	1.41016	200.5	1.72034	200.5	3.03363	200.5	6.59723	200.5	12.7062
201.5	0	201.5	0.780457	201.5	1.23633	201.5	1.54059	201.5	2.81677	201.5	6.664	201.5	12.6362
202.5	0	202.5	0.704712	202.5	1.07465	202.5	1.49457	202.5	2.87115	202.5	6.39294	202.5	12.5624
203.5	0	203.5	1.0293	203.5	1.31134	203.5	1.92694	203.5	2.80939	203.5	6.52264	203.5	12.5715
204.5	0	204.5	1.03558	204.5	1.18677	204.5	1.44647	204.5	2.82935	204.5	6.33594	204.5	12.4246
205.5	0	205.5	0.947266	205.5	1.42847	205.5	1.71521	205.5	3.13983	205.5	6.57025	205.5	12.58
206.5	0	206.5	0.717224	206.5	1.4422	206.5	1.88281	206.5	3.07739	206.5	6.67578	206.5	12.7265
207.5	0	207.5	0.540649	207.5	1.09412	207.5	1.86169	207.5	2.71875	207.5	6.41168	207.5	12.6679
208.5	0	208.5	1.06097	208.5	1.41058	208.5	1.5719	208.5	3.08478	208.5	6.48242	208.5	12.8046
209.5	0	209.5	0.636292	209.5	1.31525	209.5	1.68042	209.5	2.49219	209.5	6.18787	209.5	12.3203
210.5	0	210.5	-0.389099	210.5	0.065979	210.5	1.13007	210.5	1.57227	210.5	5.32806	210.5	11.4648
211.5	0	211.5	1.66406	211.5	2.10272	211.5	2.25073	211.5	3.81366	211.5	7.51166	211.5	13.3847
212.5	0	212.5	1.04572	212.5	1.4707	212.5	2.07184	212.5	3.23987	212.5	6.70502	212.5	12.8835
213.5	0	213.5	0.0261841	213.5	1.16956	213.5	1.37848	213.5	2.68011	213.5	6.10504	213.5	12.1238
214.5	0	214.5	0.387085	214.5	0.403503	214.5	1.57733	214.5	2.23792	214.5	6.23358	214.5	12.4456
215.5	0	215.5	1.18945	215.5	1.68085	215.5	1.83167	215.5	3.07776	215.5	6.95703	215.5	12.9902
216.5	0	216.5	1.2973	216.5	1.49884	216.5	1.69843	216.5	3.11292	216.5	6.87262	216.5	12.9441
217.5	0	217.5	0.424988	217.5	1.31525	217.5	1.31171	217.5	2.43359	217.5	6.27539	217.5	12.4937
218.5	0	218.5	0.498047	218.5	0.851196	218.5	1.20038	218.5	2.74652	218.5	6.19489	218.5	12.446
219.5	0	219.5	0.880493	219.5	1.01331	219.5	1.5918	219.5	2.94885	219.5	6.41992	219.5	12.5258
220.5	0	220.5	1.37543	220.5	1.30469	220.5	1.73083	220.5	3.21411	220.5	6.573	220.5	12.8406
221.5	0	221.5	0.533997	221.5	0.94104	221.5	1.01953	221.5	2.35394	221.5	6.05585	221.5	12.1503
222.5	0	222.5	1.24768	222.5	1.61053	222.5	1.99255	222.5	3.13715	222.5	6.76324	222.5	12.9633
223.5	0	223.5	1.36401	223.5	1.74567	223.5	1.78748	223.5	3.27032	223.5	6.77765	223.5	12.7155
224.5	0	224.5	1.75073	224.5	2.45856	224.5	2.25116	224.5	4.01483	224.5	7.60425	224.5	13.571

## Sheet: right
Req vs. Conc_X	Req vs. Conc_Y	Fit on Req vs. Conc_X	Fit on Req vs. Conc_Y
0	0	0	0		0	0
2.5e-6	47.4	8.08081e-7	12.4738		2.5	0.808081
5e-6	80.7	1.61616e-6	24.4527		5	1.61616
1e-5	131	2.42424e-6	35.9656		10	2.42424
2e-5	203	3.23232e-6	47.0391		20	3.23232
4e-5	300	4.0404e-6	57.698		40	4.0404
8e-5	421	4.84848e-6	67.9651		80	4.84848
		5.65657e-6	77.8616			5.65657
		6.46465e-6	87.4073			6.46465
		7.27273e-6	96.6204			7.27273
		8.08081e-6	105.518			8.08081
		8.88889e-6	114.116			8.88889
		9.69697e-6	122.43			9.69697
		1.05051e-5	130.472			10.5051
		1.13131e-5	138.257			11.3131
		1.21212e-5	145.797			12.1212
		1.29293e-5	153.102			12.9293
		1.37374e-5	160.184			13.7374
		1.45455e-5	167.053			14.5455
		1.53535e-5	173.718			15.3535
		1.61616e-5	180.188			16.1616
		1.69697e-5	186.471			16.9697
		1.77778e-5	192.577			17.7778
		1.85859e-5	198.511			18.5859
		1.93939e-5	204.281			19.3939
		2.0202e-5	209.894			20.202
		2.10101e-5	215.356			21.0101
		2.18182e-5	220.674			21.8182
		2.26263e-5	225.852			22.6263
		2.34343e-5	230.896			23.4343
		2.42424e-5	235.812			24.2424
		2.50505e-5	240.604			25.0505
		2.58586e-5	245.276			25.8586
		2.66667e-5	249.834			26.6667
		2.74747e-5	254.282			27.4747
		2.82828e-5	258.622			28.2828
		2.90909e-5	262.86			29.0909
		2.9899e-5	266.999			29.899
		3.07071e-5	271.042			30.7071
		3.15152e-5	274.992			31.5152
		3.23232e-5	278.853			32.3232
		3.31313e-5	282.627			33.1313
		3.39394e-5	286.318			33.9394
		3.47475e-5	289.929			34.7475
		3.55556e-5	293.461			35.5556
		3.63636e-5	296.918			36.3636
		3.71717e-5	300.301			37.1717
		3.79798e-5	303.613			37.9798
		3.87879e-5	306.857			38.7879
		3.9596e-5	310.034			39.596
		4.0404e-5	313.147			40.404
		4.12121e-5	316.196			41.2121
		4.20202e-5	319.186			42.0202
		4.28283e-5	322.116			42.8283
		4.36364e-5	324.989			43.6364
		4.44444e-5	327.806			44.4444
		4.52525e-5	330.57			45.2525
		4.60606e-5	333.281			46.0606
		4.68687e-5	335.941			46.8687
		4.76768e-5	338.551			47.6768
		4.84848e-5	341.114			48.4848
		4.92929e-5	343.629			49.2929
		5.0101e-5	346.099			50.101
		5.09091e-5	348.525			50.9091
		5.17172e-5	350.907			51.7172
		5.25253e-5	353.248			52.5253
		5.33333e-5	355.547			53.3333
		5.41414e-5	357.807			54.1414
		5.49495e-5	360.028			54.9495
		5.57576e-5	362.211			55.7576
		5.65657e-5	364.357			56.5657
		5.73737e-5	366.467			57.3737
		5.81818e-5	368.543			58.1818
		5.89899e-5	370.584			58.9899
		5.9798e-5	372.591			59.798
		6.06061e-5	374.566			60.6061
		6.14141e-5	376.51			61.4141
		6.22222e-5	378.422			62.2222
		6.30303e-5	380.304			63.0303
		6.38384e-5	382.157			63.8384
		6.46465e-5	383.98			64.6465
		6.54545e-5	385.776			65.4545
		6.62626e-5	387.544			66.2626
		6.70707e-5	389.285			67.0707
		6.78788e-5	391			67.8788
		6.86869e-5	392.689			68.6869
		6.94949e-5	394.353			69.4949
		7.0303e-5	395.992			70.303
		7.11111e-5	397.607			71.1111
		7.19192e-5	399.199			71.9192
		7.27273e-5	400.768			72.7273
		7.35354e-5	402.314			73.5354
		7.43434e-5	403.839			74.3434
		7.51515e-5	405.341			75.1515
		7.59596e-5	406.823			75.9596
		7.67677e-5	408.284			76.7677
		7.75758e-5	409.725			77.5758
		7.83838e-5	411.146			78.3838
		7.91919e-5	412.547			79.1919
		8e-5	413.93			80
