# Supplementary material for: Hemagglutinin double-mutation enhances binding of human-infecting avian influenza virus clade 2.3.4.4b H5Ny to human and SLeX receptors
Source: EMBO Rep. 2026 Jun 16;27(14):4079–99. doi: 10.1038/s44319-026-00816-2 (PMC13400655; doi:10.1038/s44319-026-00816-2)
Supplement: Supplementary file 5 — Source data Fig. 1 [file 44319_2026_816_MOESM5_ESM.zip › Figure 1/1C/Figure 1-C.xlsx]

## Sheet: left
PBST_X	PBST_Y	0.0625uM_X	0.0625uM_Y	0.125uM_X	0.125uM_Y	0.25uM_X	0.25uM_Y	0.5uM_X	0.5uM_Y	1uM_X	1uM_Y	2uM_X	2uM_Y
47.5	0	47.5	-0.0698242	47.5	0.281616	47.5	0.392212	47.5	0.69281	47.5	0.487427	47.5	0.497253
48.5	0	48.5	-0.192078	48.5	-0.255859	48.5	-0.205505	48.5	0.551392	48.5	0.206543	48.5	0.024231
49.5	0	49.5	-0.185852	49.5	-0.75708	49.5	-0.476624	49.5	-0.599792	49.5	-0.37085	49.5	-0.360596
50.5	0	50.5	0.152039	50.5	0.785889	50.5	1.00543	50.5	1.30963	50.5	1.08429	50.5	0.578125
51.5	0	51.5	0.347351	51.5	0.30426	51.5	0.25116	51.5	1.40338	51.5	0.492065	51.5	0.700378
52.5	0	52.5	-0.157715	52.5	-0.932434	52.5	-0.97583	52.5	-0.49707	52.5	-0.417297	52.5	-0.461365
53.5	0	53.5	-0.250305	53.5	-0.458618	53.5	-0.38092	53.5	-0.134155	53.5	-0.192322	53.5	-0.279358
54.5	0	54.5	-0.234253	54.5	-0.523071	54.5	-0.430481	54.5	0.302612	54.5	-0.159058	54.5	-0.1922
55.5	0	55.5	-0.20459	55.5	-0.244934	55.5	-0.263306	55.5	0.109253	55.5	0.072937	55.5	0.0183716
56.5	0	56.5	0.13446	56.5	0.143738	56.5	0.12616	56.5	0.35022	56.5	0.315491	56.5	0.202332
57.5	0	57.5	0.0102539	57.5	-0.0281372	57.5	-0.252747	57.5	0.376404	57.5	-0.0383911	57.5	-0.0199585
58.5	0	58.5	0.0980835	58.5	-0.0535889	58.5	-0.046936	58.5	0.582214	58.5	0.672546	58.5	0.290955
59.5	0	59.5	0.0219727	59.5	-0.0531616	59.5	-0.0730591	59.5	0.298645	59.5	0.378418	59.5	0.0949097
60.5	0	60.5	0.0462036	60.5	-0.144958	60.5	-0.239502	60.5	0.120178	60.5	-0.229797	60.5	-0.21991
61.5	0	61.5	0.118835	61.5	-0.287537	61.5	-0.243774	61.5	0.190063	61.5	-0.110657	61.5	-0.098877
62.5	0	62.5	-0.0515137	62.5	-0.103943	62.5	-0.239868	62.5	0.457214	62.5	0.072937	62.5	0.0249634
63.5	0	63.5	0.161438	63.5	-0.297668	63.5	0.108582	63.5	0.456482	63.5	0.331177	63.5	0.279663
64.5	0	64.5	0.0168457	64.5	-0.408997	64.5	-0.308228	64.5	0.141235	64.5	0.249084	64.5	-0.144958
65.5	0	65.5	-0.237366	65.5	-0.327759	65.5	-0.553528	65.5	-0.139221	65.5	0.0460205	65.5	-0.458191
66.5	0	66.5	0.153259	66.5	0.012085	66.5	-0.107056	66.5	0.434998	66.5	0.337036	66.5	0.144165
67.5	0	67.5	0.155945	67.5	0.0222168	67.5	0.0769043	67.5	0.548279	67.5	0.41748	67.5	0.337097
68.5	0	68.5	-0.0741577	68.5	-0.342224	68.5	-0.210999	68.5	0.242371	68.5	0.279541	68.5	-0.103149
69.5	0	69.5	0.0375977	69.5	-0.241821	69.5	0.0124512	69.5	0.32251	69.5	0.218262	69.5	0.248779
70.5	0	70.5	0.0328979	70.5	-0.21875	70.5	0.131653	70.5	0.224487	70.5	0.35614	70.5	0.217957
71.5	0	71.5	-0.128418	71.5	-0.240234	71.5	-0.250427	71.5	0.0705566	71.5	0.142883	71.5	-0.203918
72.5	0	72.5	0.0958252	72.5	0.0195313	72.5	-0.296509	72.5	0.0807495	72.5	0.0577393	72.5	-0.0812378
73.5	0	73.5	5.5542e-3	73.5	-0.0890503	73.5	-0.113708	73.5	0.502197	73.5	0.0120239	73.5	-0.174988
74.5	0	74.5	-0.118652	74.5	-0.400391	74.5	-0.151184	74.5	0.415833	74.5	-0.0668945	74.5	0.310547
75.5	0	75.5	-0.103394	75.5	-0.650391	75.5	-0.643005	75.5	0.387329	75.5	0.0924683	75.5	-0.254272
76.5	0	76.5	-0.641357	76.5	-0.796143	76.5	-0.60199	76.5	-0.0411987	76.5	-0.325928	76.5	-0.637512
77.5	0	77.5	-0.0296021	77.5	-0.173462	77.5	-0.222717	77.5	0.118164	77.5	-0.0446777	77.5	-0.180481
78.5	0	78.5	0.282532	78.5	-0.203918	78.5	0.0441284	78.5	0.0772095	78.5	0.304993	78.5	-0.0562744
79.5	0	79.5	-0.158142	79.5	-0.0613403	79.5	0.0511475	79.5	0.232666	79.5	0.296387	79.5	0.0253906
80.5	0	80.5	-0.237854	80.5	-0.0926514	80.5	-0.200806	80.5	0.316223	80.5	0.200256	80.5	0.0601196
81.5	0	81.5	0.145447	81.5	0.06604	81.5	-0.125793	81.5	0.104919	81.5	8.48389e-3	81.5	0.151184
82.5	0	82.5	0.218079	82.5	0.328491	82.5	0.403503	82.5	0.136597	82.5	0.242493	82.5	0.249634
83.5	0	83.5	-0.363586	83.5	-0.394592	83.5	-0.277771	83.5	-0.241577	83.5	-0.250916	83.5	-0.400818
84.5	0	84.5	0.144592	84.5	0.351135	84.5	0.119507	84.5	0.297913	84.5	0.527649	84.5	0.285522
85.5	0	85.5	1.16449	85.5	0.137451	85.5	-0.0824585	85.5	0.517761	85.5	0.32605	85.5	2.64722
86.5	0	86.5	21.3193	86.5	33.0469	86.5	42.0106	86.5	28.1323	86.5	168.358	86.5	422.444
87.5	0	87.5	40.0212	87.5	78.1519	87.5	137.723	87.5	211.143	87.5	555.447	87.5	1091.4
88.5	0	88.5	65.4142	88.5	130.81	88.5	242.559	88.5	412.884	88.5	897.863	88.5	1534.18
89.5	0	89.5	88.9231	89.5	179.273	89.5	338.943	89.5	597.212	89.5	1153.24	89.5	1771.24
90.5	0	90.5	110.404	90.5	224.224	90.5	425.626	90.5	752.416	90.5	1330.86	90.5	1890.89
91.5	0	91.5	130.851	91.5	266.235	91.5	503.656	91.5	879.948	91.5	1448.69	91.5	1952
92.5	0	92.5	150.356	92.5	305.371	92.5	573.269	92.5	981.805	92.5	1524.72	92.5	1985.1
93.5	0	93.5	168.52	93.5	341.664	93.5	634.442	93.5	1062.27	93.5	1573.55	93.5	2003.85
94.5	0	94.5	185.982	94.5	374.777	94.5	687.581	94.5	1124.58	94.5	1605.27	94.5	2015.53
95.5	0	95.5	202.527	95.5	405.755	95.5	733.643	95.5	1171.93	95.5	1625.95	95.5	2023.32
96.5	0	96.5	217.957	96.5	433.918	96.5	772.979	96.5	1207.87	96.5	1639.85	96.5	2028.69
97.5	0	97.5	232.657	97.5	459.395	97.5	806	97.5	1234.73	97.5	1649.16	97.5	2032.14
98.5	0	98.5	246.701	98.5	482.793	98.5	834.561	98.5	1254.89	98.5	1656.13	98.5	2034.86
99.5	0	99.5	259.555	99.5	504.034	99.5	858.527	99.5	1270.77	99.5	1660.86	99.5	2037.59
100.5	0	100.5	271.514	100.5	523.222	100.5	879.114	100.5	1282.72	100.5	1664.67	100.5	2039.65
101.5	0	101.5	282.845	101.5	540.625	101.5	895.931	101.5	1291.81	101.5	1667.7	101.5	2041.38
102.5	0	102.5	293.68	102.5	556.018	102.5	910.08	102.5	1298.73	102.5	1669.75	102.5	2042.83
103.5	0	103.5	303.961	103.5	570.18	103.5	922.243	103.5	1304.4	103.5	1672.04	103.5	2044.22
104.5	0	104.5	312.915	104.5	582.599	104.5	932.24	104.5	1308.63	104.5	1673.6	104.5	2044.78
105.5	0	105.5	321.714	105.5	593.909	105.5	940.666	105.5	1312.16	105.5	1675.18	105.5	2045.86
106.5	0	106.5	330.264	106.5	604.116	106.5	947.724	106.5	1314.86	106.5	1676.24	106.5	2047.1
107.5	0	107.5	337.818	107.5	613.269	107.5	953.916	107.5	1317.44	107.5	1677.51	107.5	2048.03
108.5	0	108.5	344.817	108.5	621.103	108.5	959.054	108.5	1319.48	108.5	1678.27	108.5	2048.56
109.5	0	109.5	351.259	109.5	628.114	109.5	962.926	109.5	1320.95	109.5	1679.18	109.5	2049
110.5	0	110.5	357.773	110.5	634.777	110.5	966.809	110.5	1322.6	110.5	1680.16	110.5	2049.96
111.5	0	111.5	363.359	111.5	640.201	111.5	970.014	111.5	1324.07	111.5	1680.48	111.5	2050.69
112.5	0	112.5	368.366	112.5	645.677	112.5	972.993	112.5	1325	112.5	1681.36	112.5	2051.11
113.5	0	113.5	373.749	113.5	650.733	113.5	975.533	113.5	1326.12	113.5	1682.1	113.5	2051.75
114.5	0	114.5	378.019	114.5	654.788	114.5	977.653	114.5	1326.91	114.5	1682.46	114.5	2052.02
115.5	0	115.5	382.423	115.5	658.299	115.5	979.21	115.5	1327.72	115.5	1682.85	115.5	2052.2
116.5	0	116.5	386.567	116.5	661.991	116.5	981.191	116.5	1328.75	116.5	1683.47	116.5	2052.83
117.5	0	117.5	390.073	117.5	664.676	117.5	982.34	117.5	1329.2	117.5	1683.93	117.5	2053.27
118.5	0	118.5	393.599	118.5	667.349	118.5	983.503	118.5	1329.73	118.5	1684.14	118.5	2053.54
119.5	0	119.5	396.823	119.5	670.305	119.5	984.836	119.5	1330.4	119.5	1684.83	119.5	2053.83
120.5	0	120.5	399.462	120.5	672.404	120.5	985.829	120.5	1330.79	120.5	1685.24	120.5	2054.47
121.5	0	121.5	402.162	121.5	674.508	121.5	986.464	121.5	1330.97	121.5	1685.1	121.5	2054.86
122.5	0	122.5	404.986	122.5	676.146	122.5	987.587	122.5	1331.56	122.5	1685.6	122.5	2054.89
123.5	0	123.5	407.699	123.5	677.789	123.5	988.425	123.5	1331.98	123.5	1686.19	123.5	2055.26
124.5	0	124.5	409.607	124.5	679.311	124.5	988.876	124.5	1332.26	124.5	1686.23	124.5	2055.2
125.5	0	125.5	411.518	125.5	680.754	125.5	989.419	125.5	1332.78	125.5	1686.49	125.5	2055.58
126.5	0	126.5	413.798	126.5	682.148	126.5	990.322	126.5	1333.37	126.5	1687.05	126.5	2056.12
127.5	0	127.5	415.264	127.5	682.951	127.5	990.53	127.5	1333.21	127.5	1686.54	127.5	2056.19
128.5	0	128.5	417.031	128.5	684.14	128.5	991.289	128.5	1333.59	128.5	1687.02	128.5	2056.41
129.5	0	129.5	418.883	129.5	685.572	129.5	991.799	129.5	1334.22	129.5	1687.62	129.5	2056.9
130.5	0	130.5	420.267	130.5	686.48	130.5	992.366	130.5	1334.42	130.5	1687.92	130.5	2057.06
131.5	0	131.5	421.379	131.5	687.006	131.5	992.412	131.5	1334.55	131.5	1687.92	131.5	2057.37
132.5	0	132.5	422.985	132.5	687.756	132.5	992.582	132.5	1334.67	132.5	1688.35	132.5	2057.35
133.5	0	133.5	424.197	133.5	688.565	133.5	992.897	133.5	1334.79	133.5	1688.57	133.5	2057.45
134.5	0	134.5	425.186	134.5	689.212	134.5	993.681	134.5	1335.05	134.5	1688.89	134.5	2057.71
135.5	0	135.5	426.321	135.5	689.762	135.5	993.935	135.5	1335.35	135.5	1688.79	135.5	2057.95
136.5	0	136.5	427.403	136.5	690.307	136.5	993.963	136.5	1335.86	136.5	1688.96	136.5	2058.26
137.5	0	137.5	427.91	137.5	690.494	137.5	993.961	137.5	1335.57	137.5	1688.9	137.5	2058.03
138.5	0	138.5	428.901	138.5	691.481	138.5	994.758	138.5	1335.92	138.5	1689.41	138.5	2058.41
139.5	0	139.5	429.898	139.5	691.969	139.5	994.998	139.5	1336.17	139.5	1689.55	139.5	2058.7
140.5	0	140.5	430.544	140.5	691.984	140.5	995.307	140.5	1336.35	140.5	1689.53	140.5	2058.69
141.5	0	141.5	431.091	141.5	692.581	141.5	995.379	141.5	1336.66	141.5	1689.76	141.5	2058.87
142.5	0	142.5	432.074	142.5	693.182	142.5	995.779	142.5	1336.81	142.5	1690.43	142.5	2059.54
143.5	0	143.5	432.704	143.5	693.989	143.5	996.768	143.5	1338.51	143.5	1690.83	143.5	2060.11
144.5	0	144.5	433.191	144.5	693.152	144.5	995.216	144.5	1335.85	144.5	1689.05	144.5	2058.32
145.5	0	145.5	419.509	145.5	674.604	145.5	980.874	145.5	1329.85	145.5	1646.8	145.5	1984.3
146.5	0	146.5	402.922	146.5	640.412	146.5	917.445	146.5	1241.55	146.5	1471.78	146.5	1726.74
147.5	0	147.5	380.854	147.5	599.612	147.5	848.143	147.5	1127.24	147.5	1307.3	147.5	1503.41
148.5	0	148.5	361.817	148.5	563.432	148.5	786.045	148.5	1026.45	148.5	1175.14	148.5	1332.84
149.5	0	149.5	344.065	149.5	530.77	149.5	731.875	149.5	942.36	149.5	1068.61	149.5	1199.38
150.5	0	150.5	327.512	150.5	501.266	150.5	684.13	150.5	870.202	150.5	979.49	150.5	1090.6
151.5	0	151.5	312.567	151.5	474.161	151.5	641.578	151.5	807.753	151.5	903.595	151.5	999.811
152.5	0	152.5	298.161	152.5	448.761	152.5	602.967	152.5	752.767	152.5	838.03	152.5	922.785
153.5	0	153.5	284.591	153.5	425.177	153.5	567.448	153.5	703.726	153.5	780.262	153.5	855.647
154.5	0	154.5	272.327	154.5	403.782	154.5	535.468	154.5	659.981	154.5	728.659	154.5	796.965
155.5	0	155.5	260.654	155.5	384.28	155.5	506.162	155.5	620.551	155.5	683.147	155.5	745.117
156.5	0	156.5	249.169	156.5	365.761	156.5	479.088	156.5	584.725	156.5	641.884	156.5	698.399
157.5	0	157.5	238.303	157.5	347.891	157.5	453.557	157.5	551.908	157.5	604.205	157.5	656.1
158.5	0	158.5	228.064	158.5	331.54	158.5	430.416	158.5	521.538	158.5	570.158	158.5	618.154
159.5	0	159.5	218.458	159.5	316.291	159.5	409.018	159.5	493.891	159.5	539.103	159.5	583.239
160.5	0	160.5	209.693	160.5	301.941	160.5	389.232	160.5	468.869	160.5	510.694	160.5	551.578
161.5	0	161.5	200.916	161.5	288.829	161.5	370.838	161.5	445.088	161.5	484.488	161.5	522.792
162.5	0	162.5	192.205	162.5	275.762	162.5	353.245	162.5	422.668	162.5	459.76	162.5	495.673
163.5	0	163.5	184.723	163.5	264.21	163.5	337.319	163.5	402.457	163.5	437.338	163.5	471.159
164.5	0	164.5	177.437	164.5	252.706	164.5	322.063	164.5	383.317	164.5	416.314	164.5	448.248
165.5	0	165.5	170.129	165.5	241.886	165.5	307.875	165.5	365.249	165.5	396.666	165.5	426.746
166.5	0	166.5	163.521	166.5	231.698	166.5	294.327	166.5	348.714	166.5	378.588	166.5	406.695
167.5	0	167.5	157.385	167.5	222.462	167.5	281.602	167.5	333.445	167.5	361.332	167.5	388.441
168.5	0	168.5	151.187	168.5	213.364	168.5	269.808	168.5	318.595	168.5	345.183	168.5	371.088
169.5	0	169.5	145.636	169.5	204.748	169.5	258.53	169.5	304.505	169.5	330.041	169.5	354.96
170.5	0	170.5	140.367	170.5	196.613	170.5	248.098	170.5	292.195	170.5	316.278	170.5	339.818
171.5	0	171.5	134.791	171.5	188.81	171.5	238.27	171.5	280.138	171.5	303.126	171.5	325.082
172.5	0	172.5	129.964	172.5	181.598	172.5	228.829	172.5	268.389	172.5	290.671	172.5	311.795
173.5	0	173.5	125.145	173.5	174.581	173.5	219.551	173.5	257.551	173.5	278.456	173.5	299.023
174.5	0	174.5	120.221	174.5	167.629	174.5	210.47	174.5	247.049	174.5	266.763	174.5	286.822
175.5	0	175.5	115.925	175.5	161.515	175.5	202.296	175.5	237.175	175.5	256.187	175.5	275.371
176.5	0	176.5	111.968	176.5	155.802	176.5	194.506	176.5	228.02	176.5	246.355	176.5	264.211
177.5	0	177.5	107.482	177.5	149.784	177.5	186.845	177.5	219.301	177.5	236.745	177.5	253.783
178.5	0	178.5	103.755	178.5	144.262	178.5	179.728	178.5	210.823	178.5	227.435	178.5	244.134
179.5	0	179.5	100.184	179.5	138.721	179.5	173.209	179.5	202.391	179.5	218.633	179.5	234.888
180.5	0	180.5	96.4224	180.5	133.983	180.5	166.565	180.5	194.831	180.5	210.355	180.5	225.745
181.5	0	181.5	93.1754	181.5	129.202	181.5	160.276	181.5	187.796	181.5	202.583	181.5	217.158
182.5	0	182.5	90.0802	182.5	124.293	182.5	154.392	182.5	180.893	182.5	195.034	182.5	209.31
183.5	0	183.5	87.0497	183.5	119.939	183.5	148.742	183.5	174.32	183.5	187.876	183.5	201.803
184.5	0	184.5	84.0161	184.5	115.909	184.5	143.554	184.5	168.037	184.5	181.374	184.5	194.504
185.5	0	185.5	81.2223	185.5	111.69	185.5	138.477	185.5	162.007	185.5	174.793	185.5	187.456
186.5	0	186.5	78.5028	186.5	107.684	186.5	133.347	186.5	156.178	186.5	168.58	186.5	180.551
187.5	0	187.5	75.3356	187.5	103.954	187.5	128.578	187.5	150.227	187.5	162.451	187.5	174.173
188.5	0	188.5	72.7224	188.5	100.296	188.5	123.972	188.5	145.005	188.5	156.744	188.5	168.154
189.5	0	189.5	70.202	189.5	96.4879	189.5	119.28	189.5	139.646	189.5	151.149	189.5	162.131
190.5	0	190.5	67.9821	190.5	93.3574	190.5	115.124	190.5	135.071	190.5	146.099	190.5	156.859
191.5	0	191.5	66.0891	191.5	90.6406	191.5	111.618	191.5	130.668	191.5	141.404	191.5	151.845
192.5	0	192.5	64.022	192.5	87.6984	192.5	108.119	192.5	126.474	192.5	136.689	192.5	146.435
193.5	0	193.5	61.6693	193.5	84.241	193.5	103.958	193.5	121.785	193.5	131.896	193.5	141.452
194.5	0	194.5	59.2786	194.5	81.2433	194.5	100.153	194.5	117.695	194.5	127.235	194.5	136.848
195.5	0	195.5	57.9543	195.5	78.814	195.5	97.1601	195.5	114.024	195.5	123.154	195.5	132.47
196.5	0	196.5	55.7653	196.5	76.0223	196.5	93.7867	196.5	109.831	196.5	119.053	196.5	127.685
197.5	0	197.5	53.5415	197.5	73.4465	197.5	90.7851	197.5	105.94	197.5	115.221	197.5	123.778
198.5	0	198.5	51.9724	198.5	70.9035	198.5	87.5516	198.5	102.558	198.5	111.146	198.5	119.734
199.5	0	199.5	50.6876	199.5	68.4773	199.5	84.8691	199.5	99.4006	199.5	107.496	199.5	115.763
200.5	0	200.5	49.0466	200.5	66.4863	200.5	82.0035	200.5	96.2366	200.5	104.126	200.5	111.97
201.5	0	201.5	47.2529	201.5	64.5367	201.5	79.1879	201.5	93.1569	201.5	100.849	201.5	108.677
202.5	0	202.5	45.7556	202.5	62.332	202.5	76.9219	202.5	90.0792	202.5	97.703	202.5	105.28
203.5	0	203.5	44.177	203.5	60.0367	203.5	74.1293	203.5	87.0998	203.5	94.5878	203.5	101.874
204.5	0	204.5	43.118	204.5	58.4836	204.5	71.6726	204.5	84.5209	204.5	91.7354	204.5	98.9527
205.5	0	205.5	41.8036	205.5	56.5851	205.5	69.6957	205.5	81.8038	205.5	89.0143	205.5	95.7
206.5	0	206.5	40.4696	206.5	54.7742	206.5	67.6183	206.5	79.3737	206.5	86.3307	206.5	92.9723
207.5	0	207.5	38.9094	207.5	52.748	207.5	65.3687	207.5	76.569	207.5	83.4158	207.5	90.2
208.5	0	208.5	38.0283	208.5	51.4238	208.5	63.4434	208.5	74.3393	208.5	81.0464	208.5	87.7172
209.5	0	209.5	36.5555	209.5	49.5406	209.5	61.1925	209.5	72.0807	209.5	78.3155	209.5	84.7512
210.5	0	210.5	35.029	210.5	47.3434	210.5	57.925	210.5	68.7397	210.5	75.0136	210.5	81.0731
211.5	0	211.5	34.8626	211.5	46.6227	211.5	57.7164	211.5	68.0417	211.5	74.0878	211.5	79.9051
212.5	0	212.5	33.9017	212.5	45.5598	212.5	56.9371	212.5	66.6171	212.5	72.3561	212.5	78.3996
213.5	0	213.5	32.1907	213.5	43.6664	213.5	54.0289	213.5	63.7717	213.5	69.1296	213.5	75.1055
214.5	0	214.5	30.7259	214.5	41.8027	214.5	51.6364	214.5	60.7748	214.5	66.8386	214.5	72.4188
215.5	0	215.5	30.2017	215.5	40.9043	215.5	50.4762	215.5	59.4714	215.5	65.5104	215.5	70.5801
216.5	0	216.5	29.8727	216.5	40.1246	216.5	49.7281	216.5	58.5272	216.5	64.0999	216.5	69.4418
217.5	0	217.5	28.334	217.5	38.6785	217.5	47.5992	217.5	56.3245	217.5	61.4491	217.5	66.8691
218.5	0	218.5	27.5122	218.5	37.4512	218.5	46.059	218.5	54.4276	218.5	59.9292	218.5	64.8976
219.5	0	219.5	27.1829	219.5	36.5101	219.5	45.1422	219.5	52.9983	219.5	58.3928	219.5	63.2054
220.5	0	220.5	26.3032	220.5	35.3809	220.5	43.8445	220.5	51.6663	220.5	56.5522	220.5	61.5117
221.5	0	221.5	25.061	221.5	33.7449	221.5	41.939	221.5	49.6967	221.5	54.5393	221.5	59.2629
222.5	0	222.5	24.7407	222.5	33.1136	222.5	40.723	222.5	48.3276	222.5	53.28	222.5	58.0578
223.5	0	223.5	23.7607	223.5	31.9816	223.5	39.9222	223.5	47.4069	223.5	51.8976	223.5	56.7859
224.5	0	224.5	23.884	224.5	32.0191	224.5	40.5273	224.5	47.56	224.5	51.9698	224.5	56.4992
225.5	0	225.5	22.2697	225.5	30.173	225.5	37.3621	225.5	44.4827	225.5	48.6253	225.5	53.3266
226.5	0	226.5	21.6665	226.5	29.0219	226.5	35.8547	226.5	42.7416	226.5	47.1327	226.5	51.5906
227.5	0	227.5	20.7391	227.5	28.4922	227.5	35.7515	227.5	42.3167	227.5	46.6686	227.5	50.9476
228.5	0	228.5	19.9071	228.5	27.5359	228.5	34.432	228.5	40.8756	228.5	44.9061	228.5	49.03
229.5	0	229.5	19.4477	229.5	25.7593	229.5	31.3488	229.5	37.1736	229.5	42.3041	229.5	46.6882
230.5	0	230.5	18.4337	230.5	24.3851	230.5	29.3019	230.5	34.8987	230.5	40.5921	230.5	44.8086
231.5	0	231.5	20.0278	231.5	27.5738	231.5	34.7961	231.5	41.2975	231.5	44.7159	231.5	48.8039
232.5	0	232.5	18.9114	232.5	25.5777	232.5	31.7937	232.5	38.4631	232.5	41.8679	232.5	46.1042
233.5	0	233.5	17.9079	233.5	24.3148	233.5	30.3691	233.5	36.5147	233.5	40.0784	233.5	44.034
234.5	0	234.5	16.8259	234.5	22.5417	234.5	28.3207	234.5	34.0401	234.5	38.0015	234.5	41.9961
235.5	0	235.5	16.9404	235.5	22.5121	235.5	27.8336	235.5	33.2748	235.5	37.5925	235.5	41.2824
236.5	0	236.5	17.3024	236.5	22.7113	236.5	28.114	236.5	33.6131	236.5	37.3823	236.5	41.1934
237.5	0	237.5	15.1634	237.5	20.3566	237.5	25.7269	237.5	30.9498	237.5	34.737	237.5	38.5215
238.5	0	238.5	15.1864	238.5	20.5668	238.5	26.1195	238.5	31.6299	238.5	35.1382	238.5	38.2504
239.5	0	239.5	16.1497	239.5	21.8875	239.5	27.2039	239.5	33.0037	239.5	35.8998	239.5	39.2543
240.5	0	240.5	14.654	240.5	19.5511	240.5	24.2101	240.5	29.1252	240.5	32.6397	240.5	36.3391
241.5	0	241.5	13.8962	241.5	18.8597	241.5	23.2964	241.5	28.0756	241.5	31.5374	241.5	35.2488
242.5	0	242.5	13.6403	242.5	18.6054	242.5	22.8812	242.5	27.851	242.5	31.0366	242.5	34.7844
243.5	0	243.5	13.0087	243.5	17.8817	243.5	21.9078	243.5	27.0167	243.5	30.0511	243.5	33.5765
244.5	0	244.5	12.502	244.5	17.0941	244.5	21.0793	244.5	25.8206	244.5	29.1116	244.5	32.3969
245.5	0	245.5	12.4473	245.5	17.0054	245.5	21.2094	245.5	25.524	245.5	28.8959	245.5	32.3417
246.5	0	246.5	12.3454	246.5	16.864	246.5	21.3156	246.5	25.6909	246.5	28.9202	246.5	31.9398
247.5	0	247.5	11.6512	247.5	15.739	247.5	19.8742	247.5	24.1971	247.5	27.235	247.5	30.448
248.5	0	248.5	11.0208	248.5	14.9324	248.5	18.8027	248.5	22.8917	248.5	26.012	248.5	29.3988
249.5	0	249.5	11.7568	249.5	15.9461	249.5	19.7972	249.5	23.7651	249.5	26.9683	249.5	29.8676
250.5	0	250.5	11.336	250.5	15.5195	250.5	19.48	250.5	22.867	250.5	26.3284	250.5	28.9277
251.5	0	251.5	10.3095	251.5	14.0023	251.5	17.7813	251.5	21.5541	251.5	24.471	251.5	27.7028
252.5	0	252.5	10.6477	252.5	14.3093	252.5	17.8324	252.5	21.7959	252.5	24.4026	252.5	27.7238
253.5	0	253.5	10.2204	253.5	13.7535	253.5	17.3976	253.5	20.9487	253.5	23.869	253.5	26.8453
254.5	0	254.5	9.70752	254.5	13.2574	254.5	16.7129	254.5	20.3362	254.5	23.1976	254.5	25.9426
255.5	0	255.5	9.20673	255.5	12.6848	255.5	16.0637	255.5	19.6873	255.5	22.4003	255.5	25.3578
256.5	0	256.5	9.0954	256.5	12.0324	256.5	15.2308	256.5	18.8378	256.5	21.6147	256.5	24.7762
257.5	0	257.5	9.27899	257.5	12.3051	257.5	16.107	257.5	19.367	257.5	22.2339	257.5	24.9953
258.5	0	258.5	8.89581	258.5	11.7352	258.5	15.5289	258.5	18.7721	258.5	21.5569	258.5	24.0211
259.5	0	259.5	8.4552	259.5	11.2496	259.5	13.9894	259.5	17.7081	259.5	19.9147	259.5	23.1641
260.5	0	260.5	8.77551	260.5	12.0062	260.5	15.0379	260.5	18.3061	260.5	20.8995	260.5	23.6754
261.5	0	261.5	8.52393	261.5	11.8207	261.5	15.4047	261.5	18.3721	261.5	20.9257	261.5	23.0246
262.5	0	262.5	7.78174	262.5	10.7496	262.5	13.1449	262.5	16.478	262.5	18.7729	262.5	21.9832
263.5	0	263.5	7.62823	263.5	10.3679	263.5	12.4859	263.5	15.7542	263.5	18.0729	263.5	21.0926
264.5	0	264.5	7.59576	264.5	10.2371	264.5	13.2062	264.5	16.1033	264.5	18.4823	264.5	20.9828
265.5	0	265.5	7.29071	265.5	9.82416	265.5	12.7449	265.5	15.8584	265.5	18.1827	265.5	20.4094
266.5	0	266.5	7.25439	266.5	9.6543	266.5	12.1492	266.5	15.7178	266.5	17.7128	266.5	20.3035
267.5	0	267.5	6.9903	267.5	9.4527	267.5	11.8058	267.5	14.7866	267.5	17.1991	267.5	19.7499
268.5	0	268.5	6.42041	268.5	8.91168	268.5	11.3699	268.5	14.0686	268.5	16.4456	268.5	18.9348
269.5	0	269.5	6.04578	269.5	7.97144	269.5	10.6851	269.5	13.5076	269.5	15.81	269.5	18.3492

## Sheet: right
Req vs. Conc_X	Req vs. Conc_Y	Fit on Req vs. Conc_X	Fit on Req vs. Conc_Y
0	0	0	0		0	0
6.25e-8	431	2.0202e-8	134.409		0.0625	0.020202
1.25e-7	692	4.0404e-8	254.097		0.125	0.040404
2.5e-7	995	6.06061e-8	361.356		0.25	0.0606061
5e-7	1340	8.08081e-8	458.027		0.5	0.0808081
1e-6	1690	1.0101e-7	545.604		1	0.10101
2e-6	2060	1.21212e-7	625.313		2	0.121212
		1.41414e-7	698.168			0.141414
		1.61616e-7	765.017			0.161616
		1.81818e-7	826.573			0.181818
		2.0202e-7	883.441			0.20202
		2.22222e-7	936.137			0.222222
		2.42424e-7	985.104			0.242424
		2.62626e-7	1030.72			0.262626
		2.82828e-7	1073.33			0.282828
		3.0303e-7	1113.21			0.30303
		3.23232e-7	1150.61			0.323232
		3.43434e-7	1185.77			0.343434
		3.63636e-7	1218.87			0.363636
		3.83838e-7	1250.1			0.383838
		4.0404e-7	1279.61			0.40404
		4.24242e-7	1307.53			0.424242
		4.44444e-7	1333.99			0.444444
		4.64646e-7	1359.1			0.464646
		4.84848e-7	1382.97			0.484848
		5.05051e-7	1405.68			0.505051
		5.25253e-7	1427.31			0.525253
		5.45455e-7	1447.95			0.545455
		5.65657e-7	1467.65			0.565657
		5.85859e-7	1486.48			0.585859
		6.06061e-7	1504.5			0.606061
		6.26263e-7	1521.75			0.626263
		6.46465e-7	1538.29			0.646465
		6.66667e-7	1554.16			0.666667
		6.86869e-7	1569.39			0.686869
		7.07071e-7	1584.04			0.707071
		7.27273e-7	1598.12			0.727273
		7.47475e-7	1611.67			0.747475
		7.67677e-7	1624.72			0.767677
		7.87879e-7	1637.31			0.787879
		8.08081e-7	1649.44			0.808081
		8.28283e-7	1661.15			0.828283
		8.48485e-7	1672.46			0.848485
		8.68687e-7	1683.38			0.868687
		8.88889e-7	1693.95			0.888889
		9.09091e-7	1704.17			0.909091
		9.29293e-7	1714.06			0.929293
		9.49495e-7	1723.63			0.949495
		9.69697e-7	1732.91			0.969697
		9.89899e-7	1741.91			0.989899
		1.0101e-6	1750.63			1.0101
		1.0303e-6	1759.1			1.0303
		1.05051e-6	1767.31			1.05051
		1.07071e-6	1775.29			1.07071
		1.09091e-6	1783.04			1.09091
		1.11111e-6	1790.58			1.11111
		1.13131e-6	1797.9			1.13131
		1.15152e-6	1805.03			1.15152
		1.17172e-6	1811.96			1.17172
		1.19192e-6	1818.71			1.19192
		1.21212e-6	1825.29			1.21212
		1.23232e-6	1831.69			1.23232
		1.25253e-6	1837.93			1.25253
		1.27273e-6	1844.01			1.27273
		1.29293e-6	1849.94			1.29293
		1.31313e-6	1855.72			1.31313
		1.33333e-6	1861.37			1.33333
		1.35354e-6	1866.88			1.35354
		1.37374e-6	1872.25			1.37374
		1.39394e-6	1877.5			1.39394
		1.41414e-6	1882.63			1.41414
		1.43434e-6	1887.64			1.43434
		1.45455e-6	1892.54			1.45455
		1.47475e-6	1897.33			1.47475
		1.49495e-6	1902.01			1.49495
		1.51515e-6	1906.59			1.51515
		1.53535e-6	1911.07			1.53535
		1.55556e-6	1915.46			1.55556
		1.57576e-6	1919.75			1.57576
		1.59596e-6	1923.95			1.59596
		1.61616e-6	1928.06			1.61616
		1.63636e-6	1932.09			1.63636
		1.65657e-6	1936.04			1.65657
		1.67677e-6	1939.91			1.67677
		1.69697e-6	1943.7			1.69697
		1.71717e-6	1947.41			1.71717
		1.73737e-6	1951.06			1.73737
		1.75758e-6	1954.63			1.75758
		1.77778e-6	1958.13			1.77778
		1.79798e-6	1961.57			1.79798
		1.81818e-6	1964.94			1.81818
		1.83838e-6	1968.25			1.83838
		1.85859e-6	1971.5			1.85859
		1.87879e-6	1974.69			1.87879
		1.89899e-6	1977.82			1.89899
		1.91919e-6	1980.9			1.91919
		1.93939e-6	1983.92			1.93939
		1.9596e-6	1986.88			1.9596
		1.9798e-6	1989.8			1.9798
		2e-6	1992.66			2
