# Supplementary material for: Hemagglutinin double-mutation enhances binding of human-infecting avian influenza virus clade 2.3.4.4b H5Ny to human and SLeX receptors
Source: EMBO Rep. 2026 Jun 16;27(14):4079–99. doi: 10.1038/s44319-026-00816-2 (PMC13400655; doi:10.1038/s44319-026-00816-2)
Supplement: Supplementary file 5 — Source data Fig. 1 [file 44319_2026_816_MOESM5_ESM.zip › Figure 1/1D/Figure 1-D.xlsx]

## Sheet: left
PBST_X	PBST_Y	2uM_X	2uM_Y	4uM_X	4uM_Y	8uM_X	8uM_Y	16uM_X	16uM_Y	32uM_X	32uM_Y	64uM_X	64uM_Y
49.5	0	49.5	-0.178284	49.5	-0.416748	49.5	-0.293945	49.5	0.158447	49.5	-0.708374	49.5	-0.171509
50.5	0	50.5	1.48846	50.5	0.789063	50.5	1.39355	50.5	1.57288	50.5	1.8252	50.5	1.37335
51.5	0	51.5	0.297852	51.5	-0.09375	51.5	-0.288879	51.5	0.0650024	51.5	0.815002	51.5	0.105774
52.5	0	52.5	-0.0384521	52.5	-0.280823	52.5	-0.322876	52.5	-0.0275269	52.5	-0.774414	52.5	-0.266846
53.5	0	53.5	0.209229	53.5	-0.101135	53.5	0.0228882	53.5	0.208435	53.5	-0.0986328	53.5	0.188232
54.5	0	54.5	0.268555	54.5	3.11279e-3	54.5	0.136902	54.5	0.367737	54.5	0.371643	54.5	-0.164551
55.5	0	55.5	0.452515	55.5	0.106995	55.5	0.102905	55.5	0.556458	55.5	0.325195	55.5	0.14447
56.5	0	56.5	0.522461	56.5	0.345337	56.5	0.115051	56.5	0.532654	56.5	0.417358	56.5	0.543274
57.5	0	57.5	0.377563	57.5	0.0831909	57.5	0.0286865	57.5	0.229919	57.5	0.374817	57.5	0.151917
58.5	0	58.5	0.625244	58.5	0.438721	58.5	0.233826	58.5	0.683411	58.5	0.522461	58.5	0.264404
59.5	0	59.5	0.186523	59.5	0.0601807	59.5	-0.288086	59.5	0.0845947	59.5	0.22522	59.5	-0.0980835
60.5	0	60.5	0.235718	60.5	0.190247	60.5	-0.0795288	60.5	0.461548	60.5	0.441589	60.5	0.0819702
61.5	0	61.5	0.0678101	61.5	-0.168701	61.5	-0.152527	61.5	0.121704	61.5	-0.0278931	61.5	-0.148499
62.5	0	62.5	0.664673	62.5	0.316406	62.5	0.397888	62.5	0.409973	62.5	0.273254	62.5	0.280823
63.5	0	63.5	0.380676	63.5	0.143372	63.5	-0.145935	63.5	0.136902	63.5	0.191162	63.5	0.0514526
64.5	0	64.5	-0.120483	64.5	0.0730591	64.5	0.139648	64.5	0.226379	64.5	0.0275269	64.5	-0.0270386
65.5	0	65.5	-0.0982666	65.5	0.100342	65.5	-0.0213013	65.5	0.131836	65.5	-0.150208	65.5	-0.159851
66.5	0	66.5	0.426331	66.5	-0.0300903	66.5	0.0321655	66.5	0.30835	66.5	0.188049	66.5	0.169434
67.5	0	67.5	0.288086	67.5	0.111694	67.5	0.329895	67.5	0.327148	67.5	0.158752	67.5	0.300293
68.5	0	68.5	0.325989	68.5	0.0351563	68.5	0.134216	68.5	0.0314941	68.5	0.135742	68.5	0.0913696
69.5	0	69.5	0.345154	69.5	-0.138672	69.5	-0.129089	69.5	0.335388	69.5	5.24902e-3	69.5	0.152283
70.5	0	70.5	0.18457	70.5	-0.0187988	70.5	-0.267029	70.5	0.0283203	70.5	-0.0717163	70.5	0.050293
71.5	0	71.5	0.401367	71.5	0.154663	71.5	-0.0521851	71.5	0.316589	71.5	0.170471	71.5	0.0604858
72.5	0	72.5	-0.115845	72.5	-0.253174	72.5	-0.392395	72.5	-0.141602	72.5	-0.185364	72.5	-0.0473633
73.5	0	73.5	0.171265	73.5	0.0726318	73.5	0.0927734	73.5	0.0587769	73.5	0.172424	73.5	0.11322
74.5	0	74.5	0.0704956	74.5	-0.324585	74.5	-0.228333	74.5	-0.142395	74.5	-0.0603638	74.5	-0.390686
75.5	0	75.5	-0.171326	75.5	-0.124207	75.5	-0.0673828	75.5	-0.079895	75.5	0.0474243	75.5	-0.344604
76.5	0	76.5	-0.317383	76.5	-0.369507	76.5	-0.156799	76.5	-0.0505371	76.5	-0.356812	76.5	-0.423889
77.5	0	77.5	8.78906e-3	77.5	-0.222656	77.5	-0.0146484	77.5	0.0134888	77.5	0.0224609	77.5	-0.152771
78.5	0	78.5	-0.168152	78.5	-0.110962	78.5	-0.112305	78.5	0.0595703	78.5	-0.134583	78.5	-0.20752
79.5	0	79.5	-0.118958	79.5	-0.0929565	79.5	-0.283813	79.5	0.0291138	79.5	-0.09198	79.5	-0.149292
80.5	0	80.5	0.0865479	80.5	0.131653	80.5	0.170532	80.5	-0.0251465	80.5	0.0951538	80.5	0.20813
81.5	0	81.5	0.200562	81.5	0.0722656	81.5	0.225525	81.5	-0.0634766	81.5	0.131409	81.5	0.148743
82.5	0	82.5	0.293518	82.5	0.130066	82.5	-0.231079	82.5	0.27594	82.5	-0.0279541	82.5	-0.334106
83.5	0	83.5	-0.0306396	83.5	-0.171448	83.5	0.0244141	83.5	0.135376	83.5	-0.00408936	83.5	0.0280762
84.5	0	84.5	0.238098	84.5	0.071106	84.5	0.0892334	84.5	-0.183411	84.5	-0.243591	84.5	-0.51416
85.5	0	85.5	13.2807	85.5	28.6996	85.5	34.6279	85.5	78.4814	85.5	-0.200562	85.5	34.9246
86.5	0	86.5	39.1323	86.5	72.0875	86.5	120.497	86.5	198.339	86.5	183.099	86.5	468.135
87.5	0	87.5	39.5546	87.5	69.9586	87.5	116.324	87.5	182.08	87.5	298.54	87.5	397.117
88.5	0	88.5	40.7927	88.5	70.9257	88.5	116.973	88.5	181.916	88.5	267.563	88.5	377.17
89.5	0	89.5	40.8099	89.5	70.9938	89.5	116.794	89.5	181.607	89.5	267.262	89.5	377.85
90.5	0	90.5	40.9162	90.5	71.0867	90.5	116.953	90.5	181.938	90.5	267.364	90.5	378.062
91.5	0	91.5	41.0502	91.5	70.9105	91.5	116.963	91.5	181.969	91.5	267.633	91.5	378.691
92.5	0	92.5	40.8253	92.5	70.9126	92.5	116.908	92.5	182.014	92.5	267.746	92.5	379.144
93.5	0	93.5	41.0416	93.5	71.161	93.5	117.214	93.5	182.11	93.5	268.146	93.5	379.583
94.5	0	94.5	40.9022	94.5	70.9249	94.5	117.116	94.5	182.002	94.5	267.827	94.5	379.689
95.5	0	95.5	41.2271	95.5	71.2094	95.5	117.203	95.5	181.986	95.5	268.255	95.5	380.24
96.5	0	96.5	41.1608	96.5	71.2024	96.5	117.178	96.5	182.104	96.5	268.458	96.5	380.748
97.5	0	97.5	41.1408	97.5	71.2184	97.5	117.41	97.5	182.231	97.5	269.173	97.5	380.883
98.5	0	98.5	41.342	98.5	71.5583	98.5	117.504	98.5	182.608	98.5	269.493	98.5	381.283
99.5	0	99.5	41.3561	99.5	71.5009	99.5	117.581	99.5	182.772	99.5	269.188	99.5	381.291
100.5	0	100.5	41.5494	100.5	71.5844	100.5	117.748	100.5	182.953	100.5	269.609	100.5	381.711
101.5	0	101.5	41.3401	101.5	71.3508	101.5	117.283	101.5	182.538	101.5	269.411	101.5	381.902
102.5	0	102.5	41.7408	102.5	71.4792	102.5	117.615	102.5	183.202	102.5	269.972	102.5	382.416
103.5	0	103.5	41.8877	103.5	71.6091	103.5	117.758	103.5	183.316	103.5	270.12	103.5	382.83
104.5	0	104.5	41.1654	104.5	71.7774	104.5	117.624	104.5	183.149	104.5	270.281	104.5	382.904
105.5	0	105.5	41.7303	105.5	71.8605	105.5	117.983	105.5	183.597	105.5	270.556	105.5	382.975
106.5	0	106.5	41.6302	106.5	71.7852	106.5	118.019	106.5	183.553	106.5	270.561	106.5	383.215
107.5	0	107.5	41.724	107.5	72.0375	107.5	118.315	107.5	183.753	107.5	270.633	107.5	383.873
108.5	0	108.5	41.3931	108.5	71.7219	108.5	117.747	108.5	183.436	108.5	270.484	108.5	383.784
109.5	0	109.5	41.3409	109.5	71.5868	109.5	117.814	109.5	183.51	109.5	270.672	109.5	383.591
110.5	0	110.5	41.9002	110.5	71.8902	110.5	118.019	110.5	183.749	110.5	271.056	110.5	384.115
111.5	0	111.5	41.8177	111.5	71.7367	111.5	117.913	111.5	183.827	111.5	271.347	111.5	384.028
112.5	0	112.5	41.8291	112.5	71.8589	112.5	118.314	112.5	184.024	112.5	271.153	112.5	384.519
113.5	0	113.5	41.6627	113.5	71.952	113.5	118.415	113.5	183.762	113.5	271.489	113.5	384.597
114.5	0	114.5	41.6541	114.5	71.8757	114.5	118.297	114.5	183.973	114.5	271.488	114.5	384.688
115.5	0	115.5	41.7635	115.5	71.9933	115.5	118.482	115.5	183.962	115.5	271.285	115.5	384.849
116.5	0	116.5	41.8025	116.5	71.9227	116.5	118.398	116.5	184.01	116.5	271.662	116.5	385.114
117.5	0	117.5	41.9927	117.5	72.1625	117.5	118.46	117.5	184.129	117.5	271.885	117.5	385.377
118.5	0	118.5	41.4286	118.5	71.6594	118.5	118.342	118.5	183.992	118.5	271.744	118.5	384.832
119.5	0	119.5	41.6698	119.5	72.1573	119.5	118.64	119.5	184.469	119.5	271.93	119.5	385.449
120.5	0	120.5	42.1295	120.5	72.1484	120.5	118.646	120.5	184.586	120.5	272.177	120.5	385.639
121.5	0	121.5	42.0291	121.5	72.0004	121.5	118.263	121.5	184.453	121.5	272.216	121.5	385.749
122.5	0	122.5	41.694	122.5	72.1125	122.5	118.774	122.5	184.514	122.5	272.066	122.5	385.975
123.5	0	123.5	41.8634	123.5	72.2746	123.5	118.643	123.5	184.754	123.5	272.334	123.5	386.116
124.5	0	124.5	41.7514	124.5	72.4469	124.5	118.544	124.5	184.668	124.5	272.407	124.5	386.064
125.5	0	125.5	41.8412	125.5	72.3535	125.5	119.119	125.5	184.543	125.5	272.463	125.5	386.055
126.5	0	126.5	42.001	126.5	72.4164	126.5	118.862	126.5	184.815	126.5	272.627	126.5	386.165
127.5	0	127.5	41.9357	127.5	72.0219	127.5	118.704	127.5	184.327	127.5	272.586	127.5	386.126
128.5	0	128.5	42.0483	128.5	72.2891	128.5	118.827	128.5	184.686	128.5	272.885	128.5	386.461
129.5	0	129.5	42.1072	129.5	72.6226	129.5	119.056	129.5	185.034	129.5	273.025	129.5	386.681
130.5	0	130.5	42.3972	130.5	72.604	130.5	119.176	130.5	185.117	130.5	273.387	130.5	386.869
131.5	0	131.5	41.9392	131.5	72.3832	131.5	118.855	131.5	184.768	131.5	273.053	131.5	386.364
132.5	0	132.5	42.262	132.5	72.6321	132.5	119.259	132.5	185.069	132.5	273.258	132.5	386.95
133.5	0	133.5	42.1049	133.5	72.6097	133.5	119.19	133.5	184.816	133.5	273.49	133.5	387.199
134.5	0	134.5	42.0486	134.5	72.4792	134.5	119.066	134.5	185.045	134.5	273.526	134.5	387.001
135.5	0	135.5	42.269	135.5	72.8203	135.5	119.248	135.5	185.451	135.5	273.542	135.5	387.191
136.5	0	136.5	42.1901	136.5	72.6391	136.5	119.475	136.5	185.199	136.5	273.386	136.5	387.086
137.5	0	137.5	42.2186	137.5	72.6702	137.5	119.506	137.5	185.433	137.5	273.631	137.5	387.292
138.5	0	138.5	42.2143	138.5	72.7927	138.5	119.245	138.5	185.552	138.5	273.853	138.5	387.515
139.5	0	139.5	42.3349	139.5	72.7461	139.5	119.637	139.5	185.631	139.5	274.333	139.5	387.895
140.5	0	140.5	42.186	140.5	72.9698	140.5	119.416	140.5	185.771	140.5	274.069	140.5	387.669
141.5	0	141.5	42.4495	141.5	73.087	141.5	119.639	141.5	185.588	141.5	274.384	141.5	388.066
142.5	0	142.5	42.7666	142.5	73.4988	142.5	120.152	142.5	186.022	142.5	274.426	142.5	388.571
143.5	0	143.5	43.1147	143.5	73.6426	143.5	120.596	143.5	186.623	143.5	276.43	143.5	389.995
144.5	0	144.5	39.8432	144.5	61.9484	144.5	116.77	144.5	170.011	144.5	271.542	144.5	385.099
145.5	0	145.5	13.5127	145.5	12.2261	145.5	32.4037	145.5	31.2639	145.5	202.632	145.5	104.277
146.5	0	146.5	4.20685	146.5	5.58282	146.5	6.60645	146.5	10.1841	146.5	9.5791	146.5	-3.68292
147.5	0	147.5	3.05139	147.5	3.76251	147.5	6.03961	147.5	7.59668	147.5	14.3955	147.5	19.6847
148.5	0	148.5	2.61859	148.5	2.86371	148.5	5.04358	148.5	6.85059	148.5	10.983	148.5	17.0445
149.5	0	149.5	2.65845	149.5	3.25391	149.5	4.74902	149.5	6.59515	149.5	9.97992	149.5	16.1445
150.5	0	150.5	2.09204	150.5	2.68286	150.5	4.11584	150.5	5.80023	150.5	8.98224	150.5	15.1827
151.5	0	151.5	1.9455	151.5	2.5238	151.5	3.95721	151.5	5.87793	151.5	9.10992	151.5	15.1077
152.5	0	152.5	1.99475	152.5	2.53479	152.5	3.6947	152.5	5.80487	152.5	8.56348	152.5	14.7238
153.5	0	153.5	1.87518	153.5	2.54883	153.5	4.28339	153.5	5.39124	153.5	8.60919	153.5	14.5097
154.5	0	154.5	2.07013	154.5	2.57269	154.5	3.38812	154.5	5.36505	154.5	8.34631	154.5	14.287
155.5	0	155.5	1.88922	155.5	2.46368	155.5	3.89624	155.5	5.53534	155.5	8.34351	155.5	14.4245
156.5	0	156.5	1.93298	156.5	2.54767	156.5	3.75958	156.5	5.44983	156.5	8.30487	156.5	14.0597
157.5	0	157.5	1.57751	157.5	2.18359	157.5	3.37164	157.5	5.11383	157.5	8.02362	157.5	13.8245
158.5	0	158.5	1.77362	158.5	1.98871	158.5	3.67126	158.5	5.25336	158.5	7.88184	158.5	14.0836
159.5	0	159.5	1.55212	159.5	1.96246	159.5	3.3783	159.5	5.02515	159.5	7.94275	159.5	13.7433
160.5	0	160.5	1.58417	160.5	2.20349	160.5	3.34119	160.5	5.18884	160.5	8.0498	160.5	13.9113
161.5	0	161.5	1.62988	161.5	2.00543	161.5	3.23608	161.5	4.95135	161.5	7.63141	161.5	13.8038
162.5	0	162.5	1.52478	162.5	1.81915	162.5	3.25293	162.5	4.81152	162.5	7.37207	162.5	13.4824
163.5	0	163.5	1.89783	163.5	2.24884	163.5	3.31818	163.5	5.02246	163.5	7.88495	163.5	13.8413
164.5	0	164.5	1.4635	164.5	1.6969	164.5	3.08691	164.5	4.79474	164.5	7.62323	164.5	13.5968
165.5	0	165.5	1.54901	165.5	1.87268	165.5	3.20526	165.5	4.93341	165.5	8.08264	165.5	13.6578
166.5	0	166.5	1.71307	166.5	2.12695	166.5	3.29901	166.5	4.91425	166.5	7.98456	166.5	13.7515
167.5	0	167.5	1.64703	167.5	1.97461	167.5	3.33063	167.5	5.11658	167.5	7.72595	167.5	13.5768
168.5	0	168.5	1.84039	168.5	1.74103	168.5	2.91852	168.5	4.83496	168.5	7.46191	168.5	13.3909
169.5	0	169.5	1.90179	169.5	1.90863	169.5	3.07129	169.5	4.8006	169.5	7.68066	169.5	13.6433
170.5	0	170.5	1.44745	170.5	1.87848	170.5	3.11499	170.5	4.62048	170.5	7.64545	170.5	13.3729
171.5	0	171.5	1.50806	171.5	1.77893	171.5	2.96857	171.5	4.64087	171.5	7.60687	171.5	13.1671
172.5	0	172.5	1.77905	172.5	1.85468	172.5	3.18689	172.5	4.67596	172.5	7.64117	172.5	13.5936
173.5	0	173.5	1.73883	173.5	1.8609	173.5	3.43689	173.5	4.90332	173.5	7.82202	173.5	13.4706
174.5	0	174.5	1.54321	174.5	1.39301	174.5	2.79865	174.5	4.27679	174.5	7.24237	174.5	13.3222
175.5	0	175.5	1.44122	175.5	1.6051	175.5	2.84625	175.5	4.46936	175.5	7.2998	175.5	13.3972
176.5	0	176.5	1.5025	176.5	1.80115	176.5	3.14819	176.5	4.61188	176.5	7.35016	176.5	13.3983
177.5	0	177.5	1.55878	177.5	1.73944	177.5	3.0849	177.5	4.5271	177.5	7.52008	177.5	13.3561
178.5	0	178.5	1.79047	178.5	1.99768	178.5	3.32404	178.5	4.44672	178.5	7.39862	178.5	13.3284
179.5	0	179.5	1.65137	179.5	1.72534	179.5	3.10175	179.5	4.5752	179.5	7.38177	179.5	13.1585
180.5	0	180.5	1.61505	180.5	1.83356	180.5	3.28101	180.5	5.1369	180.5	7.52203	180.5	13.555
181.5	0	181.5	1.59631	181.5	1.57227	181.5	2.8092	181.5	4.3631	181.5	7.55219	181.5	13.2136
182.5	0	182.5	1.93848	182.5	1.68671	182.5	3.19623	182.5	4.54626	182.5	7.36151	182.5	13.2456
183.5	0	183.5	1.72437	183.5	1.60815	183.5	3.14429	183.5	4.64276	183.5	7.65289	183.5	13.3104
184.5	0	184.5	1.44122	184.5	1.65979	184.5	2.81854	184.5	4.57599	184.5	7.37482	184.5	13.1866
185.5	0	185.5	1.4873	185.5	1.60901	185.5	2.97797	185.5	4.55176	185.5	7.23846	185.5	13.1339
186.5	0	186.5	1.4826	186.5	1.78125	186.5	3.08575	186.5	4.69122	186.5	7.32013	186.5	13.139
187.5	0	187.5	1.77405	187.5	2.10199	187.5	3.01154	187.5	4.65765	187.5	7.6225	187.5	13.2738
188.5	0	188.5	1.13306	188.5	1.69104	188.5	2.81152	188.5	4.36353	188.5	7.34082	188.5	12.9863
189.5	0	189.5	1.39276	189.5	1.49176	189.5	2.88257	189.5	4.43457	189.5	7.27246	189.5	13.2163
190.5	0	190.5	1.27594	190.5	1.55035	190.5	2.61151	190.5	4.23926	190.5	7.23181	190.5	12.9554
191.5	0	191.5	1.94202	191.5	2.12305	191.5	3.41272	191.5	4.64941	191.5	7.81818	191.5	13.5183
192.5	0	192.5	1.65686	192.5	2.03595	192.5	3.47131	192.5	4.89789	192.5	7.79669	192.5	13.5058
193.5	0	193.5	1.42871	193.5	1.77185	193.5	2.92438	193.5	4.52325	193.5	7.24823	193.5	13.3315
194.5	0	194.5	1.8924	194.5	2.14417	194.5	2.85919	194.5	4.74707	194.5	7.79431	194.5	13.1855
195.5	0	195.5	1.51465	195.5	1.87891	195.5	2.88416	195.5	4.37836	195.5	7.77991	195.5	13.0992
196.5	0	196.5	1.30566	196.5	1.59412	196.5	2.71771	196.5	4.0705	196.5	7.15796	196.5	12.9327
197.5	0	197.5	1.51154	197.5	1.82581	197.5	2.99744	197.5	4.56268	197.5	7.28223	197.5	13.2823
198.5	0	198.5	1.39081	198.5	2.04144	198.5	3.10095	198.5	4.82794	198.5	7.44122	198.5	13.2081
199.5	0	199.5	0.850586	199.5	1.58984	199.5	2.67792	199.5	4.28143	199.5	7.14044	199.5	12.6429
200.5	0	200.5	1.29944	200.5	1.9035	200.5	3.10095	200.5	4.5885	200.5	7.72595	200.5	13.2405
201.5	0	201.5	1.42285	201.5	1.99805	201.5	2.84076	201.5	4.62988	201.5	7.28845	201.5	13.1812
202.5	0	202.5	1.14355	202.5	1.53711	202.5	2.66193	202.5	4.17444	202.5	7.05408	202.5	12.8289
203.5	0	203.5	1.22601	203.5	1.62738	203.5	2.37872	203.5	4.35413	203.5	7.24121	203.5	12.9761
204.5	0	204.5	1.22522	204.5	2.06091	204.5	2.66699	204.5	4.4256	204.5	7.47443	204.5	12.9468
205.5	0	205.5	1.26117	205.5	1.89063	205.5	3.03497	205.5	4.52637	205.5	7.47052	205.5	13.3722
206.5	0	206.5	1.58844	206.5	1.99023	206.5	2.89313	206.5	4.58026	206.5	7.74158	206.5	13.4113
207.5	0	207.5	1.45062	207.5	1.63519	207.5	2.77362	207.5	4.45996	207.5	7.30176	207.5	12.7972
208.5	0	208.5	1.61499	208.5	1.9527	208.5	3.24432	208.5	4.72559	208.5	7.87671	208.5	13.4753
209.5	0	209.5	1.40527	209.5	1.7063	209.5	2.75647	209.5	4.18579	209.5	7.29437	209.5	12.8425
210.5	0	210.5	0.138062	210.5	1.11401	210.5	1.37866	210.5	3.22479	210.5	6.00092	210.5	11.6281
211.5	0	211.5	2.26697	211.5	2.33551	211.5	3.9787	211.5	5.47516	211.5	7.90991	211.5	14.0233
212.5	0	212.5	1.75684	212.5	2.27032	212.5	3.25446	212.5	4.78064	212.5	8.21582	212.5	13.6987
213.5	0	213.5	1.133	213.5	1.58789	213.5	2.71735	213.5	4.11115	213.5	7.57129	213.5	12.8468
214.5	0	214.5	0.77478	214.5	1.18866	214.5	2.1181	214.5	3.76465	214.5	6.16266	214.5	12.203
215.5	0	215.5	1.61737	215.5	1.86401	215.5	3.00952	215.5	4.51971	215.5	7.2572	215.5	13.5148
216.5	0	216.5	1.94318	216.5	1.91486	216.5	3.38025	216.5	4.71228	216.5	7.99628	216.5	13.5499
217.5	0	217.5	1.18768	217.5	1.53088	217.5	2.44354	217.5	4.08344	217.5	7.18768	217.5	12.9214
218.5	0	218.5	1.57715	218.5	1.95581	218.5	2.96185	218.5	4.53296	218.5	7.09198	218.5	12.9471
219.5	0	219.5	1.54865	219.5	1.92426	219.5	3.04004	219.5	4.41699	219.5	7.33923	219.5	13.1929
220.5	0	220.5	1.34784	220.5	1.74963	220.5	2.72516	220.5	4.25372	220.5	7.13531	220.5	12.9105
221.5	0	221.5	1.2041	221.5	1.13599	221.5	2.4541	221.5	3.94556	221.5	6.83887	221.5	12.7488
222.5	0	222.5	1.68848	222.5	1.85663	222.5	2.91693	222.5	4.70215	222.5	7.03882	222.5	12.9272
223.5	0	223.5	1.65759	223.5	1.64136	223.5	3.01031	223.5	4.36658	223.5	7.31696	223.5	13.1932
224.5	0	224.5	2.95801	224.5	2.29492	224.5	3.91547	224.5	5.14355	224.5	8.50879	224.5	14.2601
225.5	0	225.5	0.87085	225.5	1.5144	225.5	2.06927	225.5	3.91541	225.5	6.77869	225.5	12.2909
226.5	0	226.5	1.54822	226.5	1.56445	226.5	3.14941	226.5	4.14978	226.5	7.70251	226.5	13.2405
227.5	0	227.5	1.44122	227.5	1.64221	227.5	2.91656	227.5	4.29822	227.5	7.69861	227.5	13.2941
228.5	0	228.5	1.21429	228.5	0.915283	228.5	2.95331	228.5	3.41077	228.5	7.26385	228.5	12.7304
229.5	0	229.5	-1.57281	229.5	-0.0863037	229.5	-0.719299	229.5	2.16779	229.5	2.44043	229.5	8.55072
230.5	0	230.5	2.2912	230.5	1.83478	230.5	3.31305	230.5	4.77441	230.5	7.17358	230.5	13.1015
231.5	0	231.5	2.74512	231.5	2.21246	231.5	4.10992	231.5	5.04626	231.5	9.20679	231.5	14.68
232.5	0	232.5	2.14203	232.5	1.89301	232.5	3.27362	232.5	4.41193	232.5	8.29828	232.5	13.6445
233.5	0	233.5	1.51111	233.5	1.35077	233.5	2.69745	233.5	4.26111	233.5	7.67712	233.5	13.4597
234.5	0	234.5	1.03925	234.5	1.21875	234.5	1.92438	234.5	3.47791	234.5	6.44861	234.5	11.8816
235.5	0	235.5	1.52051	235.5	1.93707	235.5	2.72632	235.5	4.27985	235.5	6.73651	235.5	12.7722
236.5	0	236.5	2.29706	236.5	2.07855	236.5	3.69122	236.5	4.8338	236.5	8.21075	236.5	13.7906
237.5	0	237.5	0.132996	237.5	0.786682	237.5	1.43335	237.5	2.91931	237.5	5.72906	237.5	10.957
238.5	0	238.5	2.60724	238.5	1.9707	238.5	3.70563	238.5	4.90094	238.5	8.44507	238.5	14.771
239.5	0	239.5	2.62677	239.5	1.90277	239.5	3.95721	239.5	5.05176	239.5	9.2002	239.5	14.2507
240.5	0	240.5	0.538086	240.5	1.36682	240.5	1.90137	240.5	3.53302	240.5	6.63617	240.5	11.6007
241.5	0	241.5	1.75916	241.5	1.50311	241.5	2.67828	241.5	4.3158	241.5	7.08026	241.5	13.0124
242.5	0	242.5	1.11816	242.5	1.33398	242.5	2.2326	242.5	4.01971	242.5	6.53223	242.5	12.3077
243.5	0	243.5	1.70685	243.5	1.60699	243.5	3.15485	243.5	4.06696	243.5	6.97559	243.5	13.0843
244.5	0	244.5	1.11505	244.5	1.26056	244.5	2.16034	244.5	3.74042	244.5	6.52789	244.5	12.2195
245.5	0	245.5	1.90454	245.5	1.81567	245.5	3.09241	245.5	4.23969	245.5	7.33807	245.5	13.0726
246.5	0	246.5	1.60919	246.5	1.47504	246.5	3.09747	246.5	4.26385	246.5	7.82166	246.5	13.3707
247.5	0	247.5	1.45844	247.5	1.3371	247.5	2.62634	247.5	4.06543	247.5	6.89392	247.5	12.6066
248.5	0	248.5	0.786926	248.5	1.07697	248.5	2.23883	248.5	3.82599	248.5	6.58221	248.5	11.8574
249.5	0	249.5	2.32007	249.5	2.23004	249.5	3.70563	249.5	4.77399	249.5	7.95135	249.5	13.7882
250.5	0	250.5	1.1369	250.5	1.63245	250.5	2.77478	250.5	4.1424	250.5	7.54352	250.5	12.8929
251.5	0	251.5	1.35406	251.5	1.30426	251.5	2.63959	251.5	4.08844	251.5	6.8537	251.5	12.512
252.5	0	252.5	1.81348	252.5	1.66718	252.5	2.79626	252.5	4.42401	252.5	7.4162	252.5	13.1257
253.5	0	253.5	1.47327	253.5	1.83636	253.5	2.5459	253.5	4.57874	253.5	7.15759	253.5	12.6808
254.5	0	254.5	1.37012	254.5	1.64215	254.5	2.83142	254.5	3.98962	254.5	7.29706	254.5	13.0807
255.5	0	255.5	1.31427	255.5	1.32111	255.5	2.51465	255.5	3.85876	255.5	6.90997	255.5	12.5663
256.5	0	256.5	1.28455	256.5	1.30701	256.5	2.46344	256.5	4.06854	256.5	6.47046	256.5	12.3984
257.5	0	257.5	1.8877	257.5	1.84961	257.5	3.15216	257.5	4.43494	257.5	8.00525	257.5	13.2886
258.5	0	258.5	1.45563	258.5	1.59375	258.5	2.7287	258.5	4.08417	258.5	7.19629	258.5	12.8022
259.5	0	259.5	1.25995	259.5	1.20856	259.5	2.26733	259.5	3.89471	259.5	6.62244	259.5	12.4484
260.5	0	260.5	2.00641	260.5	1.9668	260.5	3.31732	260.5	4.4541	260.5	7.93964	260.5	13.7484
261.5	0	261.5	1.58105	261.5	1.40039	261.5	3.43457	261.5	4.16461	261.5	8.04431	261.5	13.3835
262.5	0	262.5	1.20062	262.5	1.3844	262.5	2.42365	262.5	4.19434	262.5	6.68536	262.5	12.4664
263.5	0	263.5	1.39978	263.5	1.37927	263.5	2.64313	263.5	4.06152	263.5	7.26111	263.5	12.9003
264.5	0	264.5	1.43341	264.5	1.48792	264.5	2.68457	264.5	4.15491	264.5	7.47559	264.5	12.937
265.5	0	265.5	1.5166	265.5	1.32465	265.5	2.58734	265.5	4.10883	265.5	7.26776	265.5	13.0038
266.5	0	266.5	1.39783	266.5	1.39063	266.5	2.76617	266.5	4.11426	266.5	7.1615	266.5	12.6753

## Sheet: right
Req vs. Conc_X	Req vs. Conc_Y	Fit on Req vs. Conc_X	Fit on Req vs. Conc_Y
0	0	0	0		0	0
2e-6	41.8	6.46465e-7	11.1839		2	0.646465
4e-6	72.3	1.29293e-6	21.938		4	1.29293
8e-6	119	1.93939e-6	32.2867		8	1.93939
1.6e-5	185	2.58586e-6	42.2524		16	2.58586
3.2e-5	272	3.23232e-6	51.8561		32	3.23232
6.4e-5	386	3.87879e-6	61.117		64	3.87879
		4.52525e-6	70.0533			4.52525
		5.17172e-6	78.6817			5.17172
		5.81818e-6	87.0179			5.81818
		6.46465e-6	95.0764			6.46465
		7.11111e-6	102.871			7.11111
		7.75758e-6	110.414			7.75758
		8.40404e-6	117.718			8.40404
		9.05051e-6	124.794			9.05051
		9.69697e-6	131.652			9.69697
		1.03434e-5	138.303			10.3434
		1.09899e-5	144.755			10.9899
		1.16364e-5	151.018			11.6364
		1.22828e-5	157.099			12.2828
		1.29293e-5	163.007			12.9293
		1.35758e-5	168.748			13.5758
		1.42222e-5	174.33			14.2222
		1.48687e-5	179.759			14.8687
		1.55152e-5	185.042			15.5152
		1.61616e-5	190.183			16.1616
		1.68081e-5	195.19			16.8081
		1.74545e-5	200.066			17.4545
		1.8101e-5	204.818			18.101
		1.87475e-5	209.449			18.7475
		1.93939e-5	213.965			19.3939
		2.00404e-5	218.369			20.0404
		2.06869e-5	222.666			20.6869
		2.13333e-5	226.859			21.3333
		2.19798e-5	230.953			21.9798
		2.26263e-5	234.95			22.6263
		2.32727e-5	238.855			23.2727
		2.39192e-5	242.669			23.9192
		2.45657e-5	246.397			24.5657
		2.52121e-5	250.042			25.2121
		2.58586e-5	253.605			25.8586
		2.65051e-5	257.09			26.5051
		2.71515e-5	260.5			27.1515
		2.7798e-5	263.836			27.798
		2.84444e-5	267.101			28.4444
		2.90909e-5	270.297			29.0909
		2.97374e-5	273.427			29.7374
		3.03838e-5	276.492			30.3838
		3.10303e-5	279.495			31.0303
		3.16768e-5	282.438			31.6768
		3.23232e-5	285.321			32.3232
		3.29697e-5	288.147			32.9697
		3.36162e-5	290.918			33.6162
		3.42626e-5	293.635			34.2626
		3.49091e-5	296.3			34.9091
		3.55556e-5	298.915			35.5556
		3.6202e-5	301.479			36.202
		3.68485e-5	303.996			36.8485
		3.74949e-5	306.467			37.4949
		3.81414e-5	308.892			38.1414
		3.87879e-5	311.273			38.7879
		3.94343e-5	313.611			39.4343
		4.00808e-5	315.907			40.0808
		4.07273e-5	318.163			40.7273
		4.13737e-5	320.379			41.3737
		4.20202e-5	322.557			42.0202
		4.26667e-5	324.697			42.6667
		4.33131e-5	326.801			43.3131
		4.39596e-5	328.869			43.9596
		4.46061e-5	330.902			44.6061
		4.52525e-5	332.901			45.2525
		4.5899e-5	334.868			45.899
		4.65455e-5	336.802			46.5455
		4.71919e-5	338.704			47.1919
		4.78384e-5	340.576			47.8384
		4.84848e-5	342.418			48.4848
		4.91313e-5	344.231			49.1313
		4.97778e-5	346.015			49.7778
		5.04242e-5	347.772			50.4242
		5.10707e-5	349.501			51.0707
		5.17172e-5	351.203			51.7172
		5.23636e-5	352.88			52.3636
		5.30101e-5	354.531			53.0101
		5.36566e-5	356.158			53.6566
		5.4303e-5	357.76			54.303
		5.49495e-5	359.338			54.9495
		5.5596e-5	360.893			55.596
		5.62424e-5	362.426			56.2424
		5.68889e-5	363.936			56.8889
		5.75354e-5	365.425			57.5354
		5.81818e-5	366.892			58.1818
		5.88283e-5	368.338			58.8283
		5.94747e-5	369.764			59.4747
		6.01212e-5	371.171			60.1212
		6.07677e-5	372.557			60.7677
		6.14141e-5	373.925			61.4141
		6.20606e-5	375.274			62.0606
		6.27071e-5	376.604			62.7071
		6.33535e-5	377.917			63.3535
		6.4e-5	379.212			64
