# Supplementary material for: Hemagglutinin double-mutation enhances binding of human-infecting avian influenza virus clade 2.3.4.4b H5Ny to human and SLeX receptors
Source: EMBO Rep. 2026 Jun 16;27(14):4079–99. doi: 10.1038/s44319-026-00816-2 (PMC13400655; doi:10.1038/s44319-026-00816-2)
Supplement: Supplementary file 5 — Source data Fig. 1 [file 44319_2026_816_MOESM5_ESM.zip › Figure 1/1E/Figure 1-E.xlsx]

## Sheet: left
PBST_X	PBST_Y	0.078uM_X	0.078uM_Y	0.156uM_X	0.156uM_Y	0.3125uM_X	0.3125uM_Y	0.625uM_X	0.625uM_Y	1.25uM_X	1.25uM_Y	2.5uM_X	2.5uM_Y
54.5	0	54.5	0.19812	54.5	0.744476	54.5	0.536835	54.5	-0.00567627	54.5	0.600525	54.5	0.523346
55.5	0	55.5	0.60318	55.5	0.0686951	55.5	0.301666	55.5	1.60953	55.5	-0.105743	55.5	0.697144
56.5	0	56.5	0.555511	56.5	0.424164	56.5	0.51767	56.5	0.281006	56.5	0.140747	56.5	0.356934
57.5	0	57.5	0.205902	57.5	0.731964	57.5	0.652039	57.5	-0.371704	57.5	0.0965881	57.5	0.307709
58.5	0	58.5	0.0984802	58.5	-0.776611	58.5	-0.275696	58.5	0.773193	58.5	-0.499908	58.5	-0.20752
59.5	0	59.5	0.114502	59.5	-0.0191956	59.5	0.141479	59.5	0.859131	59.5	0.0665283	59.5	0.143616
60.5	0	60.5	0.444183	60.5	6.5918e-3	60.5	0.38916	60.5	-0.0674133	60.5	0.255585	60.5	0.364716
61.5	0	61.5	0.421539	61.5	-0.357849	61.5	0.11261	61.5	0.0779114	61.5	-0.0534058	61.5	-0.0216064
62.5	0	62.5	0.19223	62.5	0.161255	62.5	0.336395	62.5	0.104828	62.5	-0.285461	62.5	0.22995
63.5	0	63.5	0.476624	63.5	0.543701	63.5	0.531738	63.5	0.24469	63.5	0.198547	63.5	0.162384
64.5	0	64.5	-0.0507507	64.5	-0.174286	64.5	-0.188995	64.5	0.0446777	64.5	0.166107	64.5	0.1651
65.5	0	65.5	0.0574646	65.5	-0.141479	65.5	0.129791	65.5	0.0587463	65.5	-0.0127869	65.5	0.190125
66.5	0	66.5	-0.0202637	66.5	0.046051	66.5	0.0993347	66.5	0.295105	66.5	0.0786438	66.5	0.0870056
67.5	0	67.5	0.027771	67.5	0.161652	67.5	0.221954	67.5	0.305237	67.5	0.17276	67.5	0.0404968
68.5	0	68.5	-0.00268555	68.5	-0.020752	68.5	-0.186615	68.5	-0.329926	68.5	-0.099884	68.5	-0.281372
69.5	0	69.5	0.123505	69.5	0.0820007	69.5	0.0997009	69.5	0.0259399	69.5	0.119659	69.5	0.0709839
70.5	0	70.5	-0.0511169	70.5	-0.147308	70.5	-0.0897522	70.5	-0.127563	70.5	0.0758972	70.5	-0.00674438
71.5	0	71.5	-0.134705	71.5	0.0198669	71.5	-0.274506	71.5	-0.22757	71.5	-0.334259	71.5	-0.100494
72.5	0	72.5	-0.127319	72.5	-0.115295	72.5	-0.226471	72.5	-0.484222	72.5	-0.517487	72.5	-0.14621
73.5	0	73.5	-0.363251	73.5	0.0222168	73.5	-0.148743	73.5	-0.147888	73.5	-0.258881	73.5	0.100647
74.5	0	74.5	-0.120667	74.5	-0.0680237	74.5	-0.107727	74.5	-0.0549011	74.5	-0.144043	74.5	0.010437
75.5	0	75.5	0.0211487	75.5	-0.0965271	75.5	-0.07724	75.5	0.124786	75.5	-0.128387	75.5	-0.0774536
76.5	0	76.5	-0.297607	76.5	-0.116852	76.5	0.267273	76.5	0.0446777	76.5	-0.0280151	76.5	-0.0368347
77.5	0	77.5	0.0797119	77.5	-0.128571	77.5	-0.0448303	77.5	0.165375	77.5	-0.0483398	77.5	-0.0567627
78.5	0	78.5	0.0688171	78.5	0.0683289	78.5	-0.0307617	78.5	0.254852	78.5	-0.0397034	78.5	-0.118835
79.5	0	79.5	-0.0776978	79.5	-0.151215	79.5	0.0547791	79.5	5.64575e-3	79.5	-0.193634	79.5	-0.129425
80.5	0	80.5	0.0449524	80.5	-0.127777	80.5	0.0918884	80.5	0.1521	80.5	0.14621	80.5	0.210052
81.5	0	81.5	0.132874	81.5	0.042511	81.5	0.116119	81.5	0.067749	81.5	-0.0405273	81.5	-0.00518799
82.5	0	82.5	0.0656738	82.5	0.0378418	82.5	0.206329	82.5	0.214233	82.5	-0.110046	82.5	0.122528
83.5	0	83.5	-0.0479736	83.5	-0.148071	83.5	0.0668945	83.5	-0.00646973	83.5	-0.260803	83.5	-0.0536194
84.5	0	84.5	-0.264038	84.5	-0.328979	84.5	-0.135468	84.5	-0.306488	84.5	-0.470215	84.5	-0.273163
85.5	0	85.5	-0.155823	85.5	0.065155	85.5	0.0750732	85.5	-0.125641	85.5	-0.240936	85.5	0.0264282
86.5	0	86.5	-0.0808105	86.5	-0.0543518	86.5	-0.113953	86.5	-0.106079	86.5	-0.350281	86.5	-0.23877
87.5	0	87.5	-0.0745544	87.5	-0.0856018	87.5	-0.0733643	87.5	-0.392029	87.5	-0.351837	87.5	-0.0622253
88.5	0	88.5	-0.0487976	88.5	-0.13562	88.5	0.105164	88.5	-0.249084	88.5	-0.520233	88.5	-0.0306091
89.5	0	89.5	-0.236267	89.5	-0.100067	89.5	0.10672	89.5	-0.100616	89.5	0.137207	89.5	-0.123169
90.5	0	90.5	-0.178833	90.5	0.240173	90.5	0.159882	90.5	-0.393585	90.5	0.0235596	90.5	-0.0110474
91.5	0	91.5	-0.350739	91.5	-0.319611	91.5	-0.359283	91.5	-0.327972	91.5	-0.706146	91.5	-0.400116
92.5	0	92.5	-0.17688	92.5	-0.639496	92.5	-0.379211	92.5	-0.621704	92.5	-1.05417	92.5	-0.677063
93.5	0	93.5	7.89304	93.5	35.4574	93.5	36.4403	93.5	-3.78342	93.5	90.7458	93.5	232.982
94.5	0	94.5	42.7446	94.5	110.73	94.5	184.959	94.5	102.416	94.5	599.801	94.5	1122.23
95.5	0	95.5	80.8391	95.5	186.3	95.5	331.198	95.5	397.345	95.5	1040.15	95.5	1652.95
96.5	0	96.5	117.929	96.5	256.203	96.5	462.454	96.5	653.785	96.5	1334.71	96.5	1901.81
97.5	0	97.5	152.944	97.5	320.607	97.5	576.684	97.5	862.013	97.5	1516.86	97.5	2021.04
98.5	0	98.5	185.725	98.5	379.495	98.5	674.308	98.5	1022.14	98.5	1626.71	98.5	2083.74
99.5	0	99.5	215.957	99.5	432.726	99.5	756.763	99.5	1141.89	99.5	1693.96	99.5	2120.14
100.5	0	100.5	244.565	100.5	480.28	100.5	825.175	100.5	1228.99	100.5	1735.8	100.5	2143.19
101.5	0	101.5	270.808	101.5	523.087	101.5	881.415	101.5	1292.05	101.5	1763.25	101.5	2159.18
102.5	0	102.5	295.477	102.5	561.625	102.5	927.664	102.5	1337.88	102.5	1781.94	102.5	2171.27
103.5	0	103.5	317.647	103.5	594.858	103.5	964.571	103.5	1370.34	103.5	1795.06	103.5	2180.04
104.5	0	104.5	338.459	104.5	624.806	104.5	994.923	104.5	1394.74	104.5	1804.98	104.5	2187.36
105.5	0	105.5	357.873	105.5	651.135	105.5	1019.29	105.5	1412.63	105.5	1812.33	105.5	2193.54
106.5	0	106.5	375.25	106.5	673.794	106.5	1039.39	106.5	1425.88	106.5	1817.96	106.5	2198.38
107.5	0	107.5	391.816	107.5	694.155	107.5	1055.42	107.5	1436.12	107.5	1823.06	107.5	2202.7
108.5	0	108.5	406.813	108.5	712.536	108.5	1069.23	108.5	1444.77	108.5	1827.68	108.5	2207.42
109.5	0	109.5	420.087	109.5	726.973	109.5	1079.64	109.5	1450.8	109.5	1830.74	109.5	2210.41
110.5	0	110.5	432.278	110.5	740.459	110.5	1088.62	110.5	1455.92	110.5	1833.98	110.5	2213.46
111.5	0	111.5	444.066	111.5	752.552	111.5	1095.92	111.5	1460.66	111.5	1836.81	111.5	2216.6
112.5	0	112.5	454.604	112.5	762.563	112.5	1102	112.5	1464.34	112.5	1839.25	112.5	2219.41
113.5	0	113.5	463.688	113.5	771.445	113.5	1106.83	113.5	1467.31	113.5	1841.28	113.5	2221.19
114.5	0	114.5	472.516	114.5	779.481	114.5	1111.82	114.5	1470.2	114.5	1843.36	114.5	2223.67
115.5	0	115.5	480.121	115.5	786.445	115.5	1115.54	115.5	1472.43	115.5	1845.49	115.5	2226.01
116.5	0	116.5	487.466	116.5	792.219	116.5	1118.62	116.5	1474.55	116.5	1847.05	116.5	2227.81
117.5	0	117.5	493.919	117.5	797.357	117.5	1121.39	117.5	1476.24	117.5	1848.41	117.5	2229.6
118.5	0	118.5	499.52	118.5	801.91	118.5	1123.61	118.5	1478.09	118.5	1850.05	118.5	2231.11
119.5	0	119.5	504.991	119.5	806.407	119.5	1125.9	119.5	1479.8	119.5	1851.38	119.5	2232.73
120.5	0	120.5	509.978	120.5	810.128	120.5	1127.87	120.5	1481.67	120.5	1852.96	120.5	2234.53
121.5	0	121.5	514.443	121.5	812.901	121.5	1129.62	121.5	1482.41	121.5	1854.1	121.5	2235.57
122.5	0	122.5	518.652	122.5	815.867	122.5	1131.13	122.5	1483.49	122.5	1855.18	122.5	2236.61
123.5	0	123.5	522.497	123.5	818.543	123.5	1132.6	123.5	1484.64	123.5	1856.41	123.5	2238.17
124.5	0	124.5	525.469	124.5	821.048	124.5	1133.84	124.5	1485.9	124.5	1857.37	124.5	2239.38
125.5	0	125.5	528.779	125.5	823.035	125.5	1134.97	125.5	1487.11	125.5	1858.14	125.5	2240.68
126.5	0	126.5	531.672	126.5	824.903	126.5	1136.17	126.5	1488.07	126.5	1859.12	126.5	2241.52
127.5	0	127.5	534.105	127.5	826.657	127.5	1137.22	127.5	1488.86	127.5	1859.89	127.5	2242.32
128.5	0	128.5	536.62	128.5	827.898	128.5	1138.08	128.5	1489.91	128.5	1861.03	128.5	2243.47
129.5	0	129.5	538.413	129.5	829.668	129.5	1138.93	129.5	1490.61	129.5	1861.59	129.5	2244.35
130.5	0	130.5	540.917	130.5	830.678	130.5	1139.88	130.5	1491.48	130.5	1862.61	130.5	2245.43
131.5	0	131.5	542.554	131.5	831.885	131.5	1140.32	131.5	1492.03	131.5	1863.26	131.5	2246.28
132.5	0	132.5	544.534	132.5	833.09	132.5	1141.42	132.5	1493.13	132.5	1864	132.5	2247.46
133.5	0	133.5	545.618	133.5	833.709	133.5	1141.7	133.5	1493.54	133.5	1864.5	133.5	2247.69
134.5	0	134.5	546.784	134.5	834.44	134.5	1142.23	134.5	1494.02	134.5	1864.87	134.5	2248.46
135.5	0	135.5	548.905	135.5	835.882	135.5	1143.24	135.5	1495.19	135.5	1866.09	135.5	2249.46
136.5	0	136.5	549.9	136.5	836.5	136.5	1143.6	136.5	1495.6	136.5	1866.78	136.5	2250.29
137.5	0	137.5	551.233	137.5	837.357	137.5	1144.69	137.5	1496.37	137.5	1867.54	137.5	2251.04
138.5	0	138.5	551.964	138.5	837.866	138.5	1144.87	138.5	1496.76	138.5	1867.83	138.5	2251.57
139.5	0	139.5	552.764	139.5	838.128	139.5	1145.1	139.5	1497.11	139.5	1868.06	139.5	2251.87
140.5	0	140.5	554.011	140.5	839.08	140.5	1145.8	140.5	1497.93	140.5	1869.02	140.5	2252.8
141.5	0	141.5	554.505	141.5	839.247	141.5	1146.25	141.5	1498.25	141.5	1869.33	141.5	2253.24
142.5	0	142.5	555.448	142.5	839.913	142.5	1146.73	142.5	1498.63	142.5	1870.08	142.5	2254.1
143.5	0	143.5	556.247	143.5	840.863	143.5	1147.08	143.5	1499.53	143.5	1870.79	143.5	2254.8
144.5	0	144.5	556.857	144.5	840.93	144.5	1147.37	144.5	1499.94	144.5	1871.14	144.5	2254.97
145.5	0	145.5	557.415	145.5	841.492	145.5	1147.93	145.5	1500.56	145.5	1871.95	145.5	2256.15
146.5	0	146.5	557.698	146.5	841.513	146.5	1147.95	146.5	1500.55	146.5	1872.14	146.5	2256.24
147.5	0	147.5	558.387	147.5	842.218	147.5	1148.87	147.5	1501.27	147.5	1872.85	147.5	2257.27
148.5	0	148.5	558.954	148.5	842.715	148.5	1149.07	148.5	1501.85	148.5	1873.33	148.5	2257.8
149.5	0	149.5	559.357	149.5	842.816	149.5	1149.49	149.5	1502.18	149.5	1873.71	149.5	2258.02
150.5	0	150.5	559.998	150.5	843.208	150.5	1149.83	150.5	1502.76	150.5	1874.24	150.5	2258.48
151.5	0	151.5	560.303	151.5	842.298	151.5	1149.54	151.5	1504.33	151.5	1874.3	151.5	2258.59
152.5	0	152.5	558.657	152.5	833.935	152.5	1142.13	152.5	1502.51	152.5	1864.26	152.5	2254.32
153.5	0	153.5	537.027	153.5	780.389	153.5	1061.55	153.5	1488.23	153.5	1674.6	153.5	2005.16
154.5	0	154.5	504.645	154.5	725.205	154.5	969.082	154.5	1348.07	154.5	1464.75	154.5	1713.64
155.5	0	155.5	474.388	155.5	675.21	155.5	889.669	155.5	1208.51	155.5	1303.49	155.5	1502.5
156.5	0	156.5	447.596	156.5	632.377	156.5	821.649	156.5	1094.71	156.5	1175.95	156.5	1340.9
157.5	0	157.5	422.145	157.5	592.959	157.5	761.956	157.5	999.686	157.5	1070.32	157.5	1210
158.5	0	158.5	399.042	158.5	557.104	158.5	709.37	158.5	919.318	158.5	981.363	158.5	1101.72
159.5	0	159.5	377.712	159.5	524.623	159.5	662.39	159.5	849.677	159.5	905.269	159.5	1010.42
160.5	0	160.5	358.258	160.5	495.488	160.5	620.89	160.5	788.821	160.5	838.574	160.5	932.32
161.5	0	161.5	339.459	161.5	467.837	161.5	582.425	161.5	734.812	161.5	780.027	161.5	863.798
162.5	0	162.5	322.684	162.5	443.277	162.5	548.264	162.5	686.904	162.5	728.47	162.5	803.949
163.5	0	163.5	306.763	163.5	420.111	163.5	516.454	163.5	644.021	163.5	681.649	163.5	750.371
164.5	0	164.5	291.806	164.5	398.312	164.5	487.681	164.5	604.761	164.5	639.566	164.5	702.306
165.5	0	165.5	277.993	165.5	378.298	165.5	461.159	165.5	569.625	165.5	601.985	165.5	659.451
166.5	0	166.5	264.531	166.5	359.238	166.5	436.468	166.5	536.995	166.5	566.825	166.5	620.041
167.5	0	167.5	252.354	167.5	342.346	167.5	413.975	167.5	507.334	167.5	535.285	167.5	584.5
168.5	0	168.5	240.876	168.5	326.182	168.5	392.788	168.5	479.887	168.5	506.112	168.5	551.898
169.5	0	169.5	229.82	169.5	310.604	169.5	373.209	169.5	454.606	169.5	479.131	169.5	521.761
170.5	0	170.5	219.865	170.5	296.784	170.5	355.285	170.5	431.381	170.5	454.714	170.5	494.726
171.5	0	171.5	209.967	171.5	283.435	171.5	338.097	171.5	409.651	171.5	431.868	171.5	469.18
172.5	0	172.5	201.017	172.5	270.875	172.5	322.338	172.5	389.822	172.5	411.039	172.5	445.848
173.5	0	173.5	192.389	173.5	259.147	173.5	307.474	173.5	371.028	173.5	391.074	173.5	423.753
174.5	0	174.5	183.575	174.5	247.653	174.5	292.84	174.5	352.928	174.5	372.059	174.5	402.765
175.5	0	175.5	176.128	175.5	236.866	175.5	279.943	175.5	336.432	175.5	355.191	175.5	384.127
176.5	0	176.5	168.882	176.5	227.05	176.5	267.742	176.5	321.38	176.5	338.771	176.5	366.636
177.5	0	177.5	161.438	177.5	217.482	177.5	256.027	177.5	306.761	177.5	323.315	177.5	349.906
178.5	0	178.5	154.964	178.5	208.414	178.5	244.739	178.5	292.806	178.5	308.908	178.5	333.619
179.5	0	179.5	148.707	179.5	199.731	179.5	234.305	179.5	280.445	179.5	295.359	179.5	319.306
180.5	0	180.5	142.923	180.5	191.9	180.5	224.795	180.5	268.659	180.5	283.035	180.5	305.947
181.5	0	181.5	136.999	181.5	184.262	181.5	215.408	181.5	257.091	181.5	271.148	181.5	292.915
182.5	0	182.5	131.384	182.5	176.837	182.5	206.691	182.5	246.467	182.5	259.471	182.5	280.528
183.5	0	183.5	126.438	183.5	169.95	183.5	198.333	183.5	236.313	183.5	249.029	183.5	269.046
184.5	0	184.5	121.018	184.5	162.953	184.5	189.786	184.5	226.165	184.5	238.802	184.5	257.915
185.5	0	185.5	116.429	185.5	156.627	185.5	182.557	185.5	217.131	185.5	229.291	185.5	247.385
186.5	0	186.5	111.981	186.5	150.893	186.5	175.379	186.5	208.467	186.5	220.292	186.5	237.667
187.5	0	187.5	107.788	187.5	144.959	187.5	168.292	187.5	200.379	187.5	211.925	187.5	228.648
188.5	0	188.5	103.924	188.5	139.447	188.5	161.913	188.5	192.319	188.5	203.515	188.5	219.679
189.5	0	189.5	100.552	189.5	134.578	189.5	156.027	189.5	185.45	189.5	195.86	189.5	211.605
190.5	0	190.5	96.6715	190.5	129.364	190.5	150.177	190.5	178.276	190.5	188.513	190.5	203.507
191.5	0	191.5	93.027	191.5	124.972	191.5	144.465	191.5	171.466	191.5	181.868	191.5	196.096
192.5	0	192.5	89.8083	192.5	120.449	192.5	139.149	192.5	165.395	192.5	175.454	192.5	189.017
193.5	0	193.5	86.2747	193.5	115.953	193.5	134.167	193.5	159.307	193.5	168.925	193.5	181.936
194.5	0	194.5	83.3207	194.5	111.854	194.5	129.487	194.5	153.585	194.5	162.667	194.5	175.46
195.5	0	195.5	80.0954	195.5	107.784	195.5	124.472	195.5	147.778	195.5	156.749	195.5	168.917
196.5	0	196.5	76.7004	196.5	103.923	196.5	119.862	196.5	142.122	196.5	150.997	196.5	162.783
197.5	0	197.5	74.25	197.5	100.39	197.5	115.749	197.5	137.243	197.5	146.076	197.5	157.237
198.5	0	198.5	71.836	198.5	96.8183	198.5	111.827	198.5	132.509	198.5	140.982	198.5	151.881
199.5	0	199.5	69.3114	199.5	93.7695	199.5	108.291	199.5	128.206	199.5	136.425	199.5	147.196
200.5	0	200.5	66.518	200.5	90.2519	200.5	104.123	200.5	123.69	200.5	131.408	200.5	141.837
201.5	0	201.5	64.4032	201.5	87.071	201.5	100.62	201.5	119.224	201.5	127.12	201.5	137.066
202.5	0	202.5	62.1231	202.5	84.403	202.5	97.1888	202.5	115.453	202.5	123.179	202.5	132.858
203.5	0	203.5	59.9028	203.5	81.4097	203.5	93.9095	203.5	111.652	203.5	118.872	203.5	128.647
204.5	0	204.5	58.1559	204.5	78.8902	204.5	91.0278	204.5	108.086	204.5	115.294	204.5	124.662
205.5	0	205.5	56.0364	205.5	76.023	205.5	87.8532	205.5	104.113	205.5	111.466	205.5	119.998
206.5	0	206.5	54.2559	206.5	73.7656	206.5	84.8712	206.5	100.746	206.5	107.745	206.5	116.501
207.5	0	207.5	52.1856	207.5	71.1855	207.5	81.7489	207.5	97.0951	207.5	104.443	207.5	112.694
208.5	0	208.5	50.427	208.5	68.7917	208.5	79.329	208.5	94.2853	208.5	101.152	208.5	109.192
209.5	0	209.5	49.0516	209.5	66.5863	209.5	77.0216	209.5	91.5158	209.5	98.1919	209.5	106.296
210.5	0	210.5	47.3727	210.5	64.7125	210.5	74.6657	210.5	88.6705	210.5	95.3216	210.5	102.815
211.5	0	211.5	45.7668	211.5	62.7062	211.5	72.1993	211.5	85.7244	211.5	92.1923	211.5	99.9995
212.5	0	212.5	44.2567	212.5	60.5457	212.5	69.5501	212.5	82.6845	212.5	89.4529	212.5	96.5147
213.5	0	213.5	42.745	213.5	58.5316	213.5	67.3977	213.5	80.4642	213.5	86.8345	213.5	93.6472
214.5	0	214.5	41.4465	214.5	57.0023	214.5	65.7157	214.5	78.1474	214.5	84.1849	214.5	91.1827
215.5	0	215.5	40.0962	215.5	55.2855	215.5	63.4529	215.5	75.7611	215.5	81.7915	215.5	88.7034
216.5	0	216.5	38.5789	216.5	53.489	216.5	61.3997	216.5	73.5228	216.5	79.3364	216.5	85.6882
217.5	0	217.5	37.9008	217.5	52.0995	217.5	59.6372	217.5	71.5029	217.5	77.1841	217.5	83.689
218.5	0	218.5	36.6543	218.5	50.1359	218.5	57.8212	218.5	69.2423	218.5	74.8106	218.5	81.2589
219.5	0	219.5	35.3926	219.5	48.4441	219.5	56.1118	219.5	67.1584	219.5	72.6767	219.5	79.0179
220.5	0	220.5	34.0559	220.5	46.9238	220.5	54.3704	220.5	65.165	220.5	70.6185	220.5	76.6596
221.5	0	221.5	33.2157	221.5	45.9406	221.5	53.0107	221.5	63.6869	221.5	68.9196	221.5	74.7636
222.5	0	222.5	32.2977	222.5	44.5488	222.5	51.4423	222.5	61.7498	222.5	67.0009	222.5	72.8421
223.5	0	223.5	30.8032	223.5	43.0902	223.5	49.5688	223.5	59.881	223.5	65.1946	223.5	70.5932
224.5	0	224.5	29.8555	224.5	41.7663	224.5	48.3063	224.5	58.2103	224.5	63.52	224.5	68.7635
225.5	0	225.5	29.3407	225.5	40.68	225.5	46.972	225.5	57.158	225.5	61.8427	225.5	67.0659
226.5	0	226.5	28.3848	226.5	39.2015	226.5	45.7188	226.5	55.4166	226.5	60.072	226.5	65.1124
227.5	0	227.5	27.5758	227.5	38.2047	227.5	44.4333	227.5	53.7732	227.5	58.4821	227.5	63.6995
228.5	0	228.5	26.9981	228.5	37.4058	228.5	43.4521	228.5	52.8017	228.5	57.3056	228.5	62.6366
229.5	0	229.5	26.3387	229.5	36.2253	229.5	42.3216	229.5	51.5349	229.5	55.8095	229.5	60.739
230.5	0	230.5	25.3731	230.5	35.4702	230.5	41.0977	230.5	49.9713	230.5	54.3931	230.5	59.2136
231.5	0	231.5	24.5868	231.5	34.1441	231.5	40.1329	231.5	48.9841	231.5	52.8517	231.5	57.4413
232.5	0	232.5	23.6766	232.5	33.1831	232.5	39.0755	232.5	47.5642	232.5	51.4622	232.5	56.3882
233.5	0	233.5	23.1324	233.5	32.2695	233.5	38.0505	233.5	46.4224	233.5	50.5114	233.5	55.0659
234.5	0	234.5	22.6082	234.5	31.5831	234.5	37.2423	234.5	45.3665	234.5	49.3907	234.5	53.8182
235.5	0	235.5	22.1258	235.5	30.8206	235.5	36.2415	235.5	44.2818	235.5	48.0552	235.5	52.8729
236.5	0	236.5	21.2715	236.5	29.9011	236.5	35.2411	236.5	42.9896	236.5	47.0892	236.5	51.4351
237.5	0	237.5	20.4746	237.5	28.7843	237.5	34.0802	237.5	41.6509	237.5	45.8915	237.5	49.9815
238.5	0	238.5	20.0313	238.5	27.9488	238.5	33.2868	238.5	40.6779	238.5	44.7841	238.5	49.0706
239.5	0	239.5	19.577	239.5	27.0218	239.5	32.5899	239.5	40.0841	239.5	43.931	239.5	47.944
240.5	0	240.5	18.968	240.5	26.9035	240.5	31.8599	240.5	39.1302	240.5	42.8958	240.5	46.9495
241.5	0	241.5	18.509	241.5	26.3066	241.5	31.022	241.5	38.3084	241.5	41.9075	241.5	46.1339
242.5	0	242.5	17.8809	242.5	25.8062	242.5	30.3348	242.5	37.4494	242.5	41.4728	242.5	45.4776
243.5	0	243.5	17.6758	243.5	25.0238	243.5	29.829	243.5	36.6978	243.5	40.7704	243.5	44.3722
244.5	0	244.5	16.8899	244.5	24.1796	244.5	29.0255	244.5	35.6884	244.5	39.8587	244.5	43.2596
245.5	0	245.5	16.6926	245.5	23.739	245.5	28.3716	245.5	35.2685	245.5	39.2403	245.5	42.6155
246.5	0	246.5	16.3473	246.5	23.3265	246.5	27.7821	246.5	34.215	246.5	38.2958	246.5	41.9128
247.5	0	247.5	15.7817	247.5	22.8558	247.5	27.0392	247.5	33.7376	247.5	37.7103	247.5	41.0276
248.5	0	248.5	15.7489	248.5	22.1375	248.5	26.5579	248.5	32.9971	248.5	36.9622	248.5	40.1538
249.5	0	249.5	15.0825	249.5	21.5628	249.5	26.0692	249.5	31.9814	249.5	36.4884	249.5	39.0124
250.5	0	250.5	14.7032	250.5	21.0609	250.5	25.2778	250.5	31.5709	250.5	35.4087	250.5	38.5999
251.5	0	251.5	14.1809	251.5	20.6241	251.5	24.4649	251.5	30.7939	251.5	34.8485	251.5	37.8112
252.5	0	252.5	14.0665	252.5	19.5855	252.5	24.1618	252.5	29.8748	252.5	34.4888	252.5	36.9585
253.5	0	253.5	13.6477	253.5	19.3492	253.5	23.7544	253.5	29.5865	253.5	33.563	253.5	36.3413
254.5	0	254.5	13.1876	254.5	19.0472	254.5	23.0532	254.5	28.8224	254.5	32.865	254.5	35.9354
255.5	0	255.5	12.877	255.5	18.6031	255.5	22.8192	255.5	28.5166	255.5	32.6544	255.5	35.2987
256.5	0	256.5	12.3477	256.5	17.8777	256.5	21.9407	256.5	27.7994	256.5	31.7591	256.5	34.4132
257.5	0	257.5	12.2653	257.5	17.8093	257.5	21.8196	257.5	27.5373	257.5	31.3438	257.5	33.5655
258.5	0	258.5	11.9161	258.5	17.473	258.5	21.3161	258.5	26.9814	258.5	30.731	258.5	33.0261
259.5	0	259.5	12.0497	259.5	17.4261	259.5	21.1829	259.5	26.7408	259.5	30.5161	259.5	32.9831
260.5	0	260.5	11.7544	260.5	16.9195	260.5	20.7567	260.5	26.1763	260.5	29.9548	260.5	32.4437
261.5	0	261.5	11.4325	261.5	16.2039	261.5	20.0642	261.5	25.4373	261.5	29.1798	261.5	31.6804
262.5	0	262.5	11.3	262.5	16.1425	262.5	19.8872	262.5	25.3513	262.5	29.0743	262.5	31.2323
263.5	0	263.5	11.2582	263.5	15.6343	263.5	19.5391	263.5	24.9345	263.5	28.6458	263.5	30.83
264.5	0	264.5	10.8211	264.5	14.9964	264.5	19.1989	264.5	24.4193	264.5	27.845	264.5	30.6155
265.5	0	265.5	10.6141	265.5	14.7472	265.5	18.7845	265.5	23.8771	265.5	27.6208	265.5	30.1034
266.5	0	266.5	10.4688	266.5	14.6308	266.5	18.4345	266.5	23.7123	266.5	27.0751	266.5	29.5655
267.5	0	267.5	10.3164	267.5	14.4281	267.5	18.1997	267.5	23.2794	267.5	26.5899	267.5	29.1971
268.5	0	268.5	10.0739	268.5	14.3277	268.5	17.7946	268.5	22.8115	268.5	26.2919	268.5	28.9647
269.5	0	269.5	9.73602	269.5	13.4214	269.5	17.5853	269.5	22.4009	269.5	26.0552	269.5	28.1261
270.5	0	270.5	9.56332	270.5	13.5706	270.5	17.0513	270.5	22.0935	270.5	25.7204	270.5	27.6511
271.5	0	271.5	9.65863	271.5	13.373	271.5	16.697	271.5	22.008	271.5	25.381	271.5	27.4265
272.5	0	272.5	9.18246	272.5	13.3031	272.5	16.9286	272.5	21.5275	272.5	25.0427	272.5	27.0983
273.5	0	273.5	8.8692	273.5	12.7617	273.5	16.4485	273.5	21.1931	273.5	24.4931	273.5	26.6546
274.5	0	274.5	9.14304	274.5	12.8738	274.5	16.2548	274.5	21.301	274.5	24.7533	274.5	26.7476
275.5	0	275.5	8.89224	275.5	12.3871	275.5	15.8876	275.5	20.7166	275.5	24.0341	275.5	26.0975
276.5	0	276.5	8.80475	276.5	12.0984	276.5	15.9302	276.5	20.5857	276.5	23.7192	276.5	26.0249
277.5	0	277.5	8.61606	277.5	12.0277	277.5	15.3646	277.5	20.4021	277.5	23.6392	277.5	25.3249
278.5	0	278.5	8.84106	278.5	12.1136	278.5	15.7427	278.5	20.3162	278.5	23.8013	278.5	25.3885
279.5	0	279.5	8.36252	279.5	11.8246	279.5	14.9087	279.5	19.7087	279.5	23.1884	279.5	25.0139
280.5	0	280.5	8.14929	280.5	11.7132	280.5	14.9259	280.5	19.4717	280.5	22.7146	280.5	24.6022
281.5	0	281.5	8.25632	281.5	11.5957	281.5	14.6095	281.5	19.2994	281.5	22.7759	281.5	24.7167
282.5	0	282.5	7.84146	282.5	11.5402	282.5	14.6337	282.5	19.2924	282.5	22.2763	282.5	24.4292
283.5	0	283.5	7.59497	283.5	10.825	283.5	14.3868	283.5	18.7455	283.5	21.8794	283.5	23.7944
284.5	0	284.5	7.54926	284.5	11.0714	284.5	14.3247	284.5	18.6517	284.5	21.8306	284.5	23.7214
285.5	0	285.5	7.58249	285.5	10.7476	285.5	14.0243	285.5	18.142	285.5	21.3407	285.5	23.3913
286.5	0	286.5	7.68326	286.5	10.6648	286.5	13.7067	286.5	18.3127	286.5	21.4974	286.5	23.0975
287.5	0	287.5	7.68365	287.5	10.6933	287.5	14.0513	287.5	18.0201	287.5	21.3798	287.5	22.7038
288.5	0	288.5	7.21881	288.5	10.5097	288.5	13.5399	288.5	17.5517	288.5	20.7443	288.5	22.4221
289.5	0	289.5	7.37817	289.5	10.2144	289.5	13.3145	289.5	17.6236	289.5	20.5767	289.5	22.5846
290.5	0	290.5	7.2059	290.5	9.89291	290.5	12.9524	290.5	17.4084	290.5	20.5911	290.5	22.4194
291.5	0	291.5	6.97974	291.5	9.96088	291.5	13.0298	291.5	17.2244	291.5	20.2896	291.5	22.2737
292.5	0	292.5	6.87741	292.5	9.78549	292.5	12.8087	292.5	17.1662	292.5	20.1216	292.5	22.0546
293.5	0	293.5	6.9852	293.5	9.89407	293.5	12.752	293.5	16.9951	293.5	20.1501	293.5	21.4854
294.5	0	294.5	6.49731	294.5	9.1976	294.5	12.3395	294.5	16.6959	294.5	19.7661	294.5	21.2257
295.5	0	295.5	6.71411	295.5	9.33939	295.5	12.4208	295.5	16.6635	295.5	19.5399	295.5	21.2409
296.5	0	296.5	6.12817	296.5	9.45816	296.5	12.1079	296.5	16.3591	296.5	19.397	296.5	21.0522
297.5	0	297.5	6.01022	297.5	9.27066	297.5	12.3149	297.5	16.3087	297.5	19.1767	297.5	20.9147
298.5	0	298.5	6.07739	298.5	9.27652	298.5	12.1989	298.5	16.2126	298.5	19.1892	298.5	20.5944
299.5	0	299.5	5.56567	299.5	8.98898	299.5	11.4716	299.5	15.8997	299.5	18.6895	299.5	20.3065
300.5	0	300.5	6.15161	300.5	9.14758	300.5	11.9911	300.5	16.2712	300.5	18.7372	300.5	20.8198
301.5	0	301.5	5.80475	301.5	8.74722	301.5	11.6884	301.5	15.5842	301.5	18.3497	301.5	20.1507
302.5	0	302.5	5.4848	302.5	8.4054	302.5	11.5325	302.5	15.2951	302.5	18.2157	302.5	20.0264
303.5	0	303.5	5.63287	303.5	8.40268	303.5	11.7528	303.5	15.5439	303.5	18.2587	303.5	20.0308
304.5	0	304.5	5.02972	304.5	8.08392	304.5	10.9825	304.5	15.1189	304.5	17.5107	304.5	19.687
305.5	0	305.5	5.50201	305.5	8.33237	305.5	11.1138	305.5	15.2377	305.5	17.9966	305.5	19.7518
306.5	0	306.5	5.6145	306.5	8.41479	306.5	11.3212	306.5	15.2697	306.5	17.9747	306.5	19.8506
307.5	0	307.5	5.7356	307.5	8.24176	307.5	11.1208	307.5	15.2603	307.5	17.8388	307.5	19.58
308.5	0	308.5	5.56528	308.5	8.16479	308.5	11.2673	308.5	15.2588	308.5	17.7833	308.5	19.4288
309.5	0	309.5	5.1012	309.5	8.23782	309.5	10.8989	309.5	15.1076	309.5	17.3731	309.5	19.0272
310.5	0	310.5	4.96097	310.5	7.64526	310.5	10.6755	310.5	15.04	310.5	17.3161	310.5	18.8549
311.5	0	311.5	5.17154	311.5	7.75854	311.5	10.8192	311.5	15.0466	311.5	16.9438	311.5	18.8073
312.5	0	312.5	5.26334	312.5	7.98782	312.5	10.8376	312.5	14.7345	312.5	17.372	312.5	18.8233
313.5	0	313.5	5.4512	313.5	7.94836	313.5	10.8563	313.5	14.9693	313.5	17.2841	313.5	18.8272
314.5	0	314.5	5.14304	314.5	7.64487	314.5	10.6099	314.5	14.5591	314.5	16.8169	314.5	18.4409
315.5	0	315.5	4.90121	315.5	7.54056	315.5	10.5309	315.5	14.2646	315.5	16.7064	315.5	18.4983
316.5	0	316.5	5.1145	316.5	7.58707	316.5	10.5142	316.5	14.3217	316.5	16.8067	316.5	18.4909
317.5	0	317.5	4.6153	317.5	7.29996	317.5	10.3712	317.5	14.1615	317.5	16.6892	317.5	18.0757
318.5	0	318.5	5.14456	318.5	7.52884	318.5	10.6477	318.5	14.3127	318.5	16.4911	318.5	18.3292
319.5	0	319.5	4.74109	319.5	7.02182	319.5	10.1528	319.5	13.8517	319.5	16.3036	319.5	17.9487
320.5	0	320.5	4.94183	320.5	7.27258	320.5	10.1802	320.5	14.1165	320.5	16.6263	320.5	18.16
321.5	0	321.5	4.69849	321.5	7.15695	321.5	9.90244	321.5	13.9826	321.5	16.3614	321.5	17.8053
322.5	0	322.5	5.01996	322.5	7.289	322.5	10.1278	322.5	13.7295	322.5	16.1509	322.5	17.6651
323.5	0	323.5	4.69418	323.5	7.06403	323.5	9.98486	323.5	13.5002	323.5	16.1673	323.5	17.7479
324.5	0	324.5	4.71881	324.5	7.1312	324.5	10.0688	324.5	13.7103	324.5	16.3228	324.5	17.803
325.5	0	325.5	4.48364	325.5	6.98236	325.5	10.1903	325.5	13.4095	325.5	15.9739	325.5	17.5265
326.5	0	326.5	4.94107	326.5	7.17496	326.5	10.195	326.5	13.6607	326.5	15.8927	326.5	17.4995
327.5	0	327.5	4.77115	327.5	7.08197	327.5	9.79346	327.5	13.4244	327.5	15.7349	327.5	17.6741
328.5	0	328.5	4.89575	328.5	7.02731	328.5	9.91104	328.5	13.4756	328.5	16.1814	328.5	17.3534

## Sheet: right
Req vs. Conc_X	Req vs. Conc_Y	Fit on Req vs. Conc_X	Fit on Req vs. Conc_Y
0	0	0	0		0	0
7.8125e-8	558	2.52525e-8	170.655		0.078125	0.0252525
1.5625e-7	842	5.0505e-8	319.132		0.15625	0.050505
3.125e-7	1150	7.57576e-8	449.492		0.3125	0.0757576
6.25e-7	1500	1.0101e-7	564.859		0.625	0.10101
1.25e-6	1870	1.26263e-7	667.678		1.25	0.126263
2.5e-6	2260	1.51515e-7	759.893		2.5	0.151515
		1.76768e-7	843.062			0.176768
		2.0202e-7	918.455			0.20202
		2.27273e-7	987.113			0.227273
		2.52525e-7	1049.9			0.252525
		2.77778e-7	1107.54			0.277778
		3.0303e-7	1160.64			0.30303
		3.28283e-7	1209.71			0.328283
		3.53535e-7	1255.2			0.353535
		3.78788e-7	1297.49			0.378788
		4.0404e-7	1336.9			0.40404
		4.29293e-7	1373.71			0.429293
		4.54545e-7	1408.18			0.454545
		4.79798e-7	1440.52			0.479798
		5.0505e-7	1470.93			0.50505
		5.30303e-7	1499.56			0.530303
		5.55556e-7	1526.58			0.555556
		5.80808e-7	1552.11			0.580808
		6.06061e-7	1576.28			0.606061
		6.31313e-7	1599.19			0.631313
		6.56566e-7	1620.93			0.656566
		6.81818e-7	1641.6			0.681818
		7.07071e-7	1661.27			0.707071
		7.32323e-7	1680.01			0.732323
		7.57576e-7	1697.89			0.757576
		7.82828e-7	1714.96			0.782828
		8.08081e-7	1731.28			0.808081
		8.33333e-7	1746.9			0.833333
		8.58586e-7	1761.85			0.858586
		8.83838e-7	1776.19			0.883838
		9.09091e-7	1789.95			0.909091
		9.34343e-7	1803.16			0.934343
		9.59596e-7	1815.86			0.959596
		9.84848e-7	1828.07			0.984848
		1.0101e-6	1839.83			1.0101
		1.03535e-6	1851.15			1.03535
		1.06061e-6	1862.07			1.06061
		1.08586e-6	1872.59			1.08586
		1.11111e-6	1882.75			1.11111
		1.13636e-6	1892.57			1.13636
		1.16162e-6	1902.05			1.16162
		1.18687e-6	1911.22			1.18687
		1.21212e-6	1920.09			1.21212
		1.23737e-6	1928.67			1.23737
		1.26263e-6	1936.99			1.26263
		1.28788e-6	1945.04			1.28788
		1.31313e-6	1952.85			1.31313
		1.33838e-6	1960.43			1.33838
		1.36364e-6	1967.77			1.36364
		1.38889e-6	1974.91			1.38889
		1.41414e-6	1981.84			1.41414
		1.43939e-6	1988.57			1.43939
		1.46465e-6	1995.11			1.46465
		1.4899e-6	2001.48			1.4899
		1.51515e-6	2007.67			1.51515
		1.5404e-6	2013.69			1.5404
		1.56566e-6	2019.55			1.56566
		1.59091e-6	2025.26			1.59091
		1.61616e-6	2030.82			1.61616
		1.64141e-6	2036.24			1.64141
		1.66667e-6	2041.53			1.66667
		1.69192e-6	2046.68			1.69192
		1.71717e-6	2051.7			1.71717
		1.74242e-6	2056.61			1.74242
		1.76768e-6	2061.39			1.76768
		1.79293e-6	2066.07			1.79293
		1.81818e-6	2070.63			1.81818
		1.84343e-6	2075.09			1.84343
		1.86869e-6	2079.44			1.86869
		1.89394e-6	2083.7			1.89394
		1.91919e-6	2087.86			1.91919
		1.94444e-6	2091.93			1.94444
		1.9697e-6	2095.91			1.9697
		1.99495e-6	2099.8			1.99495
		2.0202e-6	2103.62			2.0202
		2.04545e-6	2107.35			2.04545
		2.07071e-6	2111			2.07071
		2.09596e-6	2114.57			2.09596
		2.12121e-6	2118.08			2.12121
		2.14646e-6	2121.51			2.14646
		2.17172e-6	2124.87			2.17172
		2.19697e-6	2128.17			2.19697
		2.22222e-6	2131.4			2.22222
		2.24747e-6	2134.56			2.24747
		2.27273e-6	2137.67			2.27273
		2.29798e-6	2140.72			2.29798
		2.32323e-6	2143.71			2.32323
		2.34848e-6	2146.64			2.34848
		2.37374e-6	2149.52			2.37374
		2.39899e-6	2152.34			2.39899
		2.42424e-6	2155.11			2.42424
		2.44949e-6	2157.84			2.44949
		2.47475e-6	2160.51			2.47475
		2.5e-6	2163.14			2.5
