# Supplementary material for: Hemagglutinin double-mutation enhances binding of human-infecting avian influenza virus clade 2.3.4.4b H5Ny to human and SLeX receptors
Source: EMBO Rep. 2026 Jun 16;27(14):4079–99. doi: 10.1038/s44319-026-00816-2 (PMC13400655; doi:10.1038/s44319-026-00816-2)
Supplement: Supplementary file 5 — Source data Fig. 1 [file 44319_2026_816_MOESM5_ESM.zip › Figure 1/1F/Figure 1-F.xlsx]

## Sheet: left
PBST_X	PBST_Y	2.5uM_X	2.5uM_Y	5uM_X	5uM_Y	10uM_X	10uM_Y	20uM_X	20uM_Y	40uM_X	40uM_Y	80uM_X	80uM_Y
41.5	0	41.5	-0.190819	41.5	0.0593719	41.5	-0.226372	41.5	-0.0242233	41.5	-0.000190735	41.5	-0.0783234
42.5	0	42.5	-0.155663	42.5	-0.137108	42.5	-0.225586	42.5	0.0191422	42.5	-0.311905	42.5	0.224411
43.5	0	43.5	-0.223629	43.5	-0.229687	43.5	-0.113873	43.5	-0.116802	43.5	0.100979	43.5	-0.0244179
44.5	0	44.5	-0.410347	44.5	-0.451172	44.5	-0.809181	44.5	-0.583595	44.5	-0.572067	44.5	-0.171288
45.5	0	45.5	-0.229488	45.5	-0.20586	45.5	-0.472073	45.5	-0.357815	45.5	-0.225582	45.5	0.0724602
46.5	0	46.5	-0.0240211	46.5	0.0382805	46.5	0.233784	46.5	0.165623	46.5	0.48653	46.5	0.104877
47.5	0	47.5	-0.0986328	47.5	-0.0230484	47.5	-0.525978	47.5	-0.0488281	47.5	-0.153709	47.5	0.0779266
48.5	0	48.5	0.0283203	48.5	-0.0132828	48.5	-0.258011	48.5	0.137497	48.5	-0.177925	48.5	0.156837
49.5	0	49.5	0.0466805	49.5	-0.0453148	49.5	0.265423	49.5	0.282032	49.5	0.584187	49.5	0.199024
50.5	0	50.5	-0.0349579	50.5	-0.193748	50.5	-0.354889	50.5	-0.243362	50.5	-0.259956	50.5	0.0857391
51.5	0	51.5	-0.148243	51.5	-0.156643	51.5	-0.181057	51.5	-0.114849	51.5	-0.243549	51.5	0.0751915
52.5	0	52.5	0.12949	52.5	-0.115627	52.5	0.375973	52.5	0.208202	52.5	0.445904	52.5	0.0505867
53.5	0	53.5	0.298241	53.5	0.146095	53.5	-0.0525436	53.5	-0.0882874	53.5	-0.133003	53.5	0.138474
54.5	0	54.5	-0.158791	54.5	-0.261719	54.5	-0.352547	54.5	-0.139069	54.5	-0.437691	54.5	0.0830078
55.5	0	55.5	0.174026	55.5	0.014061	55.5	0.547066	55.5	0.436325	55.5	0.611916	55.5	0.0833969
56.5	0	56.5	0.0302734	56.5	-0.203903	56.5	-0.127937	56.5	-0.353912	56.5	-0.285347	56.5	-0.128319
57.5	0	57.5	0.189651	57.5	-0.0648422	57.5	-0.252541	57.5	-0.37149	57.5	-0.467377	57.5	-0.0873032
58.5	0	58.5	-0.174801	58.5	-0.0855446	58.5	0.231441	58.5	0.219135	58.5	-0.0130806	58.5	-0.241215
59.5	0	59.5	-0.150196	59.5	0.0191383	59.5	0.320499	59.5	0.104687	59.5	0.0474663	59.5	-0.293949
60.5	0	60.5	-0.00644302	60.5	-0.046093	60.5	-0.276371	60.5	-0.386333	60.5	-0.577145	60.5	-0.30254
61.5	0	61.5	-0.152145	61.5	-0.387108	61.5	-0.186523	61.5	-0.282425	61.5	-0.376755	61.5	-0.303711
62.5	0	62.5	0.0455093	62.5	-0.0218735	62.5	-0.0162125	62.5	-0.0917969	62.5	-0.250969	62.5	-0.056839
63.5	0	63.5	-0.0791016	63.5	-0.078125	63.5	-0.0556641	63.5	-0.00624847	63.5	-0.216988	63.5	0.0220718
64.5	0	64.5	0.245899	64.5	-0.138668	64.5	0.143551	64.5	0.230465	64.5	0.0595741	64.5	-0.123631
65.5	0	65.5	0.30957	65.5	0.0308609	65.5	0.181442	65.5	0.0374985	65.5	-0.00488281	65.5	0.0974579
66.5	0	66.5	0.13887	66.5	0.209373	66.5	0.178711	66.5	0.270309	66.5	0.121689	66.5	0.165039
67.5	0	67.5	-0.172462	67.5	0.11055	67.5	0.156052	67.5	-0.0515671	67.5	-0.131828	67.5	-0.0939484
68.5	0	68.5	-0.158401	68.5	-0.0613327	68.5	-0.041214	68.5	-0.0746155	68.5	-0.105659	68.5	-0.0291061
69.5	0	69.5	0.0673828	69.5	-0.0730515	69.5	-0.116219	69.5	-0.00977325	69.5	0.0228577	69.5	0.0361328
70.5	0	70.5	-0.0654297	70.5	3.90625e-3	70.5	4.48608e-3	70.5	-0.237503	70.5	-0.146286	70.5	-0.227539
71.5	0	71.5	-0.143944	71.5	0.0148392	71.5	-0.154892	71.5	-0.303909	71.5	0.0150452	71.5	-0.136139
72.5	0	72.5	-0.0556602	72.5	-0.295704	72.5	-0.116993	72.5	-0.252735	72.5	-0.109173	72.5	-0.182224
73.5	0	73.5	0.247856	73.5	-0.0128937	73.5	0.0486298	73.5	-0.146095	73.5	-0.00682831	73.5	0.0208969
74.5	0	74.5	0.0330086	74.5	0.219532	74.5	0.0908165	74.5	0.0281181	74.5	0.0818367	74.5	-0.135746
75.5	0	75.5	0.213478	75.5	0.0906219	75.5	0.0693283	75.5	-0.00898743	75.5	3.71552e-3	75.5	-0.0775375
76.5	0	76.5	0.114655	76.5	7.8125e-3	76.5	0.0798798	76.5	-0.0621109	76.5	0.0275421	76.5	-0.0298843
77.5	0	77.5	-0.114647	77.5	-0.0078125	77.5	-0.0798874	77.5	0.0621109	77.5	-0.0275345	77.5	0.0298843
78.5	0	78.5	-0.0740204	78.5	-0.0460968	78.5	-0.0798874	78.5	0.0628891	78.5	0.0146561	78.5	-0.089653
79.5	0	79.5	0.0283203	79.5	-0.0843735	79.5	0.0240173	79.5	-0.0648499	79.5	0.107231	79.5	-0.17012
80.5	0	80.5	0.236137	80.5	0.0648422	80.5	0.124802	80.5	0.146088	80.5	-0.00175476	80.5	0.0720673
81.5	0	81.5	0.115433	81.5	0.0992203	81.5	0.164253	81.5	-0.00585938	81.5	0.225594	81.5	0.0880814
82.5	0	82.5	-0.0380859	82.5	0.124214	82.5	0.0841751	82.5	-0.191803	82.5	0.113869	82.5	0.0607376
83.5	0	83.5	-0.155663	83.5	-0.13047	83.5	-0.0228577	83.5	-0.133598	83.5	-0.168549	83.5	-0.101761
84.5	0	84.5	-0.110352	84.5	-0.191795	84.5	-0.331055	84.5	-0.337502	84.5	-0.182999	84.5	-0.285744
85.5	0	85.5	9.96399e-3	85.5	-0.046875	85.5	-0.122078	85.5	-0.283989	85.5	-0.157227	85.5	-0.209183
86.5	0	86.5	0.0806656	86.5	0.159378	86.5	0.0970688	86.5	-0.156647	86.5	-0.0576096	86.5	0.170509
87.5	0	87.5	0.193161	87.5	0.134766	87.5	0.0845642	87.5	-0.143753	87.5	-0.181831	87.5	0.138474
88.5	0	88.5	0.268944	88.5	-0.0167999	88.5	-0.0111389	88.5	-0.100784	88.5	-0.0302658	88.5	-0.0287094
89.5	0	89.5	-0.0177765	89.5	-0.0386734	89.5	-0.00450134	89.5	-0.0867233	89.5	-0.105659	89.5	0.0166016
90.5	0	90.5	-0.0052681	90.5	0.0714836	90.5	-0.256062	90.5	-0.422657	90.5	-0.313473	90.5	-0.206448
91.5	0	91.5	-0.103714	91.5	0.028511	91.5	0.154099	91.5	-0.291801	91.5	-0.112305	91.5	-0.000976563
92.5	0	92.5	-5.50957	92.5	-0.139458	92.5	-0.330276	92.5	-0.535553	92.5	-0.183784	92.5	-0.422073
93.5	0	93.5	43.5955	93.5	45.0039	93.5	15.4381	93.5	42.2441	93.5	-7.71855	93.5	224.865
94.5	0	94.5	43.1572	94.5	79.0176	94.5	143.917	94.5	225.867	94.5	356.047	94.5	463.372
95.5	0	95.5	45.0572	95.5	79.9203	95.5	128.596	95.5	200.646	95.5	299.376	95.5	431.292
96.5	0	96.5	45.9721	96.5	80.7188	96.5	129.271	96.5	200.765	96.5	299.364	96.5	430.055
97.5	0	97.5	46.5627	97.5	81.2996	97.5	129.671	97.5	200.69	97.5	299.423	97.5	429.48
98.5	0	98.5	46.7447	98.5	81.3465	98.5	129.829	98.5	200.276	98.5	299.262	98.5	429.092
99.5	0	99.5	47.2521	99.5	81.6398	99.5	129.901	99.5	200.101	99.5	299.212	99.5	429.116
100.5	0	100.5	47.2709	100.5	81.807	100.5	129.719	100.5	200.025	100.5	299.106	100.5	428.887
101.5	0	101.5	47.276	101.5	81.6609	101.5	129.645	101.5	199.644	101.5	299.21	101.5	428.958
102.5	0	102.5	47.549	102.5	82.0621	102.5	129.723	102.5	199.546	102.5	298.995	102.5	428.961
103.5	0	103.5	47.8756	103.5	82.0387	103.5	129.795	103.5	199.329	103.5	298.73	103.5	428.816
104.5	0	104.5	47.7764	104.5	82.1594	104.5	129.866	104.5	199.065	104.5	298.842	104.5	428.517
105.5	0	105.5	47.8197	105.5	82.3254	105.5	129.878	105.5	199.024	105.5	298.628	105.5	428.621
106.5	0	106.5	48.0002	106.5	82.1141	106.5	129.832	106.5	198.64	106.5	298.333	106.5	428.612
107.5	0	107.5	48.4822	107.5	82.6699	107.5	130.206	107.5	198.677	107.5	298.619	107.5	428.987
108.5	0	108.5	48.9322	108.5	82.848	108.5	130.228	108.5	198.705	108.5	298.801	108.5	429.374
109.5	0	109.5	48.8857	109.5	82.4965	109.5	130.186	109.5	198.399	109.5	298.513	109.5	429.108
110.5	0	110.5	48.8713	110.5	83.1816	110.5	130.368	110.5	198.436	110.5	298.661	110.5	429.185
111.5	0	111.5	49.1213	111.5	82.9555	111.5	130.561	111.5	198.535	111.5	298.69	111.5	429.503
112.5	0	112.5	49.3143	112.5	82.9586	112.5	130.581	112.5	198.218	112.5	298.786	112.5	429.682
113.5	0	113.5	49.4006	113.5	83.1414	113.5	130.785	113.5	198.342	113.5	298.468	113.5	429.804
114.5	0	114.5	49.5705	114.5	83.4523	114.5	130.778	114.5	198.136	114.5	298.896	114.5	429.978
115.5	0	115.5	49.8037	115.5	83.5824	115.5	130.98	115.5	198.121	115.5	298.979	115.5	430.147
116.5	0	116.5	49.4557	116.5	83.5457	116.5	131.02	116.5	198.138	116.5	298.876	116.5	430.169
117.5	0	117.5	49.6357	117.5	83.5188	117.5	130.963	117.5	198.144	117.5	298.712	117.5	429.834
118.5	0	118.5	49.5416	118.5	83.5945	118.5	131.089	118.5	198.083	118.5	299.079	118.5	430.038
119.5	0	119.5	49.7904	119.5	83.7492	119.5	131.714	119.5	198.321	119.5	299.293	119.5	430.244
120.5	0	120.5	50.0545	120.5	83.9176	120.5	131.594	120.5	198.432	120.5	299.377	120.5	430.452
121.5	0	121.5	49.9783	121.5	83.9379	121.5	131.601	121.5	198.382	121.5	299.365	121.5	430.255
122.5	0	122.5	49.9365	122.5	83.9176	122.5	131.794	122.5	198.451	122.5	299.577	122.5	430.343
123.5	0	123.5	50.3127	123.5	84.1973	123.5	132.014	123.5	198.855	123.5	299.791	123.5	430.519
124.5	0	124.5	50.2912	124.5	84.1488	124.5	131.671	124.5	198.602	124.5	299.637	124.5	430.319
125.5	0	125.5	50.5619	125.5	84.4188	125.5	132.08	125.5	199.091	125.5	300.047	125.5	430.494
126.5	0	126.5	50.3998	126.5	84.0551	126.5	132.103	126.5	198.951	126.5	299.921	126.5	430.296
127.5	0	127.5	50.5682	127.5	84.4867	127.5	132.069	127.5	199.014	127.5	300.475	127.5	430.406
128.5	0	128.5	50.5803	128.5	84.5262	128.5	132.239	128.5	198.989	128.5	300.275	128.5	430.649
129.5	0	129.5	50.5826	129.5	84.6207	129.5	132.396	129.5	199.163	129.5	300.506	129.5	430.672
130.5	0	130.5	50.8377	130.5	84.7191	130.5	132.649	130.5	199.462	130.5	300.604	130.5	430.76
131.5	0	131.5	50.9639	131.5	84.7996	131.5	132.589	131.5	199.49	131.5	300.631	131.5	430.551
132.5	0	132.5	51.3354	132.5	85.0582	132.5	132.904	132.5	199.686	132.5	300.682	132.5	430.786
133.5	0	133.5	51.0842	133.5	84.9	133.5	132.606	133.5	199.605	133.5	300.688	133.5	430.43
134.5	0	134.5	51.2037	134.5	85.0793	134.5	132.735	134.5	199.791	134.5	300.775	134.5	430.564
135.5	0	135.5	51.3959	135.5	85.232	135.5	133.152	135.5	200.054	135.5	300.972	135.5	430.777
136.5	0	136.5	51.3244	136.5	85.1012	136.5	133.087	136.5	199.962	136.5	300.851	136.5	430.368
137.5	0	137.5	51.4396	137.5	85.3605	137.5	132.959	137.5	200.222	137.5	301.157	137.5	430.573
138.5	0	138.5	51.5709	138.5	85.3262	138.5	133.124	138.5	200.128	138.5	301.218	138.5	430.248
139.5	0	139.5	51.4721	139.5	85.343	139.5	133.213	139.5	200.204	139.5	301.17	139.5	430.222
140.5	0	140.5	51.5963	140.5	85.548	140.5	133.483	140.5	200.253	140.5	301.335	140.5	430.161
141.5	0	141.5	51.7248	141.5	85.5867	141.5	133.228	141.5	200.166	141.5	301.286	141.5	430.033
142.5	0	142.5	51.7064	142.5	85.468	142.5	133.314	142.5	200.368	142.5	301.468	142.5	430.138
143.5	0	143.5	51.8186	143.5	85.632	143.5	133.537	143.5	200.572	143.5	301.692	143.5	430.017
144.5	0	144.5	51.8689	144.5	85.8398	144.5	133.625	144.5	200.509	144.5	301.715	144.5	429.831
145.5	0	145.5	51.8537	145.5	85.677	145.5	133.593	145.5	200.545	145.5	301.466	145.5	429.802
146.5	0	146.5	51.6111	146.5	85.6121	146.5	133.653	146.5	200.508	146.5	301.618	146.5	429.474
147.5	0	147.5	52.2826	147.5	85.7926	147.5	133.992	147.5	200.839	147.5	302.068	147.5	429.879
148.5	0	148.5	52.1291	148.5	85.7621	148.5	133.735	148.5	200.821	148.5	301.854	148.5	429.512
149.5	0	149.5	52.008	149.5	85.9531	149.5	134.101	149.5	200.866	149.5	302.265	149.5	429.563
150.5	0	150.5	52.04	150.5	85.9094	150.5	134.226	150.5	201.085	150.5	302.198	150.5	429.559
151.5	0	151.5	52.0818	151.5	85.8883	151.5	134.906	151.5	201.934	151.5	303.254	151.5	429.582
152.5	0	152.5	38.7127	152.5	63.091	152.5	144.671	152.5	218.467	152.5	339.031	152.5	397.547
153.5	0	153.5	9.27832	153.5	10.0102	153.5	14.9643	153.5	-4.0625	153.5	4.60527	153.5	-59.9721
154.5	0	154.5	7.18262	154.5	8.13476	154.5	9.17011	154.5	5.42812	154.5	10.4588	154.5	4.33652
155.5	0	155.5	5.69864	155.5	6.73359	155.5	6.42285	155.5	2.23906	155.5	6.49746	155.5	2.26894
156.5	0	156.5	5.53301	156.5	6.14532	156.5	5.36543	156.5	0.983986	156.5	5.10762	156.5	1.68575
157.5	0	157.5	5.26856	157.5	5.75039	157.5	5.01777	157.5	0.33437	157.5	4.1209	157.5	1.28456
158.5	0	158.5	4.89551	158.5	5.36289	158.5	4.48808	158.5	-0.216412	158.5	3.68106	158.5	1.00019
159.5	0	159.5	4.6373	159.5	5.00312	159.5	3.83691	159.5	-0.651173	159.5	2.78653	159.5	0.499409
160.5	0	160.5	4.73027	160.5	5.03789	160.5	3.7787	160.5	-0.692192	160.5	2.90527	160.5	0.915428
161.5	0	161.5	4.41075	161.5	4.82734	161.5	3.57949	161.5	-0.989452	161.5	2.48419	161.5	0.784176
162.5	0	162.5	4.54551	162.5	5.06484	162.5	3.69082	162.5	-0.953911	162.5	2.67325	162.5	1.09512
163.5	0	163.5	4.36426	163.5	4.84609	163.5	3.63183	163.5	-1.10157	163.5	2.24395	163.5	0.961914
164.5	0	164.5	4.40372	164.5	4.7711	164.5	3.31308	164.5	-1.44063	164.5	2.05489	164.5	0.721291
165.5	0	165.5	4.17832	165.5	4.48438	165.5	3.56152	165.5	-1.56094	165.5	2.0713	165.5	0.806442
166.5	0	166.5	4.12558	166.5	4.3707	166.5	3.20644	166.5	-1.86329	166.5	1.70254	166.5	0.802929
167.5	0	167.5	3.95215	167.5	4.34844	167.5	2.81777	167.5	-1.91797	167.5	1.36231	167.5	0.767773
168.5	0	168.5	3.84004	168.5	4.10117	168.5	2.77441	168.5	-2.14805	168.5	1.19785	168.5	0.645508
169.5	0	169.5	3.82364	169.5	3.94453	169.5	2.98027	169.5	-1.94219	169.5	0.92247	169.5	0.734177
170.5	0	170.5	3.97989	170.5	4.00977	170.5	2.89746	170.5	-1.72852	170.5	1.21778	170.5	0.907227
171.5	0	171.5	3.81817	171.5	3.88203	171.5	2.68301	171.5	-1.92227	171.5	0.764656	171.5	0.559959
172.5	0	172.5	3.75098	172.5	3.91328	172.5	2.74199	172.5	-1.95938	172.5	0.890045	172.5	0.963867
173.5	0	173.5	3.69043	173.5	4.04101	173.5	2.63379	173.5	-2.06719	173.5	0.746296	173.5	0.752148
174.5	0	174.5	3.35488	174.5	3.71445	174.5	2.49628	174.5	-2.44219	174.5	0.609962	174.5	0.404877
175.5	0	175.5	3.5041	175.5	3.76445	175.5	2.42558	175.5	-2.43047	175.5	0.797855	175.5	0.721676
176.5	0	176.5	3.53848	176.5	3.34219	176.5	2.32285	176.5	-2.54337	176.5	0.4459	176.5	0.582222
177.5	0	177.5	3.41933	177.5	3.57969	177.5	2.2662	177.5	-2.67032	177.5	0.326759	177.5	0.520897
178.5	0	178.5	3.20137	178.5	3.49961	178.5	2.29199	178.5	-2.49024	178.5	0.36153	178.5	0.541599
179.5	0	179.5	3.42129	179.5	3.64375	179.5	2.19238	179.5	-2.5625	179.5	0.349808	179.5	0.545113
180.5	0	180.5	3.44121	180.5	3.58476	180.5	2.27949	180.5	-2.59141	180.5	0.311523	180.5	0.63105
181.5	0	181.5	3.41777	181.5	3.54492	181.5	2.17909	181.5	-2.68867	181.5	0.21817	181.5	0.538864
182.5	0	182.5	3.34278	182.5	3.29609	182.5	2.12831	182.5	-2.71875	182.5	0.0146523	182.5	0.352932
183.5	0	183.5	3.18575	183.5	3.13281	183.5	2.02168	183.5	-2.84883	183.5	-0.0201111	183.5	0.428711
184.5	0	184.5	3.01231	184.5	3.14571	184.5	1.85957	184.5	-3.06641	184.5	0.0439529	184.5	0.388863
185.5	0	185.5	3.0584	185.5	3.19843	185.5	2.09433	185.5	-2.85821	185.5	0.0466843	185.5	0.515427
186.5	0	186.5	2.97559	186.5	2.98633	186.5	2.1623	186.5	-2.86993	186.5	-0.166206	186.5	0.315819
187.5	0	187.5	3.16035	187.5	3.02227	187.5	2.16816	187.5	-2.69062	187.5	-0.103703	187.5	0.607227
188.5	0	188.5	2.95058	188.5	2.89024	188.5	1.90292	188.5	-2.91641	188.5	-0.227928	188.5	0.334175
189.5	0	189.5	3.07832	189.5	3.02774	189.5	1.88808	189.5	-3.08047	189.5	-0.315037	189.5	0.333393
190.5	0	190.5	2.90294	190.5	2.90899	190.5	1.63613	190.5	-3.10859	190.5	-0.354877	190.5	0.278316
191.5	0	191.5	3.07168	191.5	3.08125	191.5	1.96386	191.5	-2.94415	191.5	-0.222069	191.5	0.462303
192.5	0	192.5	3.12285	192.5	3.16563	192.5	1.7623	192.5	-2.97188	192.5	-0.0330048	192.5	0.591599
193.5	0	193.5	3.26153	193.5	3.15508	193.5	2.01035	193.5	-2.73438	193.5	-0.102142	193.5	0.549019
194.5	0	194.5	2.95411	194.5	2.79727	194.5	1.96698	194.5	-2.90782	194.5	-0.144726	194.5	0.24902
195.5	0	195.5	2.88418	195.5	2.76875	195.5	1.48066	195.5	-3.07071	195.5	-0.192383	195.5	0.239258
196.5	0	196.5	2.8834	196.5	2.76875	196.5	1.64199	196.5	-3.12656	196.5	-0.335342	196.5	0.0142593
197.5	0	197.5	2.86387	197.5	2.74649	197.5	1.64628	197.5	-3.18399	197.5	-0.127926	197.5	0.165821
198.5	0	198.5	2.92442	198.5	2.89336	198.5	1.83926	198.5	-3.21094	198.5	-0.136131	198.5	0.165039
199.5	0	199.5	3.04786	199.5	2.99023	199.5	1.70722	199.5	-3.20391	199.5	-0.266598	199.5	0.389256
200.5	0	200.5	2.74903	200.5	2.56485	200.5	1.333	200.5	-3.41446	200.5	-0.437298	200.5	0.160351
201.5	0	201.5	2.71934	201.5	2.68242	201.5	1.5041	201.5	-3.34336	201.5	-0.634567	201.5	0.238083
202.5	0	202.5	2.74863	202.5	2.83867	202.5	1.3373	202.5	-3.35001	202.5	-0.553711	202.5	0.117378
203.5	0	203.5	2.65567	203.5	2.4875	203.5	1.27206	203.5	-3.55273	203.5	-0.775581	203.5	0.0431671
204.5	0	204.5	2.7623	204.5	2.69766	204.5	1.35449	204.5	-3.37813	204.5	-0.415813	204.5	0.143162
205.5	0	205.5	2.62129	205.5	2.63047	205.5	1.33457	205.5	-3.44102	205.5	-0.522457	205.5	0.133396
206.5	0	206.5	2.73301	206.5	2.69102	206.5	1.37128	206.5	-3.43282	206.5	-0.4916	206.5	0.0857391
207.5	0	207.5	2.49395	207.5	2.28516	207.5	1.20527	207.5	-3.67305	207.5	-0.764256	207.5	-0.206837
208.5	0	208.5	2.5459	208.5	2.28242	208.5	1.19785	208.5	-3.84649	208.5	-0.754097	208.5	-0.181061
209.5	0	209.5	2.63652	209.5	2.40547	209.5	1.11582	209.5	-3.83672	209.5	-0.782612	209.5	0.114643
210.5	0	210.5	2.59004	210.5	2.67968	210.5	1.31152	210.5	-3.73243	210.5	-0.742771	210.5	0.070507
211.5	0	211.5	2.70215	211.5	2.37383	211.5	1.33105	211.5	-3.78164	211.5	-1.03066	211.5	-0.140041
212.5	0	212.5	2.12872	212.5	2.2375	212.5	0.91777	212.5	-3.83086	212.5	-1.10566	212.5	-0.241989
213.5	0	213.5	2.5752	213.5	2.52539	213.5	1.07011	213.5	-3.71797	213.5	-0.983784	213.5	-0.0267601
214.5	0	214.5	2.6666	214.5	2.37617	214.5	1.19824	214.5	-3.66836	214.5	-1.11425	214.5	-0.0931625
215.5	0	215.5	2.50957	215.5	2.55273	215.5	1.0748	215.5	-3.70938	215.5	-1.1162	215.5	-0.247459
216.5	0	216.5	2.28926	216.5	2.17226	216.5	0.789642	216.5	-3.80157	216.5	-1.02636	216.5	-0.379105
217.5	0	217.5	2.57715	217.5	2.24024	217.5	1.06504	217.5	-3.67188	217.5	-0.827923	217.5	0.0298805
218.5	0	218.5	2.41465	218.5	2.23828	218.5	0.946285	218.5	-4.03829	218.5	-1.08418	218.5	-0.330273
219.5	0	219.5	2.30293	219.5	2.25312	219.5	0.918941	219.5	-3.91797	219.5	-1.06855	219.5	-0.288868
220.5	0	220.5	2.29824	220.5	2.35938	220.5	0.981049	220.5	-3.81406	220.5	-0.975975	220.5	-0.142387
221.5	0	221.5	2.34434	221.5	2.39766	221.5	1.00293	221.5	-3.7211	221.5	-0.919331	221.5	-0.222851
222.5	0	222.5	2.33614	222.5	2.10547	222.5	0.748238	222.5	-3.84023	222.5	-1.06113	222.5	-0.220505
223.5	0	223.5	2.04434	223.5	2.19024	223.5	0.808395	223.5	-4.08594	223.5	-1.2291	223.5	-0.502151
224.5	0	224.5	2.32832	224.5	2.3164	224.5	0.896671	224.5	-3.77149	224.5	-1.14199	224.5	-0.348248
225.5	0	225.5	2.20411	225.5	2.20898	225.5	0.678707	225.5	-3.97227	225.5	-0.864254	225.5	-0.354885
226.5	0	226.5	2.21348	226.5	2.00625	226.5	0.643547	226.5	-4.01875	226.5	-1.26113	226.5	-0.454102
227.5	0	227.5	2.3666	227.5	1.99258	227.5	0.550968	227.5	-4.14219	227.5	-0.988865	227.5	-0.481838
228.5	0	228.5	2.35332	228.5	2.17735	228.5	0.881439	228.5	-4.02227	228.5	-0.96347	228.5	-0.495117
229.5	0	229.5	2.0877	229.5	2.09297	229.5	0.761127	229.5	-4.02422	229.5	-1.23847	229.5	-0.44199
230.5	0	230.5	2.29044	230.5	2.16094	230.5	0.789253	230.5	-3.95586	230.5	-1.15136	230.5	-0.442383
231.5	0	231.5	2.0666	231.5	1.97461	231.5	0.620895	231.5	-3.91602	231.5	-1.0541	231.5	-0.633789
232.5	0	232.5	2.16231	232.5	1.93711	232.5	0.839256	232.5	-4.27539	232.5	-1.19785	232.5	-0.568947
233.5	0	233.5	2.28067	233.5	1.94883	233.5	0.860348	233.5	-3.90977	233.5	-1.0205	233.5	-0.325588
234.5	0	234.5	2.0834	234.5	1.98242	234.5	0.566208	234.5	-3.81016	234.5	-1.26386	234.5	-0.397858
235.5	0	235.5	2.31074	235.5	1.90664	235.5	0.563473	235.5	-4.08946	235.5	-1.51269	235.5	-0.60957
236.5	0	236.5	2.13184	236.5	1.84805	236.5	0.199017	236.5	-4.2375	236.5	-1.58417	236.5	-0.656055
237.5	0	237.5	1.81504	237.5	1.80508	237.5	0.323238	237.5	-4.11719	237.5	-1.60996	237.5	-0.728321
238.5	0	238.5	2.04864	238.5	1.77969	238.5	0.410736	238.5	-4.0836	238.5	-1.41777	238.5	-0.591209
239.5	0	239.5	2.06113	239.5	1.60547	239.5	0.452141	239.5	-4.21797	239.5	-1.58691	239.5	-0.594337
240.5	0	240.5	1.95605	240.5	1.79765	240.5	0.384956	240.5	-4.22344	240.5	-1.5248	240.5	-0.815826
241.5	0	241.5	2.17286	241.5	1.91562	241.5	0.597454	241.5	-4.18281	241.5	-1.49863	241.5	-0.727932
242.5	0	242.5	2.43848	242.5	1.83593	242.5	0.846676	242.5	-3.86876	242.5	-1.27559	242.5	-0.341213
243.5	0	243.5	2.13809	243.5	1.87578	243.5	0.668552	243.5	-4.27266	243.5	-1.42792	243.5	-0.409573
244.5	0	244.5	2.08262	244.5	2.01172	244.5	0.602146	244.5	-3.90039	244.5	-1.44824	244.5	-0.666996
245.5	0	245.5	2.13652	245.5	1.8125	245.5	0.480656	245.5	-4.20235	245.5	-1.46738	245.5	-0.602932
246.5	0	246.5	2.52598	246.5	1.83554	246.5	0.565037	246.5	-4.04493	246.5	-1.21386	246.5	-0.623631
247.5	0	247.5	2.15059	247.5	1.69844	247.5	0.474022	247.5	-3.97227	247.5	-1.34472	247.5	-0.544334
248.5	0	248.5	2.3748	248.5	1.97734	248.5	0.703705	248.5	-3.775	248.5	-1.10175	248.5	-0.245117
249.5	0	249.5	2.12754	249.5	1.82539	249.5	0.481049	249.5	-4.07305	249.5	-1.25917	249.5	-0.706055
250.5	0	250.5	2.05254	250.5	1.76836	250.5	0.399803	250.5	-4.2879	250.5	-1.5705	250.5	-0.682228
251.5	0	251.5	2.19941	251.5	2.08672	251.5	0.639645	251.5	-4.07305	251.5	-1.40722	251.5	-0.354496
252.5	0	252.5	2.15644	252.5	2.00078	252.5	0.564648	252.5	-3.96446	252.5	-1.39746	252.5	-0.397465
253.5	0	253.5	2.13027	253.5	1.97695	253.5	0.663078	253.5	-4.05391	253.5	-1.20136	253.5	-0.616608
254.5	0	254.5	2.28262	254.5	1.95117	254.5	0.447456	254.5	-4.14063	254.5	-1.39199	254.5	-0.418556
255.5	0	255.5	2.03027	255.5	1.98047	255.5	0.561913	255.5	-3.98047	255.5	-1.29316	255.5	-0.424416
256.5	0	256.5	1.8623	256.5	1.92266	256.5	0.359955	256.5	-4.25391	256.5	-1.48847	256.5	-0.654495
257.5	0	257.5	2.07011	257.5	2.18867	257.5	0.467766	257.5	-3.99454	257.5	-1.10957	257.5	-0.591995
258.5	0	258.5	2.24199	258.5	2.15039	258.5	0.876362	258.5	-3.87735	258.5	-1.22441	258.5	-0.579105
259.5	0	259.5	2.38926	259.5	2.25117	259.5	0.684952	259.5	-3.90821	259.5	-1.23847	259.5	-0.456055
260.5	0	260.5	2.32402	260.5	2.10313	260.5	0.649017	260.5	-3.97891	260.5	-1.1498	260.5	-0.479889
261.5	0	261.5	2.09512	261.5	1.81719	261.5	0.520504	261.5	-3.95156	261.5	-1.39081	261.5	-0.51582
262.5	0	262.5	2.23183	262.5	2.07343	262.5	0.569717	262.5	-3.96211	262.5	-1.12949	262.5	-0.491608
263.5	0	263.5	2.34629	263.5	2.14844	263.5	0.722454	263.5	-3.89063	263.5	-1.21933	263.5	-0.413479
264.5	0	264.5	2.4213	264.5	2.01211	264.5	0.456833	264.5	-3.72305	264.5	-1.20293	264.5	-0.53965
265.5	0	265.5	2.32715	265.5	2.17851	265.5	0.722458	265.5	-3.93711	265.5	-1.22402	265.5	-0.553322
266.5	0	266.5	2.44082	266.5	2.06367	266.5	0.630657	266.5	-3.82579	266.5	-1.39394	266.5	-0.488476
267.5	0	267.5	2.47207	267.5	2.36016	267.5	0.972065	267.5	-3.59922	267.5	-1.04394	267.5	-0.529491
268.5	0	268.5	2.57324	268.5	2.11446	268.5	0.531441	268.5	-3.71094	268.5	-0.992767	268.5	-0.547852
269.5	0	269.5	2.35723	269.5	1.98203	269.5	0.665424	269.5	-3.91954	269.5	-1.1287	269.5	-0.534184
270.5	0	270.5	2.55254	270.5	2.30352	270.5	0.913082	270.5	-3.60234	270.5	-0.801365	270.5	-0.302929
271.5	0	271.5	2.43731	271.5	2.125	271.5	0.729492	271.5	-3.55117	271.5	-1.03574	271.5	-0.221291
272.5	0	272.5	2.58067	272.5	2.11719	272.5	0.793549	272.5	-3.50274	272.5	-0.916595	272.5	-0.149414
273.5	0	273.5	2.5295	273.5	2.14453	273.5	0.703316	273.5	-3.69453	273.5	-1.0166	273.5	-0.363091
274.5	0	274.5	2.70449	274.5	2.14804	274.5	1.06308	274.5	-3.41446	274.5	-0.84277	274.5	-0.233013
275.5	0	275.5	2.51387	275.5	2.01836	275.5	0.849022	275.5	-3.59883	275.5	-0.943161	275.5	-0.234573
276.5	0	276.5	2.54863	276.5	2.05899	276.5	0.965031	276.5	-3.79141	276.5	-1.08574	276.5	-0.240429
277.5	0	277.5	2.29629	277.5	2.04844	277.5	0.775581	277.5	-3.70977	277.5	-1.15527	277.5	-0.109184
278.5	0	278.5	2.45567	278.5	2.06406	278.5	0.886909	278.5	-3.44415	278.5	-1.10995	278.5	-0.0771484
279.5	0	279.5	2.35918	279.5	2.20586	279.5	0.83847	279.5	-3.65195	279.5	-1.26073	279.5	-0.2584
280.5	0	280.5	2.46426	280.5	2.29492	280.5	0.876358	280.5	-3.66251	280.5	-1.25957	280.5	-0.288872
281.5	0	281.5	2.65449	281.5	2.30703	281.5	0.919331	281.5	-3.58907	281.5	-1.15214	281.5	-0.224415
282.5	0	282.5	2.43769	282.5	2.1418	282.5	0.864254	282.5	-3.67461	282.5	-1.16074	282.5	-0.403324
283.5	0	283.5	2.34161	283.5	2.06133	283.5	0.754486	283.5	-3.90547	283.5	-1.27949	283.5	-0.211136
284.5	0	284.5	2.68535	284.5	2.39336	284.5	0.969334	284.5	-3.63321	284.5	-0.944332	284.5	-0.257229
285.5	0	285.5	2.49941	285.5	2.1207	285.5	0.974022	285.5	-3.60625	285.5	-0.964256	285.5	-0.218559
286.5	0	286.5	2.46074	286.5	2.11054	286.5	1.11425	286.5	-3.63633	286.5	-1.10683	286.5	-0.161133
287.5	0	287.5	2.52402	287.5	2.24727	287.5	0.941208	287.5	-3.53672	287.5	-1.0623	287.5	-0.227539
288.5	0	288.5	2.47832	288.5	2.24297	288.5	0.82597	288.5	-3.6168	288.5	-1.07676	288.5	-0.313084
289.5	0	289.5	2.79121	289.5	2.28242	289.5	0.851753	289.5	-3.53633	289.5	-1.09003	289.5	-0.218163
290.5	0	290.5	2.5709	290.5	2.12734	290.5	0.783783	290.5	-3.6207	290.5	-1.16348	290.5	-0.330276
291.5	0	291.5	2.66543	291.5	2.15039	291.5	0.913078	291.5	-3.72852	291.5	-1.15918	291.5	-0.441605
292.5	0	292.5	2.44629	292.5	2.19648	292.5	0.878311	292.5	-3.60117	292.5	-1.01308	292.5	-0.333405
293.5	0	293.5	2.49121	293.5	2.24258	293.5	0.963863	293.5	-3.51915	293.5	-0.794331	293.5	0.0474586
294.5	0	294.5	2.5252	294.5	2.23399	294.5	0.904488	294.5	-3.70039	294.5	-1.09512	294.5	-0.367386
295.5	0	295.5	2.57441	295.5	2.13164	295.5	1.07285	295.5	-3.4125	295.5	-1.16504	295.5	-0.312305
296.5	0	296.5	2.55645	296.5	2.21953	296.5	0.900581	296.5	-3.33243	296.5	-0.947845	296.5	-0.12793
297.5	0	297.5	2.53496	297.5	2.21914	297.5	0.981831	297.5	-3.40821	297.5	-1.10996	297.5	-0.102932
298.5	0	298.5	2.4877	298.5	2.12852	298.5	1.17245	298.5	-3.53906	298.5	-0.802536	298.5	0.0181656
299.5	0	299.5	2.57246	299.5	2.40781	299.5	1.09238	299.5	-3.26524	299.5	-1.0498	299.5	0.0931664
300.5	0	300.5	2.85605	300.5	2.42539	300.5	1.20527	300.5	-3.14297	300.5	-1.13027	300.5	-0.0541039
301.5	0	301.5	2.61817	301.5	2.60117	301.5	1.08457	301.5	-3.34492	301.5	-0.994724	301.5	0.125195
302.5	0	302.5	2.73066	302.5	2.46054	302.5	1.05957	302.5	-3.37344	302.5	-0.840816	302.5	-0.0220757
303.5	0	303.5	2.7209	303.5	2.40117	303.5	1.16816	303.5	-3.39415	303.5	-0.99316	303.5	6.83212e-3
304.5	0	304.5	2.73184	304.5	2.36602	304.5	0.993938	304.5	-3.55703	304.5	-1.18574	304.5	-0.329494
305.5	0	305.5	2.90918	305.5	2.31211	305.5	1.1998	305.5	-3.35001	305.5	-1.00527	305.5	-0.106445
306.5	0	306.5	2.78848	306.5	2.44102	306.5	0.922066	306.5	-3.21641	306.5	-0.942772	306.5	-0.174026
307.5	0	307.5	2.69825	307.5	2.36602	307.5	1.06894	307.5	-3.52774	307.5	-1.13183	307.5	-0.0744133
308.5	0	308.5	2.57168	308.5	2.2418	308.5	1.20293	308.5	-3.50508	308.5	-0.948631	308.5	-0.22403
309.5	0	309.5	2.65644	309.5	2.2957	309.5	1.09004	309.5	-3.44609	309.5	-1.02441	309.5	-0.309574
310.5	0	310.5	2.58379	310.5	2.36015	310.5	1.10058	310.5	-3.50156	310.5	-0.938866	310.5	-0.208008
311.5	0	311.5	2.40918	311.5	2.26758	311.5	0.819725	311.5	-3.54883	311.5	-1.02753	311.5	-0.300194
312.5	0	312.5	2.59278	312.5	2.3625	312.5	0.824413	312.5	-3.43126	312.5	-0.980656	312.5	-0.211521
313.5	0	313.5	2.54316	313.5	2.18242	313.5	0.828709	313.5	-3.44532	313.5	-1.19316	313.5	-0.191998
314.5	0	314.5	2.53379	314.5	2.21055	314.5	0.966988	314.5	-3.59258	314.5	-0.992767	314.5	-0.405273
315.5	0	315.5	2.48614	315.5	2.22578	315.5	1.18183	315.5	-3.58125	315.5	-1.02871	315.5	-0.437309
316.5	0	316.5	2.68574	316.5	2.32773	316.5	1.283	316.5	-3.29141	316.5	-0.837688	316.5	-0.397068
317.5	0	317.5	2.60059	317.5	2.25	317.5	1.19199	317.5	-3.44844	317.5	-1.00449	317.5	-0.239651
318.5	0	318.5	2.74629	318.5	2.1582	318.5	0.999016	318.5	-3.36993	318.5	-0.977539	318.5	-0.234962
319.5	0	319.5	2.54824	319.5	2.2461	319.5	0.913082	319.5	-3.46016	319.5	-1.14394	319.5	-0.329884
320.5	0	320.5	2.76934	320.5	2.53477	320.5	1.09668	320.5	-3.19297	320.5	-0.881439	320.5	-0.158401
321.5	0	321.5	2.51075	321.5	2.2957	321.5	0.861912	321.5	-3.29375	321.5	-0.942768	321.5	-0.216991
322.5	0	322.5	2.75528	322.5	2.39492	322.5	1.16191	322.5	-3.1754	322.5	-0.934956	322.5	-0.385357
323.5	0	323.5	2.64707	323.5	2.15703	323.5	1.0748	323.5	-3.20509	323.5	-0.867767	323.5	-0.366608
324.5	0	324.5	2.53614	324.5	2.09649	324.5	0.884953	324.5	-3.50977	324.5	-1.16777	324.5	-0.338482
325.5	0	325.5	2.37715	325.5	2.30625	325.5	0.922844	325.5	-3.72891	325.5	-1.12714	325.5	-0.461525

## Sheet: right
Req vs. Conc_X	Req vs. Conc_Y	Fit on Req vs. Conc_X	Fit on Req vs. Conc_Y
0	0	0	0		0	0
2.5e-6	51.3	8.08081e-7	12.3292		2.5	0.808081
5e-6	85.2	1.61616e-6	24.1913		5	1.61616
1e-5	133	2.42424e-6	35.6124		10	2.42424
2e-5	200	3.23232e-6	46.6167		20	3.23232
4e-5	301	4.0404e-6	57.2266		40	4.0404
8e-5	431	4.84848e-6	67.4628		80	4.84848
		5.65657e-6	77.3449			5.65657
		6.46465e-6	86.8908			6.46465
		7.27273e-6	96.1174			7.27273
		8.08081e-6	105.041			8.08081
		8.88889e-6	113.675			8.88889
		9.69697e-6	122.034			9.69697
		1.05051e-5	130.131			10.5051
		1.13131e-5	137.979			11.3131
		1.21212e-5	145.588			12.1212
		1.29293e-5	152.969			12.9293
		1.37374e-5	160.132			13.7374
		1.45455e-5	167.087			14.5455
		1.53535e-5	173.843			15.3535
		1.61616e-5	180.408			16.1616
		1.69697e-5	186.79			16.9697
		1.77778e-5	192.996			17.7778
		1.85859e-5	199.035			18.5859
		1.93939e-5	204.912			19.3939
		2.0202e-5	210.634			20.202
		2.10101e-5	216.207			21.0101
		2.18182e-5	221.636			21.8182
		2.26263e-5	226.928			22.6263
		2.34343e-5	232.088			23.4343
		2.42424e-5	237.119			24.2424
		2.50505e-5	242.028			25.0505
		2.58586e-5	246.817			25.8586
		2.66667e-5	251.493			26.6667
		2.74747e-5	256.058			27.4747
		2.82828e-5	260.517			28.2828
		2.90909e-5	264.873			29.0909
		2.9899e-5	269.13			29.899
		3.07071e-5	273.291			30.7071
		3.15152e-5	277.36			31.5152
		3.23232e-5	281.339			32.3232
		3.31313e-5	285.231			33.1313
		3.39394e-5	289.039			33.9394
		3.47475e-5	292.766			34.7475
		3.55556e-5	296.414			35.5556
		3.63636e-5	299.986			36.3636
		3.71717e-5	303.485			37.1717
		3.79798e-5	306.912			37.9798
		3.87879e-5	310.269			38.7879
		3.9596e-5	313.559			39.596
		4.0404e-5	316.784			40.404
		4.12121e-5	319.946			41.2121
		4.20202e-5	323.046			42.0202
		4.28283e-5	326.086			42.8283
		4.36364e-5	329.068			43.6364
		4.44444e-5	331.994			44.4444
		4.52525e-5	334.865			45.2525
		4.60606e-5	337.683			46.0606
		4.68687e-5	340.449			46.8687
		4.76768e-5	343.165			47.6768
		4.84848e-5	345.832			48.4848
		4.92929e-5	348.451			49.2929
		5.0101e-5	351.023			50.101
		5.09091e-5	353.55			50.9091
		5.17172e-5	356.034			51.7172
		5.25253e-5	358.474			52.5253
		5.33333e-5	360.873			53.3333
		5.41414e-5	363.23			54.1414
		5.49495e-5	365.549			54.9495
		5.57576e-5	367.828			55.7576
		5.65657e-5	370.07			56.5657
		5.73737e-5	372.275			57.3737
		5.81818e-5	374.444			58.1818
		5.89899e-5	376.578			58.9899
		5.9798e-5	378.677			59.798
		6.06061e-5	380.744			60.6061
		6.14141e-5	382.778			61.4141
		6.22222e-5	384.779			62.2222
		6.30303e-5	386.75			63.0303
		6.38384e-5	388.691			63.8384
		6.46465e-5	390.602			64.6465
		6.54545e-5	392.484			65.4545
		6.62626e-5	394.337			66.2626
		6.70707e-5	396.163			67.0707
		6.78788e-5	397.961			67.8788
		6.86869e-5	399.734			68.6869
		6.94949e-5	401.48			69.4949
		7.0303e-5	403.201			70.303
		7.11111e-5	404.897			71.1111
		7.19192e-5	406.569			71.9192
		7.27273e-5	408.217			72.7273
		7.35354e-5	409.842			73.5354
		7.43434e-5	411.444			74.3434
		7.51515e-5	413.024			75.1515
		7.59596e-5	414.582			75.9596
		7.67677e-5	416.119			76.7677
		7.75758e-5	417.634			77.5758
		7.83838e-5	419.13			78.3838
		7.91919e-5	420.605			79.1919
		8e-5	422.06			80
