# Supplementary material for: Hemagglutinin double-mutation enhances binding of human-infecting avian influenza virus clade 2.3.4.4b H5Ny to human and SLeX receptors
Source: EMBO Rep. 2026 Jun 16;27(14):4079–99. doi: 10.1038/s44319-026-00816-2 (PMC13400655; doi:10.1038/s44319-026-00816-2)
Supplement: Supplementary file 5 — Source data Fig. 1 [file 44319_2026_816_MOESM5_ESM.zip › Figure 1/1G/Figure 1-G.xlsx]

## Sheet: left
PBST_X	PBST_Y	2.5uM_X	2.5uM_Y	5uM_X	5uM_Y	10uM_X	10uM_Y	20uM_X	20uM_Y	40uM_X	40uM_Y	80uM_X	80uM_Y
49.5	0	49.5	0.262329	49.5	-0.115112	49.5	-0.0651855	49.5	0.31189	49.5	0.28833	49.5	-0.0820313
50.5	0	50.5	0.206055	50.5	0.216553	50.5	0.109863	50.5	-0.00610352	50.5	-0.0891113	50.5	0.289429
51.5	0	51.5	-0.0386963	51.5	0.269409	51.5	-0.119751	51.5	-0.308716	51.5	-0.183838	51.5	0.378174
52.5	0	52.5	0.28772	52.5	-0.183838	52.5	0.0837402	52.5	0.28418	52.5	0.329834	52.5	0.0820313
53.5	0	53.5	0.0065918	53.5	0.329102	53.5	0.101318	53.5	-0.0462646	53.5	0.0617676	53.5	0.235962
54.5	0	54.5	-0.109863	54.5	0.257568	54.5	-0.10144	54.5	-0.100098	54.5	-0.1698	54.5	0.395752
55.5	0	55.5	0.53894	55.5	-0.200195	55.5	0.150146	55.5	0.332642	55.5	0.38916	55.5	-0.0734863
56.5	0	56.5	0.0596924	56.5	0.225586	56.5	0.213867	56.5	-0.0935059	56.5	-0.0338135	56.5	0.0695801
57.5	0	57.5	-0.313354	57.5	0.0411377	57.5	-0.00183105	57.5	-0.46936	57.5	-0.495605	57.5	0.230957
58.5	0	58.5	0.550659	58.5	-0.304932	58.5	0.130615	58.5	0.466309	58.5	0.498169	58.5	0.317993
59.5	0	59.5	0.720215	59.5	0.459595	59.5	0.203735	59.5	0.526489	59.5	0.7146	59.5	0.204346
60.5	0	60.5	-0.347778	60.5	0.0629883	60.5	-0.0112305	60.5	-0.266602	60.5	-0.387817	60.5	0.170776
61.5	0	61.5	-0.273438	61.5	-0.123657	61.5	0.0350342	61.5	-0.208252	61.5	-0.127441	61.5	0.0391846
62.5	0	62.5	-0.409912	62.5	-0.106079	62.5	-0.0892334	62.5	-0.254517	62.5	-0.253052	62.5	-0.287109
63.5	0	63.5	-0.0113525	63.5	-0.0958252	63.5	0.0454102	63.5	-0.118896	63.5	-0.269409	63.5	-0.358887
64.5	0	64.5	0.137085	64.5	0.0513916	64.5	0.165405	64.5	0.0268555	64.5	-0.121338	64.5	-0.0389404
65.5	0	65.5	-0.00012207	65.5	-0.0107422	65.5	-0.0863037	65.5	-0.0686035	65.5	-0.0522461	65.5	0.0457764
66.5	0	66.5	-0.159912	66.5	-0.0411377	66.5	-0.277222	66.5	-0.126343	66.5	-0.228394	66.5	-0.0147705
67.5	0	67.5	0.115601	67.5	-0.00439453	67.5	0.0916748	67.5	0.0144043	67.5	0.0592041	67.5	0.0587158
68.5	0	68.5	0.0419922	68.5	0.0184326	68.5	0.0839844	68.5	-0.231812	68.5	-0.0753174	68.5	0.102783
69.5	0	69.5	0.108765	69.5	-0.164429	69.5	0.0649414	69.5	-0.25061	69.5	-0.100342	69.5	0.0316162
70.5	0	70.5	-0.0175781	70.5	0.0560303	70.5	0.0467529	70.5	-0.126343	70.5	-0.0662842	70.5	-0.0639648
71.5	0	71.5	0.0440674	71.5	-0.00341797	71.5	-0.0865479	71.5	-0.0588379	71.5	-0.208496	71.5	-0.24646
72.5	0	72.5	-0.0645752	72.5	-0.00915527	72.5	-0.173218	72.5	-0.11145	72.5	-0.120239	72.5	-0.131958
73.5	0	73.5	0.159668	73.5	0.305664	73.5	0.189209	73.5	0.174561	73.5	0.112671	73.5	-0.00183105
74.5	0	74.5	-0.106445	74.5	-0.169434	74.5	-0.0740967	74.5	-0.127075	74.5	-0.00537109	74.5	0.072998
75.5	0	75.5	-0.0020752	75.5	-0.113892	75.5	0.127075	75.5	0.0178223	75.5	0.0415039	75.5	0.0625
76.5	0	76.5	0.0135498	76.5	-0.0130615	76.5	-0.0689697	76.5	0.0463867	76.5	-0.0283203	76.5	-0.00146484
77.5	0	77.5	0.0124512	77.5	-0.188843	77.5	-0.0952148	77.5	-0.27832	77.5	-0.23938	77.5	-0.0839844
78.5	0	78.5	0.11438	78.5	-0.13501	78.5	0.00366211	78.5	-0.177002	78.5	-0.166626	78.5	-0.106201
79.5	0	79.5	-0.151245	79.5	0.109253	79.5	-0.136963	79.5	-0.134888	79.5	-0.0537109	79.5	-0.0462646
80.5	0	80.5	0.0275879	80.5	0.0189209	80.5	0.0474854	80.5	-0.239624	80.5	-0.0377197	80.5	-0.0866699
81.5	0	81.5	0.241699	81.5	0.0131836	81.5	0.00878906	81.5	-0.146973	81.5	-0.0775146	81.5	0.0422363
82.5	0	82.5	0.135376	82.5	-0.101929	82.5	0.0910645	82.5	0.032959	82.5	0.043457	82.5	-0.0390625
83.5	0	83.5	-0.207153	83.5	-0.312378	83.5	-0.379517	83.5	-0.325195	83.5	-0.310059	83.5	-0.405396
84.5	0	84.5	-0.113403	84.5	-0.333862	84.5	-0.165161	84.5	-0.198242	84.5	-0.0769043	84.5	-0.205078
85.5	0	85.5	-0.0930176	85.5	-0.113159	85.5	-0.236206	85.5	-0.202881	85.5	-0.13269	85.5	-0.306274
86.5	0	86.5	-0.155518	86.5	0.147827	86.5	0.0098877	86.5	-0.194214	86.5	-0.25647	86.5	-0.196045
87.5	0	87.5	-0.055542	87.5	0.171631	87.5	-0.157349	87.5	-0.0354004	87.5	0.0484619	87.5	-0.101929
88.5	0	88.5	0.153076	88.5	0.244385	88.5	0.0643311	88.5	0.0748291	88.5	0.247437	88.5	-0.137451
89.5	0	89.5	0.106201	89.5	-0.0587158	89.5	-0.0209961	89.5	-0.318115	89.5	-0.00878906	89.5	-0.279297
90.5	0	90.5	-0.0614014	90.5	0.150146	90.5	-0.19165	90.5	-0.421265	90.5	-0.26123	90.5	-0.442871
91.5	0	91.5	0.0222168	91.5	-0.24939	91.5	-0.0666504	91.5	-0.0388184	91.5	-0.211548	91.5	-0.0410156
92.5	0	92.5	0.241699	92.5	-0.207275	92.5	-0.340942	92.5	-0.30481	92.5	0.171631	92.5	-0.181152
93.5	0	93.5	-0.0853271	93.5	87.363	93.5	33.167	93.5	2.79944	93.5	-0.730469	93.5	255.519
94.5	0	94.5	64.1769	94.5	172.653	94.5	271.26	94.5	418.235	94.5	416.994	94.5	1100.26
95.5	0	95.5	101.037	95.5	194.208	95.5	317.285	95.5	506.942	95.5	751.907	95.5	1147.22
96.5	0	96.5	112.709	96.5	214.004	96.5	350.42	96.5	555.004	96.5	816.342	96.5	1236.46
97.5	0	97.5	124.206	97.5	231.872	97.5	380.427	97.5	601.602	97.5	884.377	97.5	1316.83
98.5	0	98.5	134.558	98.5	248.324	98.5	407.432	98.5	643.133	98.5	942.628	98.5	1381.47
99.5	0	99.5	144.026	99.5	263.325	99.5	431.876	99.5	679.828	99.5	992.179	99.5	1432.44
100.5	0	100.5	152.954	100.5	277.246	100.5	454.221	100.5	712.327	100.5	1034.17	100.5	1472.81
101.5	0	101.5	161.138	101.5	289.96	101.5	474.726	101.5	740.783	101.5	1069	101.5	1503.71
102.5	0	102.5	169.175	102.5	302.042	102.5	493.414	102.5	766.248	102.5	1098.66	102.5	1528.72
103.5	0	103.5	176.555	103.5	313.162	103.5	510.065	103.5	788.119	103.5	1122.77	103.5	1547.95
104.5	0	104.5	183.805	104.5	323.517	104.5	525.053	104.5	806.982	104.5	1142.73	104.5	1563.07
105.5	0	105.5	190.121	105.5	333.003	105.5	538.785	105.5	823.582	105.5	1159.37	105.5	1576.02
106.5	0	106.5	196.094	106.5	341.823	106.5	551.055	106.5	837.849	106.5	1173.26	106.5	1586.02
107.5	0	107.5	202.092	107.5	350.212	107.5	562.242	107.5	850.344	107.5	1185.03	107.5	1594.36
108.5	0	108.5	207.195	108.5	357.359	108.5	572.255	108.5	861.083	108.5	1194.21	108.5	1600.71
109.5	0	109.5	212.425	109.5	364.491	109.5	581.26	109.5	870.495	109.5	1202.34	109.5	1606.13
110.5	0	110.5	217.048	110.5	371.073	110.5	589.49	110.5	878.671	110.5	1209.04	110.5	1610.66
111.5	0	111.5	221.46	111.5	376.904	111.5	596.787	111.5	885.851	111.5	1214.62	111.5	1614.45
112.5	0	112.5	225.644	112.5	382.444	112.5	603.343	112.5	892.04	112.5	1219.31	112.5	1617.57
113.5	0	113.5	229.543	113.5	387.235	113.5	609.018	113.5	897.052	113.5	1223.04	113.5	1619.98
114.5	0	114.5	233.141	114.5	391.932	114.5	614.338	114.5	901.613	114.5	1226.54	114.5	1622.15
115.5	0	115.5	236.792	115.5	396.381	115.5	619.153	115.5	905.997	115.5	1229.65	115.5	1624.25
116.5	0	116.5	239.846	116.5	400.14	116.5	623.417	116.5	909.498	116.5	1232.26	116.5	1625.93
117.5	0	117.5	243.038	117.5	404.194	117.5	627.525	117.5	912.909	117.5	1234.74	117.5	1627.52
118.5	0	118.5	245.611	118.5	407.158	118.5	630.606	118.5	915.463	118.5	1236.5	118.5	1628.69
119.5	0	119.5	248.304	119.5	410.389	119.5	633.911	119.5	917.905	119.5	1238.16	119.5	1629.9
120.5	0	120.5	250.798	120.5	412.989	120.5	636.646	120.5	920.101	120.5	1239.74	120.5	1630.91
121.5	0	121.5	253.128	121.5	415.845	121.5	639.39	121.5	922.156	121.5	1241.13	121.5	1631.93
122.5	0	122.5	255.452	122.5	418.554	122.5	641.784	122.5	923.829	122.5	1242.43	122.5	1632.97
123.5	0	123.5	257.525	123.5	420.605	123.5	643.821	123.5	925.275	123.5	1243.16	123.5	1633.52
124.5	0	124.5	259.362	124.5	422.515	124.5	645.631	124.5	926.664	124.5	1243.97	124.5	1634.13
125.5	0	125.5	261.34	125.5	424.551	125.5	647.547	125.5	928.18	125.5	1245.1	125.5	1634.69
126.5	0	126.5	263.258	126.5	426.375	126.5	649.274	126.5	929.128	126.5	1245.94	126.5	1635.45
127.5	0	127.5	264.448	127.5	428.064	127.5	650.419	127.5	930.145	127.5	1246.35	127.5	1635.95
128.5	0	128.5	266.193	128.5	429.709	128.5	651.977	128.5	931.372	128.5	1247.31	128.5	1636.63
129.5	0	129.5	267.544	129.5	431.01	129.5	653.093	129.5	932.127	129.5	1248.23	129.5	1636.8
130.5	0	130.5	268.4	130.5	432.112	130.5	653.971	130.5	932.426	130.5	1248.35	130.5	1636.92
131.5	0	131.5	269.941	131.5	433.791	131.5	655.202	131.5	933.501	131.5	1248.88	131.5	1637.58
132.5	0	132.5	270.964	132.5	434.591	132.5	655.917	132.5	934.037	132.5	1249.42	132.5	1637.7
133.5	0	133.5	272.004	133.5	435.757	133.5	656.804	133.5	934.612	133.5	1249.87	133.5	1638.32
134.5	0	134.5	273.185	134.5	436.625	134.5	657.444	134.5	935.197	134.5	1250.33	134.5	1638.47
135.5	0	135.5	274.221	135.5	437.631	135.5	658.446	135.5	935.779	135.5	1250.77	135.5	1638.67
136.5	0	136.5	275.2	136.5	438.636	136.5	659.169	136.5	936.261	136.5	1251.41	136.5	1639
137.5	0	137.5	275.927	137.5	439.208	137.5	659.635	137.5	936.796	137.5	1251.68	137.5	1639.02
138.5	0	138.5	276.813	138.5	440.083	138.5	660.507	138.5	937.202	138.5	1251.9	138.5	1639.43
139.5	0	139.5	277.54	139.5	440.913	139.5	660.681	139.5	937.467	139.5	1252.11	139.5	1639.58
140.5	0	140.5	278.368	140.5	441.584	140.5	661.246	140.5	937.953	140.5	1252.66	140.5	1639.93
141.5	0	141.5	278.982	141.5	441.994	141.5	661.88	141.5	938.269	141.5	1252.74	141.5	1639.85
142.5	0	142.5	279.425	142.5	442.67	142.5	662.235	142.5	938.679	142.5	1253.14	142.5	1640.17
143.5	0	143.5	280.462	143.5	443.34	143.5	662.787	143.5	939.049	143.5	1253.27	143.5	1640.38
144.5	0	144.5	280.81	144.5	443.728	144.5	662.991	144.5	939.433	144.5	1253.32	144.5	1640.45
145.5	0	145.5	281.278	145.5	444.076	145.5	663.401	145.5	939.345	145.5	1253.78	145.5	1640.6
146.5	0	146.5	281.893	146.5	444.625	146.5	663.71	146.5	939.702	146.5	1253.96	146.5	1640.4
147.5	0	147.5	282.353	147.5	445.082	147.5	664.395	147.5	939.869	147.5	1254.26	147.5	1640.74
148.5	0	148.5	282.826	148.5	445.41	148.5	664.595	148.5	940.193	148.5	1254.58	148.5	1641.2
149.5	0	149.5	283.163	149.5	445.938	149.5	664.726	149.5	940.665	149.5	1254.91	149.5	1641.08
150.5	0	150.5	283.815	150.5	445.887	150.5	665.169	150.5	940.855	150.5	1255.08	150.5	1641.47
151.5	0	151.5	286.089	151.5	445.654	151.5	665.934	151.5	942.774	151.5	1257	151.5	1641.86
152.5	0	152.5	281.658	152.5	415.005	152.5	664.187	152.5	938.357	152.5	1252.22	152.5	1636.32
153.5	0	153.5	258.277	153.5	323.91	153.5	522.682	153.5	780.318	153.5	1113.63	153.5	1133.38
154.5	0	154.5	206.578	154.5	301.901	154.5	453.54	154.5	634.438	154.5	843.012	154.5	1023.9
155.5	0	155.5	194.899	155.5	284.051	155.5	423.315	155.5	588.121	155.5	777.506	155.5	935.161
156.5	0	156.5	184.243	156.5	267.623	156.5	395.162	156.5	542.353	156.5	708.183	156.5	845.15
157.5	0	157.5	174.766	157.5	252.65	157.5	369.905	157.5	502.479	157.5	649.511	157.5	769.267
158.5	0	158.5	166.024	158.5	238.859	158.5	347.053	158.5	466.907	158.5	598.447	158.5	704.395
159.5	0	159.5	158.028	159.5	226.18	159.5	326.485	159.5	435.415	159.5	553.603	159.5	648.316
160.5	0	160.5	150.419	160.5	214.215	160.5	307.267	160.5	407.026	160.5	513.779	160.5	598.495
161.5	0	161.5	143.367	161.5	203.33	161.5	289.782	161.5	381.346	161.5	478.267	161.5	554.839
162.5	0	162.5	136.495	162.5	193.111	162.5	273.72	162.5	357.826	162.5	446.38	162.5	515.858
163.5	0	163.5	130.467	163.5	183.393	163.5	258.811	163.5	336.591	163.5	417.718	163.5	481.018
164.5	0	164.5	124.516	164.5	174.602	164.5	245.048	164.5	316.89	164.5	391.301	164.5	449.316
165.5	0	165.5	118.729	165.5	166.318	165.5	232.377	165.5	298.588	165.5	367.588	165.5	420.538
166.5	0	166.5	113.456	166.5	158.159	166.5	220.588	166.5	282.043	166.5	345.9	166.5	394.646
167.5	0	167.5	108.595	167.5	150.647	167.5	209.372	167.5	266.615	167.5	325.729	167.5	370.572
168.5	0	168.5	103.646	168.5	143.836	168.5	198.804	168.5	252.319	168.5	307.415	168.5	348.995
169.5	0	169.5	99.3749	169.5	137.428	169.5	189.222	169.5	239.195	169.5	290.529	169.5	329.077
170.5	0	170.5	95.3074	170.5	131.54	170.5	180.311	170.5	227.167	170.5	274.808	170.5	310.961
171.5	0	171.5	91.5311	171.5	125.798	171.5	171.89	171.5	215.847	171.5	260.322	171.5	293.779
172.5	0	172.5	87.5906	172.5	120.273	172.5	163.777	172.5	204.992	172.5	246.837	172.5	278.01
173.5	0	173.5	83.9222	173.5	115.076	173.5	156.022	173.5	194.878	173.5	234.167	173.5	263.245
174.5	0	174.5	80.5061	174.5	109.906	174.5	148.835	174.5	185.103	174.5	222.447	174.5	249.469
175.5	0	175.5	77.4077	175.5	105.498	175.5	142.459	175.5	176.522	175.5	211.494	175.5	237.055
176.5	0	176.5	74.389	176.5	101.259	176.5	135.989	176.5	168.374	176.5	201.3	176.5	225.529
177.5	0	177.5	71.7554	177.5	97.1952	177.5	130.316	177.5	160.851	177.5	191.784	177.5	214.501
178.5	0	178.5	68.882	178.5	93.1604	178.5	124.743	178.5	153.313	178.5	182.796	178.5	204.181
179.5	0	179.5	66.0709	179.5	89.3849	179.5	119.545	179.5	146.457	179.5	174.223	179.5	194.626
180.5	0	180.5	63.6772	180.5	85.756	180.5	114.352	180.5	139.967	180.5	166.439	180.5	185.629
181.5	0	181.5	61.2612	181.5	82.3888	181.5	109.536	181.5	133.752	181.5	158.712	181.5	176.79
182.5	0	182.5	58.9503	182.5	79.0814	182.5	105.101	182.5	127.962	182.5	151.778	182.5	168.87
183.5	0	183.5	56.8057	183.5	76.1946	183.5	101.105	183.5	122.549	183.5	145.211	183.5	161.373
184.5	0	184.5	54.5773	184.5	73.1357	184.5	96.8192	184.5	117.207	184.5	138.549	184.5	154.263
185.5	0	185.5	52.6686	185.5	70.3884	185.5	92.7509	185.5	112.239	185.5	132.604	185.5	147.273
186.5	0	186.5	50.8956	186.5	67.9093	186.5	89.3252	186.5	108.096	186.5	127.233	186.5	141.005
187.5	0	187.5	49.0398	187.5	65.4104	187.5	86.0154	187.5	103.357	187.5	121.844	187.5	135.036
188.5	0	188.5	47.3409	188.5	63.2268	188.5	82.7057	188.5	99.4164	188.5	117.065	188.5	129.589
189.5	0	189.5	45.746	189.5	60.8658	189.5	79.7867	189.5	95.4819	189.5	112.504	189.5	124.24
190.5	0	190.5	44.1686	190.5	58.5569	190.5	76.7885	190.5	91.894	190.5	107.908	190.5	119.185
191.5	0	191.5	42.7081	191.5	56.4932	191.5	73.9873	191.5	88.1718	191.5	103.73	191.5	114.394
192.5	0	192.5	41.3472	192.5	54.8005	192.5	71.3529	192.5	85.0752	192.5	99.7599	192.5	110.008
193.5	0	193.5	40.2515	193.5	53.1576	193.5	68.988	193.5	82.1693	193.5	96.2306	193.5	105.983
194.5	0	194.5	38.8058	194.5	51.2295	194.5	66.1666	194.5	79.0986	194.5	92.4596	194.5	101.497
195.5	0	195.5	37.4491	195.5	49.6235	195.5	63.726	195.5	75.9097	195.5	88.8861	195.5	97.8196
196.5	0	196.5	36.2635	196.5	47.9841	196.5	61.6532	196.5	73.1027	196.5	85.5763	196.5	94.0836
197.5	0	197.5	35.2705	197.5	46.4181	197.5	59.4568	197.5	70.3713	197.5	82.1154	197.5	90.3677
198.5	0	198.5	34.0933	198.5	44.8751	198.5	57.3533	198.5	68.048	198.5	79.2704	198.5	86.9309
199.5	0	199.5	33.0295	199.5	43.5345	199.5	55.3958	199.5	65.6357	199.5	76.3364	199.5	84.0656
200.5	0	200.5	32.1022	200.5	42.2013	200.5	53.5267	200.5	63.2671	200.5	73.7697	200.5	80.8739
201.5	0	201.5	31.1412	201.5	40.9353	201.5	51.8298	201.5	61.1835	201.5	71.2173	201.5	78.0352
202.5	0	202.5	30.1299	202.5	39.4165	202.5	50.0653	202.5	58.9607	202.5	68.6207	202.5	75.1813
203.5	0	203.5	29.355	203.5	38.2744	203.5	48.4376	203.5	56.9667	203.5	66.4575	203.5	72.6567
204.5	0	204.5	28.4706	204.5	37.0186	204.5	47.0841	204.5	55.0725	204.5	64.2118	204.5	70.1117
205.5	0	205.5	27.5667	205.5	35.9962	205.5	45.4536	205.5	53.3046	205.5	61.9485	205.5	67.4242
206.5	0	206.5	26.953	206.5	34.9427	206.5	44.2228	206.5	51.4756	206.5	59.7485	206.5	65.2711
207.5	0	207.5	26.3486	207.5	34.0009	207.5	42.8517	207.5	49.9092	207.5	57.9293	207.5	63.402
208.5	0	208.5	25.491	208.5	33.0427	208.5	41.6798	208.5	48.3781	208.5	55.8779	208.5	61.2739
209.5	0	209.5	25.0311	209.5	32.2618	209.5	40.863	209.5	47.3557	209.5	54.4076	209.5	59.5742
210.5	0	210.5	24.3246	210.5	31.2975	210.5	39.317	210.5	45.7316	210.5	52.6844	210.5	57.3973
211.5	0	211.5	23.6124	211.5	30.2548	211.5	38.1771	211.5	44.213	211.5	50.9227	211.5	55.6055
212.5	0	212.5	23.017	212.5	29.5142	212.5	37.066	212.5	42.7064	212.5	49.3677	212.5	53.7797
213.5	0	213.5	22.502	213.5	28.899	213.5	35.9174	213.5	41.5925	213.5	48.1537	213.5	52.2974
214.5	0	214.5	21.8896	214.5	28.1173	214.5	35.0396	214.5	40.4299	214.5	46.5161	214.5	50.7739
215.5	0	215.5	21.5988	215.5	27.6674	215.5	34.1111	215.5	39.3229	215.5	45.3962	215.5	49.4836
216.5	0	216.5	20.8507	216.5	26.7173	216.5	33.1342	216.5	38.2053	216.5	43.9083	216.5	47.9043
217.5	0	217.5	20.3618	217.5	25.9392	217.5	32.109	217.5	36.9635	217.5	42.5906	217.5	46.3234
218.5	0	218.5	19.8248	218.5	25.39	218.5	31.3032	218.5	36.0225	218.5	41.3966	218.5	44.8832
219.5	0	219.5	19.3417	219.5	24.6677	219.5	30.6403	219.5	35.101	219.5	40.1407	219.5	43.8729
220.5	0	220.5	18.9882	220.5	24.1763	220.5	29.9653	220.5	34.1483	220.5	39.0594	220.5	42.522
221.5	0	221.5	18.63	221.5	23.8521	221.5	29.0396	221.5	33.1998	221.5	38.2177	221.5	41.2715
222.5	0	222.5	18.0881	222.5	22.9939	222.5	28.1505	222.5	32.4354	222.5	36.6727	222.5	39.9263
223.5	0	223.5	17.7394	223.5	22.7474	223.5	27.7861	223.5	31.5608	223.5	35.9673	223.5	39.1774
224.5	0	224.5	17.3781	224.5	22.1771	224.5	26.8732	224.5	30.4248	224.5	35.1063	224.5	38.1973
225.5	0	225.5	17.1952	225.5	21.6913	225.5	26.5413	225.5	29.76	225.5	34.2705	225.5	37.1012
226.5	0	226.5	16.7034	226.5	21.1853	226.5	25.8002	226.5	29.119	226.5	33.4259	226.5	36.1938
227.5	0	227.5	16.3202	227.5	20.7169	227.5	25.1779	227.5	28.1483	227.5	32.4313	227.5	35.144
228.5	0	228.5	15.8062	228.5	20.2704	228.5	24.623	228.5	27.6368	228.5	31.5822	228.5	34.1058
229.5	0	229.5	15.9596	229.5	19.922	229.5	24.1353	229.5	27.0494	229.5	30.9371	229.5	33.53
230.5	0	230.5	15.4441	230.5	19.4662	230.5	23.7271	230.5	26.4592	230.5	30.1379	230.5	32.7329
231.5	0	231.5	15.2944	231.5	18.983	231.5	23.0791	231.5	25.6772	231.5	29.3599	231.5	31.7189
232.5	0	232.5	15.0569	232.5	18.6899	232.5	22.5555	232.5	25.1416	232.5	28.7445	232.5	31.0656
233.5	0	233.5	14.5166	233.5	18.3177	233.5	21.8778	233.5	24.4218	233.5	28.0419	233.5	30.3761
234.5	0	234.5	14.1925	234.5	17.8295	234.5	21.3057	234.5	23.8406	234.5	27.1775	234.5	29.6658
235.5	0	235.5	14.0627	235.5	17.71	235.5	21.1525	235.5	23.6658	235.5	26.9954	235.5	29.2438
236.5	0	236.5	13.6927	236.5	17.1184	236.5	20.5497	236.5	22.9264	236.5	26.2317	236.5	28.4562
237.5	0	237.5	13.33	237.5	16.7017	237.5	20.1356	237.5	22.2892	237.5	25.3567	237.5	27.5183
238.5	0	238.5	13.4901	238.5	16.5842	238.5	19.7307	238.5	21.9315	238.5	25.2369	238.5	27.12
239.5	0	239.5	13.2686	239.5	16.2024	239.5	19.3446	239.5	21.4568	239.5	24.6587	239.5	26.5558
240.5	0	240.5	12.7518	240.5	16.1776	240.5	19.1127	240.5	21.1952	240.5	24.1412	240.5	25.9771
241.5	0	241.5	12.5792	241.5	15.8112	241.5	18.6876	241.5	20.6121	241.5	23.5212	241.5	25.4137
242.5	0	242.5	12.5862	242.5	15.7535	242.5	18.4247	242.5	20.3403	242.5	23.0481	242.5	24.8859
243.5	0	243.5	12.2421	243.5	15.4685	243.5	18.085	243.5	19.9397	243.5	22.5957	243.5	24.6344
244.5	0	244.5	11.9773	244.5	15.0377	244.5	17.5865	244.5	19.271	244.5	22.1599	244.5	23.9508
245.5	0	245.5	12.0156	245.5	14.7186	245.5	17.4615	245.5	19.1339	245.5	21.7327	245.5	23.6825
246.5	0	246.5	11.6613	246.5	14.4587	246.5	16.9771	246.5	18.7822	246.5	21.1598	246.5	23.0496
247.5	0	247.5	11.4283	247.5	14.3685	247.5	16.7916	247.5	18.3698	247.5	20.788	247.5	22.6179
248.5	0	248.5	11.3754	248.5	14.1151	248.5	16.4799	248.5	18.1367	248.5	20.5502	248.5	22.3293
249.5	0	249.5	11.0042	249.5	14.0013	249.5	16.2954	249.5	18.0017	249.5	19.9606	249.5	21.6031
250.5	0	250.5	11.0522	250.5	13.6155	250.5	16.1561	250.5	17.4418	250.5	19.7209	250.5	21.4146
251.5	0	251.5	11.0952	251.5	13.781	251.5	16.0166	251.5	17.6503	251.5	19.47	251.5	21.2028
252.5	0	252.5	10.8608	252.5	13.7208	252.5	15.8525	252.5	17.1014	252.5	19.2841	252.5	20.7384
253.5	0	253.5	10.5645	253.5	13.228	253.5	15.4893	253.5	16.5465	253.5	18.7197	253.5	20.2716
254.5	0	254.5	10.5964	254.5	13.1952	254.5	14.9889	254.5	16.4647	254.5	18.3378	254.5	19.9998
255.5	0	255.5	10.6874	255.5	13.0455	255.5	15.0544	255.5	16.4642	255.5	18.2223	255.5	19.9375
256.5	0	256.5	10.6483	256.5	13.2815	256.5	14.8721	256.5	16.1881	256.5	18.1571	256.5	19.6957
257.5	0	257.5	10.4043	257.5	12.83	257.5	14.5029	257.5	15.6831	257.5	17.7428	257.5	19.3677
258.5	0	258.5	9.76514	258.5	12.433	258.5	14.2249	258.5	15.2499	258.5	17.2821	258.5	18.7466
259.5	0	259.5	10.0214	259.5	12.6564	259.5	14.0724	259.5	15.162	259.5	16.9451	259.5	18.559
260.5	0	260.5	9.92847	260.5	12.322	260.5	13.7626	260.5	15.0295	260.5	16.7986	260.5	18.4449
261.5	0	261.5	9.9397	261.5	12.0952	261.5	13.7205	261.5	14.7515	261.5	16.7111	261.5	18.2528
262.5	0	262.5	9.91638	262.5	11.9581	262.5	13.6432	262.5	14.6151	262.5	16.5924	262.5	17.9935
263.5	0	263.5	9.7406	263.5	11.9486	263.5	13.2498	263.5	14.4674	263.5	16.2352	263.5	17.7258
264.5	0	264.5	9.66125	264.5	11.9462	264.5	13.2791	264.5	14.2971	264.5	15.9568	264.5	17.5035
265.5	0	265.5	9.57361	265.5	11.6248	265.5	13.2203	265.5	14.0681	265.5	15.6591	265.5	17.1003
266.5	0	266.5	9.14954	266.5	11.4885	266.5	13.0569	266.5	13.6648	266.5	15.5256	266.5	17.0305
267.5	0	267.5	9.38464	267.5	11.6412	267.5	12.958	267.5	13.7666	267.5	15.3533	267.5	16.8563
268.5	0	268.5	9.28857	268.5	11.3623	268.5	12.5283	268.5	13.5198	268.5	15.2693	268.5	16.4954
269.5	0	269.5	9.11914	269.5	11.2576	269.5	12.6235	269.5	13.3514	269.5	15.1439	269.5	16.3376
270.5	0	270.5	9.11829	270.5	11.0627	270.5	12.3544	270.5	13.2021	270.5	14.6182	270.5	16.1348
271.5	0	271.5	8.91663	271.5	11.082	271.5	12.259	271.5	13.1143	271.5	14.6289	271.5	16.0125
272.5	0	272.5	8.97339	272.5	10.9596	272.5	12.4111	272.5	13.0682	272.5	14.5908	272.5	16.0419
273.5	0	273.5	8.8363	273.5	10.962	273.5	11.9557	273.5	12.7667	273.5	14.101	273.5	15.7411
274.5	0	274.5	8.92065	274.5	10.8717	274.5	11.928	274.5	12.9246	274.5	14.0045	274.5	15.4373
275.5	0	275.5	8.92651	275.5	10.8245	275.5	12.0026	275.5	12.8802	275.5	14.177	275.5	15.6168
276.5	0	276.5	8.74023	276.5	10.5897	276.5	11.6584	276.5	12.4496	276.5	13.8572	276.5	15.4016
277.5	0	277.5	8.94751	277.5	10.6553	277.5	11.7084	277.5	12.7881	277.5	14.0216	277.5	15.3427
278.5	0	278.5	8.54834	278.5	10.5065	278.5	11.5521	278.5	12.3123	278.5	13.6802	278.5	15.0181
279.5	0	279.5	8.28418	279.5	10.2833	279.5	11.1559	279.5	12.0037	279.5	13.4293	279.5	14.7406
280.5	0	280.5	8.36975	280.5	10.2748	280.5	11.2629	280.5	11.8866	280.5	13.2231	280.5	14.7292
281.5	0	281.5	8.21545	281.5	9.86816	281.5	10.9818	281.5	11.6886	281.5	12.8618	281.5	14.3207
282.5	0	282.5	8.30884	282.5	10.0704	282.5	11.0122	282.5	11.6174	282.5	12.8293	282.5	14.4579
283.5	0	283.5	8.32104	283.5	10.1412	283.5	10.9286	283.5	11.4764	283.5	12.8025	283.5	14.2274
284.5	0	284.5	8.10876	284.5	9.86145	284.5	10.5321	284.5	11.3627	284.5	12.6204	284.5	13.8601
285.5	0	285.5	8.05859	285.5	9.84973	285.5	10.7876	285.5	11.5065	285.5	12.7844	285.5	14.0953
286.5	0	286.5	7.85461	286.5	9.65405	286.5	10.3744	286.5	11.1624	286.5	12.5314	286.5	13.8153
287.5	0	287.5	7.86987	287.5	9.61499	287.5	10.4055	287.5	11.1162	287.5	12.2872	287.5	13.6152
288.5	0	288.5	7.84644	288.5	9.67871	288.5	10.4612	288.5	11.0345	288.5	12.3712	288.5	13.5
289.5	0	289.5	7.93311	289.5	9.70361	289.5	10.4884	289.5	10.9221	289.5	12.1555	289.5	13.5884
290.5	0	290.5	7.89294	290.5	9.66931	290.5	10.5455	290.5	10.8257	290.5	12.2173	290.5	13.6489
291.5	0	291.5	8.07336	291.5	9.83533	291.5	10.3762	291.5	10.7877	291.5	11.9634	291.5	13.5149
292.5	0	292.5	7.92639	292.5	9.65564	292.5	10.3256	292.5	10.5834	292.5	11.7528	292.5	13.361
293.5	0	293.5	7.70667	293.5	9.48035	293.5	10.2323	293.5	10.709	293.5	11.7443	293.5	13.2974
294.5	0	294.5	7.7793	294.5	9.29321	294.5	10.26	294.5	10.5894	294.5	11.9205	294.5	13.2137
295.5	0	295.5	7.33423	295.5	9.24817	295.5	10.0068	295.5	10.3674	295.5	11.5251	295.5	12.7679
296.5	0	296.5	7.48547	296.5	9.25879	296.5	10.1182	296.5	10.3499	296.5	11.635	296.5	12.7836
297.5	0	297.5	7.22888	297.5	9.03491	297.5	9.86145	297.5	10.2249	297.5	11.4482	297.5	12.8571
298.5	0	298.5	7.38379	298.5	9.24426	298.5	9.77319	298.5	10.3014	298.5	11.3751	298.5	12.7786
299.5	0	299.5	7.51477	299.5	9.31152	299.5	10.0212	299.5	10.2955	299.5	11.4314	299.5	13.0227
300.5	0	300.5	7.6593	300.5	9.11975	300.5	9.84436	300.5	10.1128	300.5	11.436	300.5	12.818
301.5	0	301.5	7.64087	301.5	9.0564	301.5	9.76111	301.5	10.3326	301.5	11.5317	301.5	12.8977
302.5	0	302.5	7.44836	302.5	8.98486	302.5	9.73694	302.5	10.0045	302.5	11.2485	302.5	12.5458
303.5	0	303.5	7.59253	303.5	9.02332	303.5	9.57947	303.5	9.9054	303.5	11.3568	303.5	12.3934
304.5	0	304.5	7.35571	304.5	8.95325	304.5	9.43958	304.5	9.75098	304.5	11.245	304.5	12.2601
305.5	0	305.5	7.44287	305.5	8.77161	305.5	9.48682	305.5	9.90881	305.5	10.968	305.5	12.2883
306.5	0	306.5	7.51843	306.5	9.03271	306.5	9.57324	306.5	9.93079	306.5	11.2412	306.5	12.4646
307.5	0	307.5	7.3999	307.5	8.85754	307.5	9.49036	307.5	9.67651	307.5	10.9962	307.5	12.3398
308.5	0	308.5	7.18347	308.5	8.65369	308.5	9.31738	308.5	9.69983	308.5	10.7833	308.5	12.0536
309.5	0	309.5	7.06824	309.5	8.67749	309.5	9.13611	309.5	9.51196	309.5	10.8368	309.5	11.897
310.5	0	310.5	7.04956	310.5	8.79041	310.5	9.18652	310.5	9.45923	310.5	10.743	310.5	12.1829
311.5	0	311.5	7.42883	311.5	8.9342	311.5	9.4541	311.5	9.6499	311.5	10.7787	311.5	12.1997
312.5	0	312.5	7.14478	312.5	8.52136	312.5	9.25256	312.5	9.24438	312.5	10.4786	312.5	11.7754
313.5	0	313.5	7.14404	313.5	8.46741	313.5	9.22754	313.5	9.26001	313.5	10.5369	313.5	11.8938
314.5	0	314.5	7.44519	314.5	8.56775	314.5	9.33569	314.5	9.48743	314.5	10.6155	314.5	11.9817
315.5	0	315.5	7.35815	315.5	8.56433	315.5	9.44238	315.5	9.39014	315.5	10.5024	315.5	11.7689
316.5	0	316.5	7.19214	316.5	8.26343	316.5	9.10437	316.5	9.28186	316.5	10.4451	316.5	11.5356
317.5	0	317.5	6.99841	317.5	8.33655	317.5	8.9541	317.5	9.18274	317.5	10.4048	317.5	11.6232
318.5	0	318.5	7.02527	318.5	8.36621	318.5	9.11926	318.5	9.22412	318.5	10.3416	318.5	11.7872
319.5	0	319.5	6.72986	319.5	8.24268	319.5	8.80396	319.5	9.10327	319.5	10.2122	319.5	11.4906
320.5	0	320.5	6.83423	320.5	8.28882	320.5	8.88293	320.5	9.17407	320.5	10.3865	320.5	11.6482
321.5	0	321.5	6.88892	321.5	8.31689	321.5	8.84497	321.5	8.9823	321.5	10.1122	321.5	11.527
322.5	0	322.5	6.94641	322.5	8.10681	322.5	8.87671	322.5	9.03967	322.5	10.1708	322.5	11.4125
323.5	0	323.5	6.88354	323.5	8.29053	323.5	8.63379	323.5	8.9668	323.5	10.2394	323.5	11.3419
324.5	0	324.5	6.86438	324.5	8.47412	324.5	8.75842	324.5	9.07495	324.5	10.2764	324.5	11.6274
325.5	0	325.5	6.88855	325.5	8.02734	325.5	8.78247	325.5	8.79858	325.5	10.0298	325.5	11.451
326.5	0	326.5	6.8219	326.5	8.24365	326.5	8.89587	326.5	8.78552	326.5	9.95837	326.5	11.5166
327.5	0	327.5	6.72021	327.5	7.81311	327.5	8.54773	327.5	8.65332	327.5	9.83838	327.5	11.2242
328.5	0	328.5	6.85376	328.5	7.92249	328.5	8.6106	328.5	8.84631	328.5	9.73718	328.5	11.3398
329.5	0	329.5	6.71155	329.5	7.94543	329.5	8.56372	329.5	8.73572	329.5	9.78052	329.5	11.0883
330.5	0	330.5	6.82422	330.5	7.76965	330.5	8.45959	330.5	8.62915	330.5	9.81812	330.5	11.0731
331.5	0	331.5	6.521	331.5	7.7865	331.5	8.34509	331.5	8.65808	331.5	9.64697	331.5	10.8528
332.5	0	332.5	6.68823	332.5	8.06653	332.5	8.79395	332.5	8.87842	332.5	9.7998	332.5	11.3767
333.5	0	333.5	6.77759	333.5	8.11218	333.5	8.68298	333.5	9.08423	333.5	9.69775	333.5	11.3571
334.5	0	334.5	6.62183	334.5	8.21472	334.5	8.84155	334.5	9.06787	334.5	9.64819	334.5	11.3981
335.5	0	335.5	6.50305	335.5	8.4115	335.5	8.59351	335.5	8.51855	335.5	9.51465	335.5	10.9668
336.5	0	336.5	6.86902	336.5	7.81665	336.5	8.85596	336.5	8.87292	336.5	9.6001	336.5	11.0637
337.5	0	337.5	6.87878	337.5	8.06104	337.5	8.66028	337.5	8.93579	337.5	9.84778	337.5	11.2368
338.5	0	338.5	6.64905	338.5	8.5896	338.5	8.48572	338.5	8.80457	338.5	9.67273	338.5	10.9883
339.5	0	339.5	6.70105	339.5	7.83093	339.5	8.57739	339.5	8.69592	339.5	9.44922	339.5	11.2172
340.5	0	340.5	6.64124	340.5	8.07703	340.5	8.37903	340.5	8.68103	340.5	9.89026	340.5	11.0074
341.5	0	341.5	7.005	341.5	7.95874	341.5	8.58411	341.5	8.78271	341.5	9.9021	341.5	11.0555
342.5	0	342.5	6.59204	342.5	8.42285	342.5	8.39197	342.5	8.56042	342.5	9.3158	342.5	10.8411
343.5	0	343.5	6.49133	343.5	7.75256	343.5	8.28967	343.5	8.69714	343.5	9.37915	343.5	10.9474
344.5	0	344.5	6.50818	344.5	7.73193	344.5	8.22595	344.5	8.44922	344.5	9.67285	344.5	10.8181
345.5	0	345.5	6.91321	345.5	7.88574	345.5	8.51428	345.5	8.84436	345.5	10.1434	345.5	11.2168
346.5	0	346.5	6.55103	346.5	8.13965	346.5	8.41064	346.5	8.59705	346.5	9.4032	346.5	11.1105
347.5	0	347.5	6.44958	347.5	7.92053	347.5	8.30762	347.5	8.47485	347.5	9.32239	347.5	10.9462
348.5	0	348.5	6.5022	348.5	7.81177	348.5	8.13171	348.5	8.36963	348.5	9.6106	348.5	10.698
349.5	0	349.5	6.37146	349.5	7.76392	349.5	8.34827	349.5	8.21082	349.5	9.32483	349.5	10.9449
350.5	0	350.5	6.20691	350.5	7.48889	350.5	7.9967	350.5	8.0824	350.5	8.83337	350.5	10.7578
351.5	0	351.5	6.50305	351.5	7.59778	351.5	8.26306	351.5	8.5741	351.5	9.62866	351.5	10.8333
352.5	0	352.5	6.99084	352.5	7.31726	352.5	8.5415	352.5	8.96936	352.5	9.92578	352.5	11.0844
353.5	0	353.5	5.95776	353.5	7.38147	353.5	7.83215	353.5	7.92126	353.5	9.25671	353.5	10.2638
354.5	0	354.5	7.04944	354.5	7.42554	354.5	8.51257	354.5	8.71582	354.5	10.2391	354.5	11.0172
355.5	0	355.5	6.60974	355.5	7.41772	355.5	8.2467	355.5	8.39319	355.5	9.4834	355.5	10.6289
356.5	0	356.5	7.78381	356.5	7.32544	356.5	8.90747	356.5	9.67004	356.5	10.2371	356.5	11.3109
357.5	0	357.5	1.95422	357.5	9.18225	357.5	5.46106	357.5	4.03772	357.5	5.54858	357.5	9.2345
358.5	0	358.5	6.73657	358.5	7.33105	358.5	8.65955	358.5	8.65967	358.5	6.37085	358.5	10.9574
359.5	0	359.5	7.49023	359.5	7.03894	359.5	8.65491	359.5	9.32605	359.5	10.9678	359.5	10.7922
360.5	0	360.5	6.87061	360.5	7.2561	360.5	8.24121	360.5	8.74402	360.5	10.4713	360.5	10.7681
361.5	0	361.5	6.79651	361.5	7.45654	361.5	8.14355	361.5	8.51514	361.5	10.0256	361.5	10.8016
362.5	0	362.5	6.04761	362.5	7.61023	362.5	7.7345	362.5	8.07141	362.5	9.25476	362.5	10.5364
363.5	0	363.5	5.80078	363.5	7.16699	363.5	7.49744	363.5	7.72412	363.5	8.7373	363.5	10.2607
364.5	0	364.5	6.46472	364.5	7.07544	364.5	7.76575	364.5	8.25525	364.5	9.56104	364.5	10.5875

## Sheet: right
Req vs. Conc_X	Req vs. Conc_Y	Fit on Req vs. Conc_X	Fit on Req vs. Conc_Y
0	0	0	0
2.5e-06	273	8.08081e-07	74.2012
5e-06	436	1.61616e-06	143.102
1e-05	657	2.42424e-06	207.25
2e-05	935	3.23232e-06	267.121
4e-05	1250	4.0404e-06	323.129
8e-05	1640	4.84848e-06	375.635
		5.65657e-06	424.96
		6.46465e-06	471.382
		7.27273e-06	515.152
		8.08081e-06	556.49
		8.88889e-06	595.593
		9.69697e-06	632.637
		1.05051e-05	667.782
		1.13131e-05	701.169
		1.21212e-05	732.928
		1.29293e-05	763.174
		1.37374e-05	792.013
		1.45455e-05	819.541
		1.53535e-05	845.846
		1.61616e-05	871.007
		1.69697e-05	895.097
		1.77778e-05	918.183
		1.85859e-05	940.327
		1.93939e-05	961.585
		2.0202e-05	982.01
		2.10101e-05	1001.65
		2.18182e-05	1020.55
		2.26263e-05	1038.74
		2.34343e-05	1056.28
		2.42424e-05	1073.19
		2.50505e-05	1089.51
		2.58586e-05	1105.26
		2.66667e-05	1120.48
		2.74747e-05	1135.19
		2.82828e-05	1149.42
		2.90909e-05	1163.19
		2.9899e-05	1176.52
		3.07071e-05	1189.44
		3.15152e-05	1201.96
		3.23232e-05	1214.1
		3.31313e-05	1225.88
		3.39394e-05	1237.31
		3.47475e-05	1248.41
		3.55556e-05	1259.19
		3.63636e-05	1269.67
		3.71717e-05	1279.86
		3.79798e-05	1289.77
		3.87879e-05	1299.41
		3.9596e-05	1308.79
		4.0404e-05	1317.93
		4.12121e-05	1326.83
		4.20202e-05	1335.5
		4.28283e-05	1343.95
		4.36364e-05	1352.19
		4.44444e-05	1360.23
		4.52525e-05	1368.07
		4.60606e-05	1375.72
		4.68687e-05	1383.19
		4.76768e-05	1390.48
		4.84848e-05	1397.61
		4.92929e-05	1404.57
		5.0101e-05	1411.37
		5.09091e-05	1418.02
		5.17172e-05	1424.52
		5.25253e-05	1430.88
		5.33333e-05	1437.1
		5.41414e-05	1443.19
		5.49495e-05	1449.15
		5.57576e-05	1454.98
		5.65657e-05	1460.69
		5.73737e-05	1466.28
		5.81818e-05	1471.76
		5.89899e-05	1477.13
		5.9798e-05	1482.39
		6.06061e-05	1487.54
		6.14141e-05	1492.6
		6.22222e-05	1497.56
		6.30303e-05	1502.42
		6.38384e-05	1507.19
		6.46465e-05	1511.87
		6.54545e-05	1516.46
		6.62626e-05	1520.96
		6.70707e-05	1525.39
		6.78788e-05	1529.73
		6.86869e-05	1534
		6.94949e-05	1538.19
		7.0303e-05	1542.3
		7.11111e-05	1546.34
		7.19192e-05	1550.32
		7.27273e-05	1554.22
		7.35354e-05	1558.06
		7.43434e-05	1561.83
		7.51515e-05	1565.54
		7.59596e-05	1569.18
		7.67677e-05	1572.77
		7.75758e-05	1576.3
		7.83838e-05	1579.77
		7.91919e-05	1583.18
		8e-05	1586.54
