# Supplementary material for: Hemagglutinin double-mutation enhances binding of human-infecting avian influenza virus clade 2.3.4.4b H5Ny to human and SLeX receptors
Source: EMBO Rep. 2026 Jun 16;27(14):4079–99. doi: 10.1038/s44319-026-00816-2 (PMC13400655; doi:10.1038/s44319-026-00816-2)
Supplement: Supplementary file 5 — Source data Fig. 1 [file 44319_2026_816_MOESM5_ESM.zip › Figure 1/1H/Figure 1-H.xlsx]

## Sheet: left
PBST_X	PBST_Y	2.5uM_X	2.5uM_Y	5uM_X	5uM_Y	10uM_X	10uM_Y	20uM_X	20uM_Y	40uM_X	40uM_Y	80uM_X	80uM_Y
48.5	0	48.5	-0.261963	48.5	-0.253967	48.5	0.0181885	48.5	-0.250366	48.5	-0.107361	48.5	0.224426
49.5	0	49.5	0.188477	49.5	-0.178894	49.5	0.000305176	49.5	0.139526	49.5	0.166931	49.5	0.038147
50.5	0	50.5	0.0494385	50.5	0.203857	50.5	0.0807495	50.5	-0.0362549	50.5	0.0462036	50.5	0.280701
51.5	0	51.5	-0.263916	51.5	0.072998	51.5	-0.0313721	51.5	-0.18512	51.5	-0.16864	51.5	0.0623169
52.5	0	52.5	0.0466919	52.5	-0.155884	52.5	0.165894	52.5	0.237549	52.5	0.195435	52.5	-0.0736084
53.5	0	53.5	0.0724487	53.5	0.326904	53.5	0.208069	53.5	0.20282	53.5	0.211426	53.5	0.415466
54.5	0	54.5	-0.147095	54.5	0.0980225	54.5	-0.0391846	54.5	0.0148926	54.5	0.0407104	54.5	0.215088
55.5	0	55.5	0.231445	55.5	-0.153931	55.5	0.14209	55.5	0.113342	55.5	0.191528	55.5	-0.0278931
56.5	0	56.5	0.00878906	56.5	0.185486	56.5	0.333069	56.5	0.0484619	56.5	0.163757	56.5	0.237305
57.5	0	57.5	-0.414673	57.5	-0.120361	57.5	-0.0919189	57.5	-0.222961	57.5	-0.26709	57.5	0.145142
58.5	0	58.5	0.244324	58.5	-0.420715	58.5	0.0354004	58.5	0.266052	58.5	0.288391	58.5	0.13031
59.5	0	59.5	0.259216	59.5	0.118347	59.5	0.0647583	59.5	0.191895	59.5	0.389587	59.5	-0.111084
60.5	0	60.5	-0.463501	60.5	-0.213318	60.5	-0.222778	60.5	-0.477295	60.5	-0.593689	60.5	-0.131042
61.5	0	61.5	-0.31781	61.5	-0.246521	61.5	-0.212646	61.5	-0.201538	61.5	-0.223755	61.5	-0.203308
62.5	0	62.5	-0.167358	62.5	0.0222778	62.5	-0.122742	62.5	-0.15033	62.5	-0.183105	62.5	-0.245056
63.5	0	63.5	0.10022	63.5	-0.0769653	63.5	0.0827026	63.5	0.0348511	63.5	-0.100281	63.5	-0.0860596
64.5	0	64.5	0.0657959	64.5	-0.00354004	64.5	0.0740967	64.5	-0.0264893	64.5	-0.103821	64.5	0.0412598
65.5	0	65.5	0.0377197	65.5	0.0437012	65.5	-0.0223999	65.5	-0.0632324	65.5	0.0258789	65.5	0.0900879
66.5	0	66.5	0.0786743	66.5	0.0386353	66.5	-0.0938721	66.5	-0.143311	66.5	-0.0432739	66.5	0.0525513
67.5	0	67.5	0.260681	67.5	0.0452271	67.5	-0.0497437	67.5	-0.11792	67.5	0.0516357	67.5	0.0756226
68.5	0	68.5	0.0626831	68.5	-0.00512695	68.5	0.0275879	68.5	-0.0609131	68.5	-0.0761108	68.5	0.0458984
69.5	0	69.5	0.0169678	69.5	-0.0922241	69.5	0.00378418	69.5	-0.217529	69.5	-0.0620117	69.5	-0.0067749
70.5	0	70.5	0.0302124	70.5	-0.0574951	70.5	-0.00720215	70.5	-0.0519409	70.5	-0.0432739	70.5	0.0396729
71.5	0	71.5	0.00134277	71.5	0.0617065	71.5	-0.118835	71.5	-0.00500488	71.5	-0.0303345	71.5	-0.105225
72.5	0	72.5	0.00799561	72.5	0.043335	72.5	-0.134888	72.5	0.0148926	72.5	-0.122925	72.5	0.0233154
73.5	0	73.5	0.237305	73.5	0.178894	73.5	0.212036	73.5	0.139526	73.5	0.195068	73.5	0.127197
74.5	0	74.5	-0.121704	74.5	-0.238708	74.5	-0.0634155	74.5	-0.158142	74.5	-0.0745239	74.5	-0.160339
75.5	0	75.5	-0.119751	75.5	0.00897217	75.5	0.100281	75.5	0.00750732	75.5	0.125916	75.5	0.0303345
76.5	0	76.5	-0.0353394	76.5	0.00311279	76.5	0.0120239	76.5	0.0532227	76.5	-0.0498657	76.5	0.0447998
77.5	0	77.5	-0.00683594	77.5	-0.331299	77.5	-0.191528	77.5	-0.291748	77.5	-0.0838623	77.5	-0.0962524
78.5	0	78.5	0.192383	78.5	-0.0187988	78.5	0.245972	78.5	0.0926514	78.5	0.110229	78.5	0.147461
79.5	0	79.5	0.137329	79.5	0.159729	79.5	0.0335083	79.5	-0.0065918	79.5	0.166138	79.5	0.142029
80.5	0	80.5	0.146667	80.5	0.0386353	80.5	-0.0180664	80.5	-0.207336	80.5	-0.0666504	80.5	-0.0122681
81.5	0	81.5	0.163879	81.5	0.0183105	81.5	-0.0403442	81.5	-0.0499268	81.5	0.0993042	81.5	0.0721436
82.5	0	82.5	0.0931396	82.5	-0.0762329	82.5	-0.0130005	82.5	-0.0269165	82.5	0.0250854	82.5	-0.017334
83.5	0	83.5	-0.0982666	83.5	-0.234436	83.5	-0.254456	83.5	-0.347229	83.5	-0.152283	83.5	-0.166199
84.5	0	84.5	-0.0802612	84.5	-0.101624	84.5	-0.1474	84.5	-0.109314	84.5	0.17627	84.5	-0.0282593
85.5	0	85.5	-0.0841675	85.5	-0.0512085	85.5	-0.0673218	85.5	-0.0562134	85.5	-0.0291748	85.5	-0.152893
86.5	0	86.5	-0.0478516	86.5	0.178467	86.5	0.0307617	86.5	-0.0284424	86.5	0.0481567	86.5	-0.00524902
87.5	0	87.5	0.132629	87.5	0.0546875	87.5	-0.0977783	87.5	-0.0553589	87.5	0.193481	87.5	-0.0689087
88.5	0	88.5	0.218567	88.5	0.252747	88.5	0.113586	88.5	0.0332642	88.5	0.262634	88.5	-0.0274658
89.5	0	89.5	0.102539	89.5	0.0144043	89.5	0.0155029	89.5	-0.280029	89.5	0.0739136	89.5	-0.127869
90.5	0	90.5	0.0270996	90.5	0.184692	90.5	-0.0255127	90.5	-0.158142	90.5	-0.0682983	90.5	-0.240417
91.5	0	91.5	0.0783081	91.5	-0.052002	91.5	-0.0239258	91.5	0.039917	91.5	0.0266724	91.5	0.0596313
92.5	0	92.5	-0.0744629	92.5	-5.54614	92.5	-0.260315	92.5	-0.371826	92.5	-0.228027	92.5	-0.098999
93.5	0	93.5	-4.31549	93.5	10.5909	93.5	8.80457	93.5	3.94574	93.5	-35.4089	93.5	80.5342
94.5	0	94.5	6.6275	94.5	2.18274	94.5	8.24866	94.5	29.9094	94.5	79.536	94.5	64.2545
95.5	0	95.5	1.11267	95.5	2.95313	95.5	6.18542	95.5	10.5294	95.5	18.9665	95.5	30.7147
96.5	0	96.5	1.58301	96.5	3.30194	96.5	6.37958	96.5	10.72	96.5	19.0325	96.5	30.1588
97.5	0	97.5	1.42596	97.5	3.29688	97.5	6.46906	97.5	10.8645	97.5	18.9716	97.5	30.0768
98.5	0	98.5	1.14703	98.5	3.15466	98.5	6.26825	98.5	10.9872	98.5	18.9681	98.5	29.7874
99.5	0	99.5	1.18451	99.5	3.25348	99.5	6.28931	99.5	10.9692	99.5	19.0946	99.5	29.9775
100.5	0	100.5	1.09589	100.5	3.28351	100.5	6.36078	100.5	10.9852	100.5	19.175	100.5	29.8732
101.5	0	101.5	0.982605	101.5	3.34094	101.5	6.43073	101.5	10.8809	101.5	19.0513	101.5	29.5565
102.5	0	102.5	0.969299	102.5	3.27692	102.5	6.64087	102.5	10.8864	102.5	19.2017	102.5	29.5217
103.5	0	103.5	0.843567	103.5	3.19293	103.5	6.82532	103.5	11.0114	103.5	19.2474	103.5	29.1846
104.5	0	104.5	0.986938	104.5	3.2984	104.5	6.87408	104.5	10.9512	104.5	19.4966	104.5	29.1616
105.5	0	105.5	0.617004	105.5	3.07538	105.5	6.77063	105.5	10.688	105.5	19.5122	105.5	29.4417
106.5	0	106.5	0.640015	106.5	3.05231	106.5	6.88348	106.5	10.879	106.5	19.6958	106.5	29.6245
107.5	0	107.5	0.518921	107.5	3.02533	107.5	6.74286	107.5	10.7981	107.5	19.6603	107.5	29.5662
108.5	0	108.5	0.411865	108.5	2.96521	108.5	6.79675	108.5	10.8512	108.5	19.6548	108.5	29.4901
109.5	0	109.5	0.500183	109.5	3.04724	109.5	6.93079	109.5	10.9274	109.5	19.9485	109.5	29.6257
110.5	0	110.5	0.235352	110.5	2.83667	110.5	6.7616	110.5	10.7993	110.5	19.854	110.5	29.5319
111.5	0	111.5	0.359558	111.5	3.17572	111.5	7.02795	111.5	11.1809	111.5	20.084	111.5	29.776
112.5	0	112.5	0.133362	112.5	2.87921	112.5	6.67407	112.5	10.9539	112.5	19.8965	112.5	29.508
113.5	0	113.5	0.301392	113.5	2.86328	113.5	6.82019	113.5	10.9462	113.5	19.904	113.5	29.4049
114.5	0	114.5	0.301697	114.5	3.11713	114.5	6.87054	114.5	10.9661	114.5	20.0536	114.5	29.449
115.5	0	115.5	0.346252	115.5	3.11987	115.5	6.94086	115.5	11.1505	115.5	20.2313	115.5	29.4842
116.5	0	116.5	0.148254	116.5	2.93787	116.5	6.87372	116.5	11.0696	116.5	20.1728	116.5	29.3206
117.5	0	117.5	0.306824	117.5	3.05273	117.5	7.20068	117.5	11.2774	117.5	20.3243	117.5	29.5444
118.5	0	118.5	0.309937	118.5	3.01868	118.5	6.95532	118.5	11.2961	118.5	20.3141	118.5	29.4276
119.5	0	119.5	0.3349	119.5	3.1593	119.5	7.1991	119.5	11.2684	119.5	20.3376	119.5	29.4533
120.5	0	120.5	0.142395	120.5	3.07379	120.5	7.00928	120.5	11.2196	120.5	20.3411	120.5	29.3987
121.5	0	121.5	0.178711	121.5	3.02576	121.5	7.07452	121.5	11.1848	121.5	20.4564	121.5	29.4838
122.5	0	122.5	0.219666	122.5	3.18707	122.5	7.22485	122.5	11.2028	122.5	20.5372	122.5	29.5107
123.5	0	123.5	0.311462	123.5	3.16046	123.5	7.16901	123.5	11.4117	123.5	20.4141	123.5	29.4393
124.5	0	124.5	0.305237	124.5	3.05853	124.5	7.34479	124.5	11.4239	124.5	20.4583	124.5	29.4858
125.5	0	125.5	0.27478	125.5	3.01556	125.5	7.21979	125.5	11.2934	125.5	20.4852	125.5	29.3932
126.5	0	126.5	0.40094	126.5	2.96246	126.5	7.25024	126.5	11.2922	126.5	20.431	126.5	29.3436
127.5	0	127.5	0.187683	127.5	3.01947	127.5	7.22955	127.5	11.27	127.5	20.2399	127.5	29.4443
128.5	0	128.5	0.405273	128.5	3.3515	128.5	7.49677	128.5	11.6552	128.5	20.702	128.5	29.594
129.5	0	129.5	0.336914	129.5	3.23047	129.5	7.28229	129.5	11.4044	129.5	20.5556	129.5	29.3651
130.5	0	130.5	0.230652	130.5	3.2066	130.5	7.21039	130.5	11.3606	130.5	20.4313	130.5	29.2479
131.5	0	131.5	0.22168	131.5	3.28943	131.5	7.10382	131.5	11.4384	131.5	20.3587	131.5	29.437
132.5	0	132.5	0.324768	132.5	3.23669	132.5	7.29828	132.5	11.4739	132.5	20.4302	132.5	29.3717
133.5	0	133.5	0.426758	133.5	3.42261	133.5	7.34204	133.5	11.5204	133.5	20.6758	133.5	29.7373
134.5	0	134.5	0.333801	134.5	3.29761	134.5	7.24445	134.5	11.4255	134.5	20.4079	134.5	29.3792
135.5	0	135.5	0.347473	135.5	3.43591	135.5	7.46161	135.5	11.5349	135.5	20.5743	135.5	29.4323
136.5	0	136.5	0.361145	136.5	3.33514	136.5	7.41431	136.5	11.6149	136.5	20.688	136.5	29.3553
137.5	0	137.5	0.338501	137.5	3.3363	137.5	7.487	137.5	11.6329	137.5	20.7345	137.5	29.2389
138.5	0	138.5	0.438416	138.5	3.62531	138.5	7.60535	138.5	11.7508	138.5	20.7657	138.5	29.3627
139.5	0	139.5	0.500977	139.5	3.62384	139.5	7.52258	139.5	11.6876	139.5	20.7669	139.5	29.3815
140.5	0	140.5	0.424011	140.5	3.56714	140.5	7.60028	140.5	11.7114	140.5	20.67	140.5	29.3428
141.5	0	141.5	0.436523	141.5	3.45898	141.5	7.76984	141.5	11.8247	141.5	20.5829	141.5	29.3159
142.5	0	142.5	0.361145	142.5	3.56323	142.5	7.5733	142.5	11.6903	142.5	20.7372	142.5	29.2811
143.5	0	143.5	0.437683	143.5	3.56793	143.5	7.62762	143.5	11.6708	143.5	20.5294	143.5	29.1913
144.5	0	144.5	0.514648	144.5	3.68121	144.5	7.71436	144.5	12.0004	144.5	20.4575	144.5	29.4143
145.5	0	145.5	0.55835	145.5	3.51166	145.5	7.69281	145.5	11.7465	145.5	20.5173	145.5	29.1077
146.5	0	146.5	0.513855	146.5	3.60547	146.5	7.59479	146.5	11.7438	146.5	20.2603	146.5	28.8987
147.5	0	147.5	0.444763	147.5	3.65387	147.5	8.07294	147.5	11.7969	147.5	20.5759	147.5	28.9518
148.5	0	148.5	0.465027	148.5	3.8031	148.5	8.12762	148.5	12.0942	148.5	20.6235	148.5	28.9561
149.5	0	149.5	0.309509	149.5	3.61243	149.5	8.05219	149.5	12.1891	149.5	20.6962	149.5	29.0705
150.5	0	150.5	0.327148	150.5	3.26129	150.5	8.08307	150.5	11.9711	150.5	20.5958	150.5	29.1412
151.5	0	151.5	1.36072	151.5	4.82184	151.5	8.52411	151.5	13.0192	151.5	21.681	151.5	29.5413
152.5	0	152.5	2.12445	152.5	-0.807068	152.5	8.90344	152.5	27.2274	152.5	39.5372	152.5	31.2206
153.5	0	153.5	-4.06427	153.5	-0.421936	153.5	-5.98102	153.5	-26.0441	153.5	-36.7581	153.5	-74.2186
154.5	0	154.5	-1.21509	154.5	-0.775452	154.5	1.13226	154.5	1.16174	154.5	1.45361	154.5	-3.27637
155.5	0	155.5	-1.974	155.5	-0.902344	155.5	0.816284	155.5	0.588379	155.5	0.978638	155.5	-3.19153
156.5	0	156.5	-2.25452	156.5	-1.05707	156.5	0.4151	156.5	0.16333	156.5	0.432922	156.5	-3.38336
157.5	0	157.5	-2.2182	157.5	-1.08795	157.5	0.229553	157.5	-0.0112915	157.5	0.334045	157.5	-3.45917
158.5	0	158.5	-2.31934	158.5	-1.37189	158.5	0.00415039	158.5	-0.198792	158.5	0.0696411	158.5	-3.4361
159.5	0	159.5	-2.39667	159.5	-1.40234	159.5	0.0514526	159.5	-0.30072	159.5	-0.182312	159.5	-3.44977
160.5	0	160.5	-2.15173	160.5	-1.29492	160.5	-0.0504761	160.5	-0.260437	160.5	-0.0830688	160.5	-3.4693
161.5	0	161.5	-2.34473	161.5	-1.30389	161.5	-0.165344	161.5	-0.277283	161.5	-0.330322	161.5	-3.45795
162.5	0	162.5	-2.34631	162.5	-1.42548	162.5	-0.102112	162.5	-0.447632	162.5	-0.378845	162.5	-3.41895
163.5	0	163.5	-2.19586	163.5	-1.48828	163.5	-0.0794067	163.5	-0.455383	163.5	-0.277588	163.5	-3.21027
164.5	0	164.5	-2.19983	164.5	-1.40277	164.5	-0.154419	164.5	-0.553833	164.5	-0.461243	164.5	-3.39349
165.5	0	165.5	-2.07715	165.5	-1.20984	165.5	-0.11731	165.5	-0.49408	165.5	-0.45697	165.5	-3.24237
166.5	0	166.5	-2.12677	166.5	-1.29456	166.5	-0.0357056	166.5	-0.490601	166.5	-0.48938	166.5	-3.24939
167.5	0	167.5	-2.22052	167.5	-1.57501	167.5	-0.293457	167.5	-0.717529	167.5	-0.82135	167.5	-3.46149
168.5	0	168.5	-2.44202	168.5	-1.62195	168.5	-0.39386	168.5	-0.723755	168.5	-0.731934	168.5	-3.39233
169.5	0	169.5	-2.09979	169.5	-1.28009	169.5	-0.153992	169.5	-0.557373	169.5	-0.678406	169.5	-3.26892
170.5	0	170.5	-2.03961	170.5	-1.31995	170.5	-0.202454	170.5	-0.564758	170.5	-0.796753	170.5	-3.2052
171.5	0	171.5	-1.97479	171.5	-1.34027	171.5	-0.153625	171.5	-0.506165	171.5	-0.724854	171.5	-3.18683
172.5	0	172.5	-2.01501	172.5	-1.14105	172.5	-0.314148	172.5	-0.512451	172.5	-0.796753	172.5	-3.15326
173.5	0	173.5	-1.98376	173.5	-1.48676	173.5	-0.447754	173.5	-0.599121	173.5	-0.760437	173.5	-3.28137
174.5	0	174.5	-1.94708	174.5	-1.29688	174.5	-0.318481	174.5	-0.678467	174.5	-0.693237	174.5	-3.12708
175.5	0	175.5	-1.89587	175.5	-1.18402	175.5	-0.175476	175.5	-0.510437	175.5	-0.542847	175.5	-3.09192
176.5	0	176.5	-1.90607	176.5	-1.21991	176.5	-0.29895	176.5	-0.571411	176.5	-0.640869	176.5	-2.91266
177.5	0	177.5	-1.75684	177.5	-1.1543	177.5	-0.0661011	177.5	-0.621826	177.5	-0.793274	177.5	-2.91577
178.5	0	178.5	-1.82056	178.5	-1.23834	178.5	-0.173584	178.5	-0.638611	178.5	-0.820618	178.5	-3.01697
179.5	0	179.5	-2.10333	179.5	-1.35748	179.5	-0.276306	179.5	-0.798767	179.5	-0.880798	179.5	-3.06348
180.5	0	180.5	-1.86505	180.5	-1.30084	180.5	-0.314941	180.5	-0.730408	180.5	-0.847534	180.5	-2.91461
181.5	0	181.5	-1.91309	181.5	-1.3598	181.5	-0.296997	181.5	-0.869446	181.5	-0.935791	181.5	-3.02319
182.5	0	182.5	-1.85846	182.5	-1.37152	182.5	-0.120483	182.5	-0.830811	182.5	-0.776855	182.5	-2.87714
183.5	0	183.5	-1.9873	183.5	-1.38635	183.5	-0.162598	183.5	-0.883118	183.5	-1.00928	183.5	-2.91931
184.5	0	184.5	-2.03339	184.5	-1.34497	184.5	-0.297363	184.5	-0.974182	184.5	-1.08545	184.5	-2.89703
185.5	0	185.5	-1.85065	185.5	-1.30243	185.5	-0.410706	185.5	-0.753845	185.5	-1.08234	185.5	-3.05719
186.5	0	186.5	-1.8537	186.5	-1.30078	186.5	-0.296997	186.5	-0.662415	186.5	-1.04718	186.5	-3.14703
187.5	0	187.5	-1.99512	187.5	-1.30865	187.5	-0.263428	187.5	-0.974548	187.5	-1.03546	187.5	-3.1568
188.5	0	188.5	-1.91858	188.5	-1.32703	188.5	-0.339966	188.5	-0.65271	188.5	-0.930359	188.5	-3.03534
189.5	0	189.5	-1.93182	189.5	-1.23444	189.5	-0.327454	189.5	-0.879211	189.5	-1.03467	189.5	-3.02869
190.5	0	190.5	-1.93457	190.5	-1.28088	190.5	-0.219238	190.5	-0.692505	190.5	-1.03503	190.5	-2.87946
191.5	0	191.5	-1.82599	191.5	-1.20044	191.5	-0.227844	191.5	-0.802307	191.5	-0.966309	191.5	-2.8244
192.5	0	192.5	-1.84747	192.5	-1.1684	192.5	-0.279419	192.5	-0.818726	192.5	-1.06787	192.5	-2.84082
193.5	0	193.5	-1.68652	193.5	-1.1637	193.5	-0.0973511	193.5	-0.647949	193.5	-0.95343	193.5	-2.61499
194.5	0	194.5	-1.8092	194.5	-1.17859	194.5	-0.235657	194.5	-0.580444	194.5	-0.912048	194.5	-2.91266
195.5	0	195.5	-1.94592	195.5	-1.22388	195.5	-0.369629	195.5	-0.839417	195.5	-1.04639	195.5	-2.86072
196.5	0	196.5	-1.95801	196.5	-1.19733	196.5	-0.308716	196.5	-0.833923	196.5	-0.825684	196.5	-2.92676
197.5	0	197.5	-1.74005	197.5	-1.04694	197.5	-0.388794	197.5	-0.911682	197.5	-1.06946	197.5	-2.92047
198.5	0	198.5	-1.93109	198.5	-1.29535	198.5	-0.458313	198.5	-0.987854	198.5	-1.11163	198.5	-2.97711
199.5	0	199.5	-1.89673	199.5	-0.94928	199.5	-0.442688	199.5	-0.969116	199.5	-1.08545	199.5	-2.7439
200.5	0	200.5	-1.75806	200.5	-0.97583	200.5	-0.30481	200.5	-0.756958	200.5	-0.988586	200.5	-2.78534
201.5	0	201.5	-1.85651	201.5	-1.03796	201.5	-0.385315	201.5	-0.743347	201.5	-1.08081	201.5	-2.93298
202.5	0	202.5	-1.83966	202.5	-1.18323	202.5	-0.428589	202.5	-0.977661	202.5	-1.17798	202.5	-2.94427
203.5	0	203.5	-1.77014	203.5	-1.12079	203.5	-0.307556	203.5	-1.05658	203.5	-1.04016	203.5	-2.78418
204.5	0	204.5	-1.9389	204.5	-1.28717	204.5	-0.523193	204.5	-1.17889	204.5	-1.15228	204.5	-2.97363
205.5	0	205.5	-1.97327	205.5	-1.28168	205.5	-0.481384	205.5	-1.13043	205.5	-1.25812	205.5	-3.08728
206.5	0	206.5	-1.78815	206.5	-1.40985	206.5	-0.330994	206.5	-1.08356	206.5	-1.25073	206.5	-2.93884
207.5	0	207.5	-1.54901	207.5	-1.10669	207.5	-0.217712	207.5	-0.835449	207.5	-1.1983	207.5	-2.7724
208.5	0	208.5	-1.82092	208.5	-1.2735	208.5	-0.248169	208.5	-0.867126	208.5	-1.17377	208.5	-2.92401
209.5	0	209.5	-1.45844	209.5	-1.00665	209.5	-0.1521	209.5	-0.728088	209.5	-1.04211	209.5	-2.63843
210.5	0	210.5	-1.65332	210.5	-1.1637	210.5	-0.276672	210.5	-0.76947	210.5	-0.938599	210.5	-2.65448
211.5	0	211.5	-1.62091	211.5	-1.32117	211.5	-0.300903	211.5	-0.846069	211.5	-1.0921	211.5	-2.7627
212.5	0	212.5	-1.52991	212.5	-1.15509	212.5	-0.2005	212.5	-0.740967	212.5	-0.954956	212.5	-2.6181
213.5	0	213.5	-1.5791	213.5	-1.13092	213.5	-0.288818	213.5	-0.747986	213.5	-0.89093	213.5	-2.62787
214.5	0	214.5	-1.61621	214.5	-1.06097	214.5	-0.265747	214.5	-0.729248	214.5	-1.11005	214.5	-2.5611
215.5	0	215.5	-1.68848	215.5	-1.09454	215.5	-0.358704	215.5	-0.794861	215.5	-0.999512	215.5	-2.55292
216.5	0	216.5	-1.71307	216.5	-1.22192	216.5	-0.371216	216.5	-0.614014	216.5	-0.881897	216.5	-2.57281
217.5	0	217.5	-1.56665	217.5	-1.24847	217.5	-0.398193	217.5	-0.780823	217.5	-0.978027	217.5	-2.65723
218.5	0	218.5	-1.62164	218.5	-1.19843	218.5	-0.29895	218.5	-0.681946	218.5	-1.02881	218.5	-2.7052
219.5	0	219.5	-1.44788	219.5	-1.18445	219.5	-0.292725	219.5	-0.794128	219.5	-1.02649	219.5	-2.53027
220.5	0	220.5	-1.64746	220.5	-1.06531	220.5	-0.261475	220.5	-0.781982	220.5	-1.02063	220.5	-2.73456
221.5	0	221.5	-1.58539	221.5	-1.13013	221.5	-0.424744	221.5	-0.973816	221.5	-1.07922	221.5	-2.73145
222.5	0	222.5	-1.77441	222.5	-1.18402	222.5	-0.531738	222.5	-0.794861	222.5	-1.30695	222.5	-2.80408
223.5	0	223.5	-1.66699	223.5	-0.859802	223.5	-0.286072	223.5	-0.745667	223.5	-1.02649	223.5	-2.4494
224.5	0	224.5	-1.5592	224.5	-1.02075	224.5	-0.340759	224.5	-1.01556	224.5	-1.05377	224.5	-2.57166
225.5	0	225.5	-1.58337	225.5	-1.06763	225.5	-0.33136	225.5	-0.891724	225.5	-1.00732	225.5	-2.65326
226.5	0	226.5	-1.67249	226.5	-1.14264	226.5	-0.375916	226.5	-1.07147	226.5	-0.981201	226.5	-2.66541
227.5	0	227.5	-1.73615	227.5	-1.06799	227.5	-0.221558	227.5	-0.997986	227.5	-1.15381	227.5	-2.7431
228.5	0	228.5	-1.63696	228.5	-1.00787	228.5	-0.189209	228.5	-0.944092	228.5	-1.12177	228.5	-2.76733
229.5	0	229.5	-1.36353	229.5	-1.0766	229.5	-0.189209	229.5	-0.691345	229.5	-1.0097	229.5	-2.58301
230.5	0	230.5	-1.63654	230.5	-1.21173	230.5	-0.412598	230.5	-0.988586	230.5	-1.1897	230.5	-2.52161
231.5	0	231.5	-1.54431	231.5	-1.16095	231.5	-0.281738	231.5	-0.958496	231.5	-0.943604	231.5	-2.60602
232.5	0	232.5	-1.59473	232.5	-1.28168	232.5	-0.514221	232.5	-0.897583	232.5	-1.02454	232.5	-2.57477
233.5	0	233.5	-1.71191	233.5	-1.27386	233.5	-0.615723	233.5	-0.975342	233.5	-1.17645	233.5	-2.53259
234.5	0	234.5	-1.67914	234.5	-1.18719	234.5	-0.713806	234.5	-1.06952	234.5	-1.1972	234.5	-2.66345
235.5	0	235.5	-1.54865	235.5	-1.19379	235.5	-0.371582	235.5	-0.688232	235.5	-0.9198	235.5	-2.34039
236.5	0	236.5	-1.78186	236.5	-1.2196	236.5	-0.479065	236.5	-0.872986	236.5	-1.11517	236.5	-2.75763
237.5	0	237.5	-1.75256	237.5	-1.30273	237.5	-0.676697	237.5	-1.14172	237.5	-1.09991	237.5	-2.65405
238.5	0	238.5	-1.54395	238.5	-1.2348	238.5	-0.465332	238.5	-1.005	238.5	-0.883057	238.5	-2.51422
239.5	0	239.5	-1.83459	239.5	-1.33911	239.5	-0.673157	239.5	-1.13391	239.5	-1.2464	239.5	-2.75873
240.5	0	240.5	-1.95215	240.5	-1.12384	240.5	-0.495056	240.5	-0.908936	240.5	-1.10614	240.5	-2.66736
241.5	0	241.5	-1.54626	241.5	-1.02069	241.5	-0.369629	241.5	-0.807312	241.5	-0.974487	241.5	-2.42438
242.5	0	242.5	-1.54944	242.5	-1.04614	242.5	-0.365784	242.5	-0.876892	242.5	-0.989746	242.5	-2.49939
243.5	0	243.5	-1.7287	243.5	-1.00275	243.5	-0.497803	243.5	-0.971008	243.5	-1.08661	243.5	-2.31189
244.5	0	244.5	-1.83258	244.5	-1.38983	244.5	-0.523132	244.5	-1.18311	244.5	-1.29639	244.5	-2.52515
245.5	0	245.5	-1.65924	245.5	-1.23755	245.5	-0.611084	245.5	-1.15387	245.5	-1.21167	245.5	-2.5545
246.5	0	246.5	-1.63501	246.5	-1.24261	246.5	-0.605225	246.5	-1.08472	246.5	-1.23352	246.5	-2.54858
247.5	0	247.5	-1.70453	247.5	-1.12817	247.5	-0.41925	247.5	-0.844849	247.5	-1.15619	247.5	-2.315
248.5	0	248.5	-1.6225	248.5	-1.18988	248.5	-0.4021	248.5	-0.987488	248.5	-1.09644	248.5	-2.48181
249.5	0	249.5	-2.09943	249.5	-1.09766	249.5	-0.39856	249.5	-0.98822	249.5	-1.38428	249.5	-2.65717
250.5	0	250.5	-1.65802	250.5	-1.08521	250.5	-0.467285	250.5	-0.999146	250.5	-1.26941	250.5	-2.46228
251.5	0	251.5	-1.90802	251.5	-1.18365	251.5	-0.477051	251.5	-0.909302	251.5	-1.32922	251.5	-2.53925
252.5	0	252.5	-1.88538	252.5	-1.06293	252.5	-0.402893	252.5	-0.945679	252.5	-1.255	252.5	-2.53925
253.5	0	253.5	-1.85181	253.5	-1.10864	253.5	-0.452881	253.5	-0.987488	253.5	-1.16479	253.5	-2.60095
		254.5								254.5
		255.5								255.5
		256.5								256.5
		257.5								257.5
		258.5								258.5
		259.5								259.5
		260.5								260.5
		261.5								261.5
		262.5								262.5
		263.5								263.5
		264.5								264.5
		265.5								265.5
		266.5								266.5
		267.5								267.5
		268.5								268.5
		269.5								269.5
		270.5								270.5
		271.5								271.5
		272.5								272.5
		273.5								273.5
		274.5								274.5
		275.5								275.5
		276.5								276.5
		277.5								277.5
		278.5								278.5
		279.5								279.5
		280.5								280.5
		281.5								281.5
		282.5								282.5
		283.5								283.5
		284.5								284.5
		285.5								285.5
		286.5								286.5
		287.5								287.5
		288.5								288.5
		289.5								289.5
		290.5								290.5
		291.5								291.5
		292.5								292.5
		293.5								293.5
		294.5								294.5
		295.5								295.5
		296.5								296.5
		297.5								297.5
		298.5								298.5
		299.5								299.5
		300.5								300.5
		301.5								301.5
		302.5								302.5
		303.5								303.5
		304.5								304.5
		305.5								305.5
		306.5								306.5
		307.5								307.5
		308.5								308.5
		309.5								309.5
		310.5								310.5
		311.5								311.5
		312.5								312.5
		313.5								313.5
		314.5								314.5
		315.5								315.5
		316.5								316.5
		317.5								317.5
		318.5								318.5
		319.5								319.5
		320.5								320.5
		321.5								321.5
		322.5								322.5
		323.5								323.5
		324.5								324.5
		325.5								325.5
		326.5								326.5
		327.5								327.5
		328.5								328.5
		329.5								329.5
		330.5								330.5
		331.5								331.5
		332.5								332.5
		333.5								333.5
		334.5								334.5
		335.5								335.5
		336.5								336.5
		337.5								337.5
		338.5								338.5
		339.5								339.5
		340.5								340.5
		341.5								341.5
		342.5								342.5
		343.5								343.5
		344.5								344.5
		345.5								345.5
		346.5								346.5
		347.5								347.5
		348.5								348.5
		349.5								349.5
		350.5								350.5
		351.5								351.5
		352.5								352.5
		353.5								353.5
		354.5								354.5
		355.5								355.5
		356.5								356.5
		357.5								357.5
		358.5								358.5
		359.5								359.5
		360.5								360.5
		361.5								361.5
		362.5								362.5
		363.5								363.5
		364.5								364.5
		365.5								365.5
		366.5								366.5
		367.5								367.5
		368.5								368.5
		369.5								369.5
		370.5								370.5
		371.5								371.5
		372.5								372.5
		373.5								373.5
		374.5								374.5
		375.5								375.5
		376.5								376.5
		377.5								377.5
		378.5								378.5
		379.5								379.5
		380.5								380.5
		381.5								381.5
		382.5								382.5
		383.5								383.5
		384.5								384.5
		385.5								385.5
		386.5								386.5
		387.5								387.5
		388.5								388.5
		389.5								389.5
		390.5								390.5
		391.5								391.5
		392.5								392.5
		393.5								393.5
		394.5								394.5
		395.5								395.5
		396.5								396.5
		397.5								397.5
		398.5								398.5
		399.5								399.5
		400.5								400.5
		401.5								401.5
		402.5								402.5
		403.5								403.5
		404.5								404.5
		405.5								405.5
		406.5								406.5
		407.5								407.5
		408.5								408.5
		409.5								409.5
		410.5								410.5
		411.5								411.5
		412.5								412.5
		413.5								413.5
		414.5								414.5
		415.5								415.5
		416.5								416.5
		417.5								417.5
		418.5								418.5
		419.5								419.5
		420.5								420.5
		421.5								421.5
		422.5								422.5
		423.5								423.5
		424.5								424.5
		425.5								425.5
		426.5								426.5
		427.5								427.5
		428.5								428.5
		429.5								429.5
		430.5								430.5
		431.5								431.5
		432.5								432.5
		433.5								433.5
		434.5								434.5
		435.5								435.5
		436.5								436.5
		437.5								437.5
		438.5								438.5
		439.5								439.5
		440.5								440.5
		441.5								441.5
		442.5								442.5
		443.5								443.5
		444.5								444.5
		445.5								445.5
		446.5								446.5
		447.5								447.5
		448.5								448.5
		449.5								449.5
		450.5								450.5
		451.5								451.5
		452.5								452.5
		453.5								453.5
		454.5								454.5
		455.5								455.5
		456.5								456.5
		457.5								457.5
		458.5								458.5
		459.5								459.5
		460.5								460.5
		461.5								461.5
		462.5								462.5
		463.5								463.5
		464.5								464.5
		465.5								465.5
		466.5								466.5
		467.5								467.5
		468.5								468.5
		469.5								469.5
		470.5								470.5
		471.5								471.5
		472.5								472.5
		473.5								473.5
		474.5								474.5
		475.5								475.5
		476.5								476.5
		477.5								477.5
		478.5								478.5
		479.5								479.5
		480.5								480.5
		481.5								481.5
		482.5								482.5
		483.5								483.5
		484.5								484.5
		485.5								485.5
		486.5								486.5
		487.5								487.5
		488.5								488.5
		489.5								489.5
		490.5								490.5
		491.5								491.5
		492.5								492.5
		493.5								493.5
		494.5								494.5
		495.5								495.5
		496.5								496.5
		497.5								497.5
		498.5								498.5
		499.5								499.5
		500.5								500.5
		501.5								501.5
		502.5								502.5
		503.5								503.5
		504.5								504.5
		505.5								505.5
		506.5								506.5
		507.5								507.5
		508.5								508.5
		509.5								509.5
		510.5								510.5
		511.5								511.5
		512.5								512.5
		513.5								513.5
		514.5								514.5
		515.5								515.5
		516.5								516.5
		517.5								517.5
		518.5								518.5
		519.5								519.5
		520.5								520.5
		521.5								521.5
		522.5								522.5
		523.5								523.5
		524.5								524.5
		525.5								525.5
		526.5								526.5
		527.5								527.5
		528.5								528.5
		529.5								529.5
		530.5								530.5
		531.5								531.5
		532.5								532.5
		533.5								533.5
		534.5								534.5
		535.5								535.5
		536.5								536.5
		537.5								537.5
		538.5								538.5
		539.5								539.5

## Sheet: right
Req vs. Conc_X	Req vs. Conc_Y	Fit on Req vs. Conc_X	Fit on Req vs. Conc_Y
0	0	0	0
2.5e-06	0.258	8.08081e-07	0.592278
5e-06	3.09	1.61616e-06	1.17293
1e-05	7.21	2.42424e-06	1.74229
2e-05	11.3	3.23232e-06	2.30069
4e-05	20.5	4.0404e-06	2.84844
8e-05	29.5	4.84848e-06	3.38584
		5.65657e-06	3.91318
		6.46465e-06	4.43074
		7.27273e-06	4.9388
		8.08081e-06	5.43761
		8.88889e-06	5.92742
		9.69697e-06	6.40848
		1.05051e-05	6.88101
		1.13131e-05	7.34524
		1.21212e-05	7.80138
		1.29293e-05	8.24966
		1.37374e-05	8.69026
		1.45455e-05	9.12338
		1.53535e-05	9.54922
		1.61616e-05	9.96796
		1.69697e-05	10.3798
		1.77778e-05	10.7848
		1.85859e-05	11.1833
		1.93939e-05	11.5753
		2.0202e-05	11.961
		2.10101e-05	12.3406
		2.18182e-05	12.7143
		2.26263e-05	13.082
		2.34343e-05	13.4441
		2.42424e-05	13.8006
		2.50505e-05	14.1517
		2.58586e-05	14.4974
		2.66667e-05	14.8379
		2.74747e-05	15.1734
		2.82828e-05	15.5038
		2.90909e-05	15.8294
		2.9899e-05	16.1502
		3.07071e-05	16.4664
		3.15152e-05	16.7781
		3.23232e-05	17.0852
		3.31313e-05	17.3881
		3.39394e-05	17.6866
		3.47475e-05	17.981
		3.55556e-05	18.2712
		3.63636e-05	18.5575
		3.71717e-05	18.8398
		3.79798e-05	19.1183
		3.87879e-05	19.3931
		3.9596e-05	19.6641
		4.0404e-05	19.9315
		4.12121e-05	20.1954
		4.20202e-05	20.4558
		4.28283e-05	20.7128
		4.36364e-05	20.9664
		4.44444e-05	21.2168
		4.52525e-05	21.464
		4.60606e-05	21.708
		4.68687e-05	21.9489
		4.76768e-05	22.1868
		4.84848e-05	22.4217
		4.92929e-05	22.6537
		5.0101e-05	22.8828
		5.09091e-05	23.1092
		5.17172e-05	23.3327
		5.25253e-05	23.5536
		5.33333e-05	23.7717
		5.41414e-05	23.9873
		5.49495e-05	24.2003
		5.57576e-05	24.4108
		5.65657e-05	24.6187
		5.73737e-05	24.8243
		5.81818e-05	25.0275
		5.89899e-05	25.2283
		5.9798e-05	25.4268
		6.06061e-05	25.623
		6.14141e-05	25.817
		6.22222e-05	26.0088
		6.30303e-05	26.1985
		6.38384e-05	26.386
		6.46465e-05	26.5715
		6.54545e-05	26.7549
		6.62626e-05	26.9362
		6.70707e-05	27.1156
		6.78788e-05	27.2931
		6.86869e-05	27.4686
		6.94949e-05	27.6422
		7.0303e-05	27.814
		7.11111e-05	27.984
		7.19192e-05	28.1521
		7.27273e-05	28.3185
		7.35354e-05	28.4831
		7.43434e-05	28.646
		7.51515e-05	28.8073
		7.59596e-05	28.9668
		7.67677e-05	29.1248
		7.75758e-05	29.2811
		7.83838e-05	29.4358
		7.91919e-05	29.589
		8e-05	29.7406
