# Supplementary material for: Hemagglutinin double-mutation enhances binding of human-infecting avian influenza virus clade 2.3.4.4b H5Ny to human and SLeX receptors
Source: EMBO Rep. 2026 Jun 16;27(14):4079–99. doi: 10.1038/s44319-026-00816-2 (PMC13400655; doi:10.1038/s44319-026-00816-2)
Supplement: Supplementary file 5 — Source data Fig. 1 [file 44319_2026_816_MOESM5_ESM.zip › Figure 1/1I/Figure 1-I.xlsx]

## Sheet: left
PBST_X	PBST_Y	1918-0.3125uM_X	1918-0.3125uM_Y	1918-0.625uM_X	1918-0.625uM_Y	1918-1.25uM_X	1918-1.25uM_Y	1918-2.5uM_X	1918-2.5uM_Y	1918-5uM_X	1918-5uM_Y	1918-10uM_X	1918-10uM_Y
45.5	0	45.5	-0.603394	45.5	-0.498962	45.5	-0.737915	45.5	-0.328918	45.5	-0.608582	45.5	-0.288513
46.5	0	46.5	-0.750305	46.5	-0.666992	46.5	-1.20239	46.5	-0.632446	46.5	-0.947266	46.5	-0.570618
47.5	0	47.5	-0.370972	47.5	-0.509094	47.5	-0.294922	47.5	-0.0945435	47.5	-0.268311	47.5	-0.0272217
48.5	0	48.5	-0.461182	48.5	-0.660706	48.5	-0.560547	48.5	-0.645752	48.5	-0.521118	48.5	-0.181885
49.5	0	49.5	-0.639709	49.5	-1.20563	49.5	-1.46014	49.5	-1.20782	49.5	-1.38593	49.5	-1.27368
50.5	0	50.5	-0.977234	50.5	-0.680603	50.5	-0.30896	50.5	-0.553162	50.5	-0.613281	50.5	-0.281494
51.5	0	51.5	-0.611206	51.5	-0.239258	51.5	-0.618408	51.5	-0.457886	51.5	-0.698853	51.5	-0.0740967
52.5	0	52.5	-0.464355	52.5	-0.703674	52.5	-1.37109	52.5	-0.827393	52.5	-0.977722	52.5	-0.82373
53.5	0	53.5	-0.645996	53.5	-0.771667	53.5	-1.09729	53.5	-0.643799	53.5	-0.712524	53.5	-0.745178
54.5	0	54.5	-0.580383	54.5	-0.728699	54.5	-0.953186	54.5	-0.816467	54.5	-0.891846	54.5	-0.813599
55.5	0	55.5	-0.776062	55.5	-0.71344	55.5	-0.640686	55.5	-0.694946	55.5	-0.781677	55.5	-0.786987
56.5	0	56.5	-0.737732	56.5	-0.542297	56.5	-0.571106	56.5	-0.439087	56.5	-0.599609	56.5	-0.538147
57.5	0	57.5	-0.0291748	57.5	-0.502502	57.5	-0.304321	57.5	-0.478149	57.5	-0.43866	57.5	-0.332703
58.5	0	58.5	-0.194824	58.5	-0.59314	58.5	-0.535217	58.5	-0.334412	58.5	-0.543396	58.5	-0.497559
59.5	0	59.5	-0.258484	59.5	-0.412292	59.5	-0.519165	59.5	-0.266418	59.5	-0.526184	59.5	-0.358459
60.5	0	60.5	-0.457703	60.5	-0.638428	60.5	-0.760559	60.5	-0.628906	60.5	-0.473022	60.5	-0.177979
61.5	0	61.5	-0.638916	61.5	-0.628662	61.5	-0.881653	61.5	-0.601563	61.5	-0.374207	61.5	-0.290894
62.5	0	62.5	-0.643616	62.5	-0.346252	62.5	-0.631287	62.5	-0.459412	62.5	-0.671509	62.5	-0.293213
63.5	0	63.5	-0.472961	63.5	-0.515015	63.5	-0.869202	63.5	-0.493042	63.5	-0.726563	63.5	-0.587036
64.5	0	64.5	-0.473328	64.5	-0.616943	64.5	-1.03088	64.5	-0.275818	64.5	-0.761719	64.5	-0.403015
65.5	0	65.5	-0.435425	65.5	-0.227112	65.5	-0.583984	65.5	-0.289856	65.5	-0.361328	65.5	-0.101807
66.5	0	66.5	-0.438599	66.5	-0.447083	66.5	-0.506653	66.5	-0.637146	66.5	-0.601563	66.5	-0.541321
67.5	0	67.5	-0.301086	67.5	-0.313477	67.5	-0.554688	67.5	-0.626221	67.5	-0.591003	67.5	-0.356506
68.5	0	68.5	-0.181152	68.5	-0.242371	68.5	-0.53363	68.5	-0.414856	68.5	-0.4953	68.5	-0.532288
69.5	0	69.5	-0.28894	69.5	-0.205627	69.5	-0.238281	69.5	-0.188721	69.5	-0.217957	69.5	-0.344421
70.5	0	70.5	-0.478027	70.5	-0.124023	70.5	-0.358643	70.5	-0.231689	70.5	-0.15155	70.5	-0.368652
71.5	0	71.5	-0.489319	71.5	-0.130249	71.5	-0.330444	71.5	-0.184753	71.5	-0.0374756	71.5	-0.384644
72.5	0	72.5	-0.150635	72.5	0.0646973	72.5	-0.0929565	72.5	-0.294922	72.5	-0.253479	72.5	-0.217407
73.5	0	73.5	0.121643	73.5	-0.0657349	73.5	0.00897217	73.5	0.22345	73.5	-0.252686	73.5	0.0895996
74.5	0	74.5	-0.362732	74.5	-0.508362	74.5	-0.507813	74.5	-0.0805054	74.5	-0.497253	74.5	-0.204529
75.5	0	75.5	-0.434998	75.5	-0.221985	75.5	-0.511292	75.5	-0.232056	75.5	-0.258179	75.5	-0.214294
76.5	0	76.5	-0.418274	76.5	0.0158081	76.5	-0.180481	76.5	-0.210999	76.5	-0.279724	76.5	-0.0256958
77.5	0	77.5	-0.223694	77.5	-0.420105	77.5	-0.313293	77.5	-0.0320435	77.5	-0.336304	77.5	0.14502
78.5	0	78.5	-0.101807	78.5	-0.265381	78.5	-0.455078	78.5	-0.131287	78.5	-0.0831909	78.5	0.451721
79.5	0	79.5	-0.184692	79.5	-0.0704956	79.5	-0.217224	79.5	-0.106323	79.5	-0.128906	79.5	0.0227661
80.5	0	80.5	-0.0639648	80.5	-0.102112	80.5	-0.0441284	80.5	0.151123	80.5	0.0250244	80.5	-0.0869751
81.5	0	81.5	0.248535	81.5	0.172485	81.5	0.261292	81.5	-0.0449219	81.5	0.103882	81.5	0.064209
82.5	0	82.5	-0.217468	82.5	-0.223999	82.5	-0.344177	82.5	-0.344604	82.5	-0.155884	82.5	-0.133911
83.5	0	83.5	0.0540161	83.5	-0.201721	83.5	-0.356262	83.5	-0.185547	83.5	-0.113647	83.5	-0.279968
84.5	0	84.5	-0.448303	84.5	-0.1521	84.5	-0.445313	84.5	-0.162109	84.5	0.130493	84.5	-0.0756226
85.5	0	85.5	-0.192871	85.5	0.110352	85.5	-0.112915	85.5	0.760498	85.5	2.02612	85.5	3.82043
86.5	0	86.5	0.401306	86.5	2.44043	86.5	7.0144	86.5	14.7504	86.5	33.3391	86.5	62.8157
87.5	0	87.5	-1.15924	87.5	-1.34192	87.5	-0.844543	87.5	0.692566	87.5	4.50354	87.5	6.94464
88.5	0	88.5	-0.505371	88.5	-0.803284	88.5	-0.331238	88.5	0.850342	88.5	4.07697	88.5	6.16846
89.5	0	89.5	-0.190857	89.5	-0.425537	89.5	0.273804	89.5	1.14844	89.5	4.09296	89.5	6.66968
90.5	0	90.5	0.0177002	90.5	-0.0942993	90.5	0.439819	90.5	1.30817	90.5	4.3996	90.5	7.30835
91.5	0	91.5	-0.218201	91.5	-0.0302124	91.5	0.304321	91.5	1.57184	91.5	4.51996	91.5	7.4306
92.5	0	92.5	-0.663147	92.5	-0.315002	92.5	0.301208	92.5	1.45703	92.5	4.0918	92.5	7.27551
93.5	0	93.5	-0.2276	93.5	-0.162231	93.5	0.353516	93.5	1.58594	93.5	4.4129	93.5	7.48102
94.5	0	94.5	-0.465881	94.5	-0.14856	94.5	0.183594	94.5	1.63043	94.5	4.54102	94.5	7.46887
95.5	0	95.5	0.278992	95.5	0.163879	95.5	0.823792	95.5	2.33319	95.5	5.38043	95.5	8.27899
96.5	0	96.5	-0.0412598	96.5	0.322876	96.5	1.01404	96.5	2.3363	96.5	5.56561	96.5	8.37317
97.5	0	97.5	-0.801025	97.5	-0.0145874	97.5	0.545715	97.5	2.09491	97.5	5.13947	97.5	8.26306
98.5	0	98.5	-0.628418	98.5	0.0158691	98.5	0.840576	98.5	2.44061	98.5	5.40466	98.5	8.35986
99.5	0	99.5	-0.38739	99.5	-0.079834	99.5	0.570313	99.5	2.27966	99.5	5.68011	99.5	8.37555
100.5	0	100.5	-0.713562	100.5	-0.262268	100.5	0.55542	100.5	2.38745	100.5	5.71362	100.5	8.6571
101.5	0	101.5	-0.423279	101.5	0.142822	101.5	0.985168	101.5	2.88904	101.5	5.93243	101.5	9.1189
102.5	0	102.5	-0.288513	102.5	0.0912476	102.5	1.09064	102.5	3.09528	102.5	5.89301	102.5	9.33997
103.5	0	103.5	-0.278748	103.5	-0.202087	103.5	1.10626	103.5	3.29413	103.5	5.98755	103.5	9.20874
104.5	0	104.5	-0.462341	104.5	-0.162231	104.5	1.0246	104.5	3.18982	104.5	6.06445	104.5	9.30719
105.5	0	105.5	-0.422546	105.5	0.00177002	105.5	1.11792	105.5	3.08862	105.5	6.45819	105.5	9.43488
106.5	0	106.5	-0.534241	106.5	0.163513	106.5	1.14178	106.5	3.13708	106.5	6.54651	106.5	9.77789
107.5	0	107.5	-0.517029	107.5	-0.459106	107.5	0.835144	107.5	2.9043	107.5	6.06097	107.5	9.50873
108.5	0	108.5	-0.570923	108.5	-0.204407	108.5	0.831665	108.5	3.17267	108.5	6.46722	108.5	9.41187
109.5	0	109.5	-0.612793	109.5	-0.372009	109.5	0.955872	109.5	3.341	109.5	6.48669	109.5	9.57355
110.5	0	110.5	-0.376038	110.5	-0.304016	110.5	1.45782	110.5	3.69531	110.5	6.66449	110.5	9.84509
111.5	0	111.5	-0.904175	111.5	-0.309143	111.5	1.45386	111.5	3.6496	111.5	6.49725	111.5	10.0122
112.5	0	112.5	-1.07916	112.5	-0.452881	112.5	1.46991	112.5	3.61719	112.5	6.76996	112.5	9.89978
113.5	0	113.5	-0.42218	113.5	-0.348999	113.5	1.62964	113.5	4.01245	113.5	6.98474	113.5	10.1829
114.5	0	114.5	-0.554565	114.5	-0.113037	114.5	1.49884	114.5	3.95074	114.5	6.98669	114.5	9.96027
115.5	0	115.5	-0.968201	115.5	-0.269287	115.5	1.35706	115.5	3.72034	115.5	6.93518	115.5	9.9306
116.5	0	116.5	-1.2569	116.5	-0.679443	116.5	1.19958	116.5	3.57849	116.5	6.69336	116.5	10.0185
117.5	0	117.5	-0.906555	117.5	-0.297852	117.5	1.47498	117.5	4.06989	117.5	7.07147	117.5	10.0778
118.5	0	118.5	-0.619019	118.5	-0.322021	118.5	1.75739	118.5	3.98083	118.5	7.32733	118.5	10.5275
119.5	0	119.5	-0.815125	119.5	-0.438049	119.5	1.91956	119.5	4.18591	119.5	7.38672	119.5	10.3935
120.5	0	120.5	-0.79126	120.5	-0.0962524	120.5	2.07776	120.5	4.17889	120.5	7.6106	120.5	10.6959
121.5	0	121.5	-0.401428	121.5	-0.0158081	121.5	2.18903	121.5	4.64374	121.5	7.83752	121.5	10.8939
122.5	0	122.5	-1.15186	122.5	-0.490051	122.5	1.67926	122.5	4.25073	122.5	7.53589	122.5	10.597
123.5	0	123.5	-1.14282	123.5	-0.521606	123.5	1.29535	123.5	4.2168	123.5	7.25079	123.5	10.4677
124.5	0	124.5	-1.24438	124.5	-0.67981	124.5	1.44415	124.5	4.29688	124.5	7.44653	124.5	10.6478
125.5	0	125.5	-1.07336	125.5	-0.385315	125.5	2.07379	125.5	4.7019	125.5	7.72534	125.5	10.6368
126.5	0	126.5	-0.976074	126.5	-0.566162	126.5	1.85352	126.5	4.539	126.5	7.68555	126.5	10.7763
127.5	0	127.5	-0.711609	127.5	-0.443909	127.5	1.71912	127.5	4.26636	127.5	7.83356	127.5	10.6154
128.5	0	128.5	-0.656128	128.5	-0.0626221	128.5	2.14923	128.5	5.05078	128.5	8.01758	128.5	10.9599
129.5	0	129.5	-0.601868	129.5	0.345947	129.5	2.29999	129.5	5.34491	129.5	8.38788	129.5	11.4294
130.5	0	130.5	-0.927246	130.5	-0.14978	130.5	2.15698	130.5	4.96405	130.5	7.99139	130.5	10.9489
131.5	0	131.5	-0.694397	131.5	-0.396667	131.5	2.14532	131.5	5.11206	131.5	7.87732	131.5	10.7247
132.5	0	132.5	-0.634216	132.5	-0.274719	132.5	2.31171	132.5	5.16095	132.5	8.13165	132.5	11.2919
133.5	0	133.5	-0.886963	133.5	-0.556396	133.5	1.99689	133.5	5.05353	133.5	8.17621	133.5	11.2974
134.5	0	134.5	-1.21667	134.5	-0.341187	134.5	2.0144	134.5	4.9527	134.5	8.16913	134.5	10.9876
135.5	0	135.5	-1.07056	135.5	0.133057	135.5	2.40509	135.5	5.38477	135.5	8.63129	135.5	11.4786
136.5	0	136.5	-1.39954	136.5	-0.507202	136.5	2.12299	136.5	5.01361	136.5	8.11871	136.5	11.2025
137.5	0	137.5	-0.813538	137.5	-0.168152	137.5	2.67657	137.5	5.45313	137.5	8.59143	137.5	11.4575
138.5	0	138.5	-0.663147	138.5	0.267822	138.5	2.69574	138.5	5.57227	138.5	8.66058	138.5	11.4451
139.5	0	139.5	-0.619019	139.5	-0.14978	139.5	2.64258	139.5	5.4574	139.5	8.68359	139.5	11.3079
140.5	0	140.5	-0.561584	140.5	-0.141602	140.5	2.58356	140.5	5.48511	140.5	8.74609	140.5	11.2786
141.5	0	141.5	-0.511963	141.5	-0.0661621	141.5	2.58514	141.5	5.66016	141.5	8.70313	141.5	11.5478
142.5	0	142.5	-1.06122	142.5	-0.101746	142.5	2.62457	142.5	5.60895	142.5	8.81598	142.5	11.5556
143.5	0	143.5	-1.53033	143.5	-0.00756836	143.5	2.50153	143.5	5.74487	143.5	8.57147	143.5	11.5814
144.5	0	144.5	-0.368225	144.5	-0.0196533	144.5	1.91449	144.5	5.11798	144.5	7.87427	144.5	10.8868
145.5	0	145.5	-0.336548	145.5	-1.90558	145.5	-2.93591	145.5	-3.84375	145.5	-13.2683	145.5	-31.9877
146.5	0	146.5	0.480591	146.5	1.05573	146.5	3.66992	146.5	6.26715	146.5	8.47266	146.5	12.0247
147.5	0	147.5	-0.261597	147.5	0.125183	147.5	2.72925	147.5	5.62183	147.5	8.44373	147.5	12.0907
148.5	0	148.5	-0.190918	148.5	0.0662231	148.5	2.24646	148.5	4.98743	148.5	8.22339	148.5	11.7177
149.5	0	149.5	-0.575256	149.5	-0.281799	149.5	2.03241	149.5	4.77026	149.5	8.10431	149.5	11.1509
150.5	0	150.5	-0.726807	150.5	-0.368103	150.5	2.22577	150.5	4.76056	150.5	7.93048	150.5	10.8759
151.5	0	151.5	-1.08423	151.5	-0.531006	151.5	1.94452	151.5	4.5199	151.5	7.66913	151.5	10.6712
152.5	0	152.5	-0.732666	152.5	-0.0462036	152.5	2.36798	152.5	5.08752	152.5	7.89063	152.5	10.8681
153.5	0	153.5	-0.58429	153.5	-0.329102	153.5	2.03979	153.5	4.77728	153.5	7.62695	153.5	10.5829
154.5	0	154.5	-0.50415	154.5	-0.430237	154.5	1.66602	154.5	4.28748	154.5	7.16913	154.5	10.045
155.5	0	155.5	-0.401855	155.5	-0.311096	155.5	1.57495	155.5	4.41168	155.5	7.14142	155.5	9.9126
156.5	0	156.5	-0.704529	156.5	-0.58606	156.5	1.48633	156.5	4.1441	156.5	6.75824	156.5	9.57397
157.5	0	157.5	-0.638123	157.5	-0.620422	157.5	1.716	157.5	4.01678	157.5	6.83752	157.5	9.45758
158.5	0	158.5	-0.706909	158.5	-0.361877	158.5	1.38318	158.5	4.02649	158.5	6.7406	158.5	9.10205
159.5	0	159.5	-0.334229	159.5	-0.238403	159.5	1.54218	159.5	4.07697	159.5	6.68243	159.5	9.37903
160.5	0	160.5	-0.383057	160.5	-0.147034	160.5	1.8457	160.5	4.0285	160.5	6.53986	160.5	8.70911
161.5	0	161.5	-0.288147	161.5	0.146729	161.5	1.99103	161.5	4.18396	161.5	6.69727	161.5	9.09467
162.5	0	162.5	-0.711609	162.5	-0.123596	162.5	1.73163	162.5	3.97809	162.5	6.54254	162.5	8.797
163.5	0	163.5	-0.603394	163.5	-0.11969	163.5	1.72028	163.5	3.86597	163.5	6.50739	163.5	8.36536
164.5	0	164.5	-0.460815	164.5	-0.216125	164.5	1.70233	164.5	3.50623	164.5	6.48755	164.5	8.59155
165.5	0	165.5	-0.655762	165.5	-0.232971	165.5	1.56714	165.5	3.48358	165.5	6.17926	165.5	8.40674
166.5	0	166.5	-0.293274	166.5	0.0463257	166.5	2.12146	166.5	3.7644	166.5	6.57501	166.5	8.54541
167.5	0	167.5	-0.495178	167.5	-0.198975	167.5	1.73279	167.5	3.36523	167.5	6.19379	167.5	8.28607
168.5	0	168.5	-0.376831	168.5	0.0802612	168.5	1.80231	168.5	3.64294	168.5	6.25232	168.5	8.36768
169.5	0	169.5	-0.585815	169.5	0.02948	169.5	1.25427	169.5	3.63977	169.5	5.84058	169.5	7.83093
170.5	0	170.5	-0.590881	170.5	0.0963745	170.5	1.17072	170.5	3.48401	170.5	5.39026	170.5	7.3443
171.5	0	171.5	-0.870178	171.5	-0.356384	171.5	1.29022	171.5	3.22266	171.5	5.22931	171.5	7.33722
172.5	0	172.5	-0.672119	172.5	-0.27478	172.5	1.67267	172.5	3.09253	172.5	5.4043	172.5	7.1333
173.5	0	173.5	-0.319397	173.5	0.283081	173.5	1.52032	173.5	3.29724	173.5	5.54926	173.5	7.57629
174.5	0	174.5	-0.308472	174.5	0.144348	174.5	1.28589	174.5	3.09137	174.5	5.39844	174.5	7.56964
175.5	0	175.5	-0.671326	175.5	0.109619	175.5	1.15625	175.5	3.09064	175.5	5.25897	175.5	7.11694
176.5	0	176.5	-0.422546	176.5	0.25177	176.5	1.53082	176.5	3.33392	176.5	5.48706	176.5	7.172
177.5	0	177.5	-0.0498657	177.5	0.0494995	177.5	1.716	177.5	3.46875	177.5	5.67542	177.5	7.20758
178.5	0	178.5	-0.237	178.5	0.057251	178.5	1.23517	178.5	3.1535	178.5	5.36682	178.5	6.62158
179.5	0	179.5	-0.223328	179.5	0.00335693	179.5	1.27728	179.5	3.05701	179.5	5.11523	179.5	6.93408
180.5	0	180.5	-0.0799561	180.5	0.324463	180.5	1.54181	180.5	3.20972	180.5	5.14337	180.5	7.11963
181.5	0	181.5	-0.266663	181.5	-0.100952	181.5	1.21637	181.5	3.1203	181.5	5.02185	181.5	6.81769
182.5	0	182.5	0.0629883	182.5	-0.09198	182.5	1.29572	182.5	3.24567	182.5	4.8125	182.5	6.97827
183.5	0	183.5	-0.301819	183.5	0.0689697	183.5	1.56366	183.5	2.85272	183.5	4.9035	183.5	6.68567
184.5	0	184.5	-0.494385	184.5	0.0963135	184.5	1.32501	184.5	2.91486	184.5	4.74768	184.5	6.83411
185.5	0	185.5	-0.350281	185.5	0.156067	185.5	1.39453	185.5	2.96326	185.5	4.71796	185.5	6.49231
186.5	0	186.5	0.11145	186.5	0.420105	186.5	1.02417	186.5	3.11755	186.5	4.9234	186.5	6.46063
187.5	0	187.5	-0.255737	187.5	0.365417	187.5	1.37537	187.5	2.88043	187.5	4.80621	187.5	6.48328
188.5	0	188.5	-0.278015	188.5	0.332275	188.5	1.41522	188.5	2.63513	188.5	4.74805	188.5	6.50757
189.5	0	189.5	-0.0471191	189.5	0.424866	189.5	1.40784	189.5	3.03906	189.5	4.74921	189.5	6.55444
190.5	0	190.5	0.226685	190.5	0.677551	190.5	1.60663	190.5	2.90546	190.5	4.62811	190.5	6.68408
191.5	0	191.5	0.320435	191.5	0.526794	191.5	1.50543	191.5	2.81909	191.5	4.36292	191.5	6.52979
192.5	0	192.5	-0.0311279	192.5	0.236938	192.5	1.66132	192.5	2.72107	192.5	4.43475	192.5	6.34155
193.5	0	193.5	0.118103	193.5	0.651794	193.5	1.36603	193.5	2.93085	193.5	4.42151	193.5	6.21106
194.5	0	194.5	-0.0327148	194.5	0.658813	194.5	1.38281	194.5	2.80701	194.5	4.29333	194.5	5.98291
195.5	0	195.5	0.101685	195.5	0.774475	195.5	1.47699	195.5	2.86523	195.5	4.8219	195.5	6.46887
196.5	0	196.5	0.204041	196.5	0.503723	196.5	1.341	196.5	2.74451	196.5	4.49884	196.5	6.35168
197.5	0	197.5	-0.0646973	197.5	0.465881	197.5	1.84021	197.5	2.90546	197.5	4.38245	197.5	6.2099
198.5	0	198.5	-0.115845	198.5	0.47644	198.5	1.48944	198.5	2.93671	198.5	4.49536	198.5	6.12317
199.5	0	199.5	0.119263	199.5	0.578003	199.5	1.55273	199.5	2.77966	199.5	4.39417	199.5	5.94073
200.5	0	200.5	-0.00415039	200.5	0.435364	200.5	1.32965	200.5	2.54724	200.5	4.2785	200.5	5.76184
201.5	0	201.5	0.19696	201.5	0.663879	201.5	1.52612	201.5	3.00775	201.5	4.27814	201.5	5.75677
202.5	0	202.5	0.514587	202.5	0.57251	202.5	1.62732	202.5	2.81287	202.5	4.38165	202.5	6.06146
203.5	0	203.5	-0.1604	203.5	-0.0360718	203.5	0.99884	203.5	2.40466	203.5	3.71411	203.5	5.70599
204.5	0	204.5	-0.0112305	204.5	0.0767822	204.5	1.40039	204.5	2.60974	204.5	3.94373	204.5	5.77747
205.5	0	205.5	0.33606	205.5	0.314331	205.5	1.58478	205.5	2.72186	205.5	4.1582	205.5	5.79077
206.5	0	206.5	0.0825195	206.5	0.44043	206.5	1.74994	206.5	2.52063	206.5	4.43945	206.5	5.74738
207.5	0	207.5	0.116882	207.5	0.701355	207.5	1.65936	207.5	2.5636	207.5	3.99609	207.5	5.74152
208.5	0	208.5	0.0935059	208.5	0.403381	208.5	1.22736	208.5	2.43982	208.5	3.80469	208.5	5.52588
209.5	0	209.5	0.327087	209.5	0.47644	209.5	1.14691	209.5	2.60779	209.5	3.84027	209.5	5.50641
210.5	0	210.5	0.204041	210.5	0.166687	210.5	1.09686	210.5	2.61835	210.5	3.47736	210.5	5.69196
211.5	0	211.5	-0.171326	211.5	0.28772	211.5	1.17072	211.5	2.58319	211.5	3.84296	211.5	5.51147
212.5	0	212.5	-0.321716	212.5	0.111206	212.5	0.937927	212.5	2.11798	212.5	3.50903	212.5	5.17786
213.5	0	213.5	-0.204163	213.5	0.0443726	213.5	0.762512	213.5	2.0824	213.5	3.44611	213.5	5.06653
214.5	0	214.5	0.197021	214.5	0.683472	214.5	1.19806	214.5	2.43982	214.5	3.57971	214.5	5.37164
215.5	0	215.5	0.149353	215.5	0.242432	215.5	1.20233	215.5	2.39294	215.5	3.49176	215.5	5.25555
216.5	0	216.5	0.292297	216.5	0.179138	216.5	1.216	216.5	2.4082	216.5	3.75781	216.5	5.16071
217.5	0	217.5	0.309143	217.5	0.291687	217.5	1.16058	217.5	2.29181	217.5	3.69495	217.5	5.28882
218.5	0	218.5	0.83606	218.5	0.767029	218.5	1.29761	218.5	2.41479	218.5	3.82892	218.5	5.49933
219.5	0	219.5	0.16687	219.5	0.339661	219.5	0.940979	219.5	1.98669	219.5	3.64374	219.5	4.91882
220.5	0	220.5	0.317749	220.5	0.656921	220.5	1.79767	220.5	2.49335	220.5	4.0293	220.5	5.39429
221.5	0	221.5	0.2724	221.5	0.415466	221.5	1.29181	221.5	2.45508	221.5	3.52966	221.5	5.33215
222.5	0	222.5	0.390381	222.5	0.554565	222.5	1.11761	222.5	2.42151	222.5	3.43793	222.5	4.97321
223.5	0	223.5	0.328613	223.5	0.584595	223.5	1.09412	223.5	2.40857	223.5	3.80078	223.5	4.9751
224.5	0	224.5	0.498535	224.5	0.567444	224.5	1.15271	224.5	2.08203	224.5	3.60272	224.5	5.10754
225.5	0	225.5	0.375488	225.5	0.485779	225.5	1.16364	225.5	2.15936	225.5	3.70782	225.5	5.08374
226.5	0	226.5	0.568848	226.5	0.593201	226.5	1.15192	226.5	2.41052	226.5	3.67224	226.5	5.06537
227.5	0	227.5	0.235291	227.5	0.270142	227.5	0.849182	227.5	2.39722	227.5	3.50427	227.5	4.76068
228.5	0	228.5	0.147827	228.5	0.195557	228.5	1.20862	228.5	2.22186	228.5	3.68207	228.5	4.70288
229.5	0	229.5	0.258667	229.5	0.693542	229.5	1.31635	229.5	2.20618	229.5	3.48358	229.5	4.80243
230.5	0	230.5	0.370056	230.5	0.56897	230.5	1.5625	230.5	2.3703	230.5	3.4375	230.5	4.82318
231.5	0	231.5	0.44696	231.5	0.682617	231.5	1.46716	231.5	2.74719	231.5	3.49609	231.5	5.04773
232.5	0	232.5	0.727844	232.5	0.545959	232.5	1.13281	232.5	2.41638	232.5	3.31171	232.5	4.90948
233.5	0	233.5	0.518921	233.5	0.591675	233.5	1.12109	233.5	2.37854	233.5	3.29926	233.5	4.6427
234.5	0	234.5	0.293457	234.5	0.467773	234.5	1.2121	234.5	2.40973	234.5	3.57813	234.5	4.99384
235.5	0	235.5	0.255981	235.5	0.455322	235.5	1.05975	235.5	2.15228	235.5	3.39142	235.5	4.43994
236.5	0	236.5	0.559082	236.5	0.706055	236.5	1.18903	236.5	2.039	236.5	3.56757	236.5	4.71063
237.5	0	237.5	0.0762939	237.5	0.270142	237.5	0.956238	237.5	1.94763	237.5	3.1637	237.5	4.63019
238.5	0	238.5	0.600098	238.5	0.448669	238.5	1.19214	238.5	2.31012	238.5	3.37384	238.5	4.73602
239.5	0	239.5	0.608704	239.5	0.47406	239.5	1.13556	239.5	2.11639	239.5	3.5047	239.5	4.41577
240.5	0	240.5	0.648987	240.5	0.741272	240.5	1.4848	240.5	1.89063	240.5	3.38477	240.5	4.66656
241.5	0	241.5	0.466919	241.5	0.891663	241.5	1.25897	241.5	1.97852	241.5	3.73517	241.5	4.90247
242.5	0	242.5	0.100525	242.5	0.705688	242.5	0.916382	242.5	1.95038	242.5	3.23358	242.5	4.65521
243.5	0	243.5	-0.366699	243.5	0.190063	243.5	0.423401	243.5	1.35547	243.5	2.54456	243.5	4.09076
244.5	0	244.5	0.216919	244.5	0.431519	244.5	1.00116	244.5	1.85468	244.5	3.12225	244.5	4.45325
245.5	0	245.5	0.498596	245.5	0.748291	245.5	1.43555	245.5	1.88672	245.5	3.54883	245.5	4.4884
246.5	0	246.5	0.334473	246.5	0.707642	246.5	1.31989	246.5	1.71832	246.5	3.22809	246.5	4.25165
247.5	0	247.5	0.530945	247.5	0.784607	247.5	1.10504	247.5	1.8562	247.5	3.3078	247.5	4.35516
248.5	0	248.5	0.551636	248.5	0.803711	248.5	1.25311	248.5	2.03473	248.5	3.24414	248.5	4.60089
249.5	0	249.5	0.447815	249.5	0.7854	249.5	1.35938	249.5	2.09454	249.5	2.98633	249.5	4.57123
250.5	0	250.5	0.378235	250.5	0.49707	250.5	1.09253	250.5	1.86047	250.5	2.97418	250.5	4.1427
251.5	0	251.5	0.504028	251.5	0.547913	251.5	0.852356	251.5	1.72614	251.5	3.1922	251.5	4.21771
252.5	0	252.5	0.568481	252.5	0.734985	252.5	1.26245	252.5	1.85815	252.5	3.18945	252.5	4.09149
253.5	0	253.5	0.292664	253.5	0.512329	253.5	1.07574	253.5	1.80463	253.5	2.95038	253.5	3.90833
254.5	0	254.5	0.541931	254.5	0.738098	254.5	1.51953	254.5	2.26758	254.5	2.94647	254.5	4.32202
255.5	0	255.5	0.383362	255.5	0.386963	255.5	1.03479	255.5	1.8172	255.5	2.82422	255.5	4.01929
256.5	0	256.5	0.359497	256.5	0.494385	256.5	1.16211	256.5	1.61792	256.5	2.74103	256.5	4.02826
257.5	0	257.5	0.321228	257.5	1.14673	257.5	1.46289	257.5	1.95001	257.5	3.09692	257.5	4.16656
258.5	0	258.5	0.425537	258.5	0.768616	258.5	1.17578	258.5	1.84253	258.5	2.98322	258.5	4.16693
259.5	0	259.5	0.622009	259.5	0.894409	259.5	1.45001	259.5	1.76251	259.5	3.13049	259.5	4.41302
260.5	0	260.5	0.610291	260.5	0.865112	260.5	1.3512	260.5	2.02069	260.5	3.2793	260.5	4.25873
261.5	0	261.5	0.55011	261.5	0.486938	261.5	1.2746	261.5	1.94763	261.5	3.14996	261.5	4.07159
262.5	0	262.5	1.01532	262.5	0.320129	262.5	1.50977	262.5	2.12103	262.5	2.9082	262.5	4.14307
263.5	0	263.5	0.953247	263.5	0.513916	263.5	1.28436	263.5	2.03632	263.5	2.79999	263.5	3.92548
264.5	0	264.5	0.228638	264.5	0.797485	264.5	1.03357	264.5	1.63361	264.5	2.51721	264.5	3.65405
265.5	0	265.5	0.302429	265.5	0.615845	265.5	1.01758	265.5	1.94525	265.5	2.75623	265.5	3.88568
266.5	0	266.5	0.549683	266.5	0.43927	266.5	1.36285	266.5	1.88513	266.5	2.78748	266.5	4.01416
267.5	0	267.5	0.686035	267.5	0.268188	267.5	1.37537	267.5	1.9386	267.5	2.58319	267.5	4.03369
268.5	0	268.5	0.82666	268.5	0.871277	268.5	1.47614	268.5	1.90973	268.5	2.84296	268.5	4.38684
269.5	0	269.5	1.03992	269.5	1.02051	269.5	1.61481	269.5	2.0636	269.5	3.19843	269.5	4.17395
270.5	0	270.5	0.546631	270.5	0.774841	270.5	1.32776	270.5	1.91602	270.5	2.92657	270.5	3.73962
271.5	0	271.5	0.705566	271.5	0.792419	271.5	1.42377	271.5	1.81244	271.5	2.72693	271.5	3.8208
272.5	0	272.5	0.409485	272.5	0.316223	272.5	1.00311	272.5	1.3324	272.5	2.23126	272.5	3.45361
273.5	0	273.5	0.424316	273.5	0.639648	273.5	1.37689	273.5	1.71753	273.5	2.64801	273.5	3.8446
274.5	0	274.5	0.462646	274.5	0.956909	274.5	1.46484	274.5	1.80585	274.5	3.15234	274.5	3.86652
275.5	0	275.5	0.808716	275.5	0.920532	275.5	1.44922	275.5	2.21051	275.5	3.32892	275.5	3.94073
276.5	0	276.5	0.827087	276.5	0.779114	276.5	1.30115	276.5	2.05975	276.5	2.80859	276.5	3.9165
277.5	0	277.5	0.79425	277.5	0.924866	277.5	1.57147	277.5	2.08356	277.5	3.05316	277.5	4.21539
278.5	0	278.5	0.991882	278.5	0.970947	278.5	1.20898	278.5	2.25623	278.5	2.87067	278.5	4.08447
279.5	0	279.5	0.674377	279.5	1.10223	279.5	1.31757	279.5	2.20587	279.5	2.90704	279.5	3.99939
280.5	0	280.5	0.132507	280.5	0.977539	280.5	1.27887	280.5	1.94098	280.5	2.49609	280.5	3.78564
281.5	0	281.5	0.107117	281.5	0.24707	281.5	1.15228	281.5	1.49451	281.5	2.12964	281.5	3.55206
282.5	0	282.5	0.601685	282.5	0.63031	282.5	1.33832	282.5	1.73126	282.5	2.38947	282.5	3.47906
283.5	0	283.5	0.816528	283.5	0.879089	283.5	1.53864	283.5	1.79724	283.5	2.85895	283.5	3.88409
284.5	0	284.5	0.224365	284.5	0.802185	284.5	1.10156	284.5	1.61871	284.5	2.6969	284.5	3.53333
285.5	0	285.5	0.559875	285.5	0.792419	285.5	1.16754	285.5	1.65894	285.5	2.59998	285.5	3.5575
286.5	0	286.5	0.713013	286.5	0.76001	286.5	1.43591	286.5	1.78436	286.5	2.55469	286.5	3.66846
287.5	0	287.5	0.522766	287.5	0.889282	287.5	1.26172	287.5	1.86993	287.5	2.61993	287.5	3.35052
288.5	0	288.5	0.819275	288.5	0.915039	288.5	1.43903	288.5	1.94214	288.5	2.66797	288.5	3.51068
289.5	0	289.5	0.570862	289.5	0.682678	289.5	1.35156	289.5	1.72656	289.5	2.72736	289.5	3.50482
290.5	0	290.5	0.761841	290.5	0.834229	290.5	1.45465	290.5	2.04645	290.5	2.66364	290.5	3.61261
291.5	0	291.5	0.9021	291.5	0.839661	291.5	1.23553	291.5	1.8703	291.5	2.47424	291.5	3.68488
292.5	0	292.5	0.752441	292.5	0.914673	292.5	1.19568	292.5	2.07928	292.5	2.64374	292.5	3.74585
293.5	0	293.5	0.471985	293.5	1.00842	293.5	1.33203	293.5	2.04803	293.5	2.52887	293.5	3.62274
294.5	0	294.5	0.786438	294.5	0.821716	294.5	1.55151	294.5	1.88904	294.5	2.57849	294.5	3.28094
295.5	0	295.5	0.484497	295.5	0.619019	295.5	1.16833	295.5	1.5199	295.5	2.62811	295.5	3.19116
296.5	0	296.5	0.771606	296.5	0.860779	296.5	1.14331	296.5	1.79175	296.5	2.77655	296.5	3.44696
297.5	0	297.5	0.903992	297.5	0.892822	297.5	1.2168	297.5	2.01404	297.5	2.74957	297.5	3.79932
298.5	0	298.5	0.906372	298.5	0.734985	298.5	1.41559	298.5	1.89136	298.5	2.59021	298.5	3.86847
299.5	0	299.5	0.919678	299.5	1.00568	299.5	1.66327	299.5	2.11792	299.5	2.52539	299.5	3.92004
300.5	0	300.5	0.851685	300.5	1.03973	300.5	1.40979	300.5	1.84882	300.5	2.80591	300.5	3.82007
301.5	0	301.5	0.820007	301.5	1.06781	301.5	1.08862	301.5	1.61481	301.5	2.56989	301.5	3.77081
302.5	0	302.5	0.825562	302.5	1.08386	302.5	1.22382	302.5	1.88672	302.5	2.66174	302.5	3.74701
303.5	0	303.5	0.775146	303.5	0.8479	303.5	1.38281	303.5	1.83276	303.5	2.52112	303.5	3.32318
304.5	0	304.5	1.07788	304.5	1.13068	304.5	1.56915	304.5	1.96326	304.5	2.80353	304.5	3.81812
305.5	0	305.5	0.502502	305.5	0.957642	305.5	1.40002	305.5	1.82068	305.5	2.5387	305.5	3.4361
306.5	0	306.5	0.707581	306.5	0.968628	306.5	1.24414	306.5	1.6109	306.5	2.54102	306.5	3.62006
307.5	0	307.5	1.03448	307.5	1.02911	307.5	0.942566	307.5	1.82263	307.5	2.62341	307.5	3.77356
308.5	0	308.5	1.02979	308.5	0.771301	308.5	1.06403	308.5	1.71985	308.5	2.44647	308.5	3.83136
309.5	0	309.5	1.07355	309.5	0.861206	309.5	1.32147	309.5	1.784	309.5	2.54846	309.5	3.5603
310.5	0	310.5	1.31067	310.5	1.29437	310.5	1.65778	310.5	2.02771	310.5	2.54999	310.5	3.5564
311.5	0	311.5	1.21613	311.5	1.10883	311.5	1.44373	311.5	2.0769	311.5	2.71564	311.5	3.49896
312.5	0	312.5	1.20245	312.5	1.0979	312.5	1.37305	312.5	1.78198	312.5	2.51794	312.5	3.52472
313.5	0	313.5	1.03094	313.5	1.13501	313.5	1.31323	313.5	1.59253	313.5	2.4375	313.5	3.48602
314.5	0	314.5	0.839172	314.5	0.752563	314.5	1.32495	314.5	1.63123	314.5	2.38361	314.5	3.33801
315.5	0	315.5	0.778687	315.5	0.786194	315.5	1.37659	315.5	1.53357	315.5	2.41797	315.5	3.37122
316.5	0	316.5	0.998535	316.5	0.984619	316.5	1.46521	316.5	1.98785	316.5	2.74298	316.5	3.41382
317.5	0	317.5	1.22003	317.5	1.29047	317.5	1.69489	317.5	2.0968	317.5	2.62421	317.5	3.64502
318.5	0	318.5	1.09192	318.5	1.07013	318.5	1.41248	318.5	1.41443	318.5	2.14178	318.5	3.37744
319.5	0	319.5	0.712585	319.5	0.678345	319.5	1.02222	319.5	1.34137	319.5	2.20624	319.5	3.15674
320.5	0	320.5	0.864197	320.5	0.740051	320.5	1.12616	320.5	1.56244	320.5	2.41913	320.5	3.05365
321.5	0	321.5	1.11456	321.5	1.01544	321.5	1.45386	321.5	1.93085	321.5	2.66833	321.5	3.27979
322.5	0	322.5	1.44421	322.5	1.29669	322.5	1.66833	322.5	2.08276	322.5	2.71637	322.5	3.66809
323.5	0	323.5	1.01031	323.5	0.936951	323.5	1.30432	323.5	1.65118	323.5	2.66211	323.5	3.23566
324.5	0	324.5	0.8974	324.5	1.06	324.5	1.23358	324.5	1.5246	324.5	2.39374	324.5	3.24738
325.5	0	325.5	0.920837	325.5	1.20374	325.5	1.22852	325.5	1.79413	325.5	2.54962	325.5	3.31732
326.5	0	326.5	1.04895	326.5	1.11627	326.5	1.18207	326.5	1.72107	326.5	2.59729	326.5	3.28687
327.5	0	327.5	1.15594	327.5	0.803711	327.5	1.34802	327.5	1.48822	327.5	2.34607	327.5	3.24268

## Sheet: right
1918-0.3125uM_X	1918-0.3125uM_Y	1918-0.625uM_X	1918-0.625uM_Y	1918-1.25uM_X	1918-1.25uM_Y	1918-2.5uM_X	1918-2.5uM_Y	1918-5uM_X	1918-5uM_Y	1918-10uM_X	1918-10uM_Y
47.5	0.141663	47.5	0.28186	47.5	0.294006	47.5	0.363098	47.5	0.555298	47.5	0.590637
48.5	-0.0548706	48.5	-0.0915527	48.5	-0.156799	48.5	-0.143921	48.5	0.0760498	48.5	0.235901
49.5	0.151062	49.5	-0.10321	49.5	-0.257141	49.5	-0.105225	49.5	-0.160645	49.5	-0.043335
50.5	-0.767273	50.5	0.0299683	50.5	0.472534	50.5	0.0389404	50.5	0.191711	50.5	0.556274
51.5	0.0877075	51.5	0.202209	51.5	-0.590759	51.5	-0.159546	51.5	0.0510254	51.5	0.349182
52.5	-0.0110474	52.5	-0.0762939	52.5	-0.413025	52.5	-0.138428	52.5	0.294006	52.5	0.15863
53.5	0.245178	53.5	0.134644	53.5	0.0088501	53.5	0.209595	53.5	0.488159	53.5	0.213257
54.5	0.249512	54.5	0.214355	54.5	-0.00476074	54.5	0.110413	54.5	0.0987549	54.5	0.166077
55.5	-0.24469	55.5	-0.0415649	55.5	-0.220032	55.5	-0.0447388	55.5	-0.00598145	55.5	0.109741
56.5	-0.0911865	56.5	0.0045166	56.5	-0.119263	56.5	0.117798	56.5	0.208862	56.5	0.277344
57.5	0.205688	57.5	-0.178284	57.5	0.0939941	57.5	-0.226379	57.5	-0.0111084	57.5	0.315613
58.5	-0.122009	58.5	-0.174744	58.5	-0.17041	58.5	0.0134888	58.5	0.0905151	58.5	0.00860596
59.5	0.188171	59.5	-0.136414	59.5	-0.0688477	59.5	0.0982666	59.5	0.122559	59.5	0.22345
60.5	-0.00244141	60.5	0.00848389	60.5	-0.203613	60.5	0.115845	60.5	0.415894	60.5	0.434387
61.5	-0.256775	61.5	-0.223938	61.5	-0.52002	61.5	-0.188843	61.5	0.0202026	61.5	0.0941772
62.5	-0.0505371	62.5	-0.0196533	62.5	-0.0649414	62.5	0.0248413	62.5	0.00732422	62.5	0.165222
63.5	0.194824	63.5	0.311218	63.5	-0.192261	63.5	0.286987	63.5	0.13269	63.5	0.0899048
64.5	-0.414978	64.5	-0.159912	64.5	-0.714966	64.5	-0.272827	64.5	-0.282166	64.5	-0.292175
65.5	-0.372742	65.5	-0.0418701	65.5	-0.288757	65.5	-0.125916	65.5	-0.264526	65.5	0.027771
66.5	-0.317688	66.5	-0.168457	66.5	-0.210693	66.5	-0.0822144	66.5	-0.148193	66.5	-0.158569
67.5	-0.0778198	67.5	-0.0985107	67.5	-0.572388	67.5	-0.227478	67.5	-0.191528	67.5	-0.053894
68.5	-0.0575562	68.5	-0.0704346	68.5	-0.230591	68.5	-0.079895	68.5	-0.121643	68.5	-0.300415
69.5	-0.193481	69.5	0.0787964	69.5	-0.2052	69.5	-0.0223999	69.5	-0.00012207	69.5	-0.15387
70.5	-0.285645	70.5	-0.143433	70.5	-0.332886	70.5	-0.243103	70.5	-0.181763	70.5	-0.309326
71.5	-0.385315	71.5	0.13269	71.5	-0.192749	71.5	-0.0396729	71.5	-0.0357056	71.5	-0.134766
72.5	-0.390381	72.5	-0.295044	72.5	-0.413025	72.5	-0.632996	72.5	-0.462646	72.5	-0.372681
73.5	-0.287659	73.5	-0.461487	73.5	-0.304016	73.5	-0.0419922	73.5	-0.500549	73.5	-0.150391
74.5	-0.386902	74.5	-0.282166	74.5	-0.388428	74.5	-0.354858	74.5	-0.275146	74.5	-0.223083
75.5	-0.387268	75.5	-0.18219	75.5	-0.477112	75.5	-0.344299	75.5	-0.465759	75.5	-0.416809
76.5	-0.305969	76.5	-0.152039	76.5	-0.204041	76.5	-0.236084	76.5	-0.215332	76.5	-0.280823
77.5	-0.21106	77.5	-0.327026	77.5	-0.39502	77.5	-0.158752	77.5	-0.466919	77.5	0.0645142
78.5	0.00805664	78.5	-0.226685	78.5	-0.427856	78.5	-0.154053	78.5	-0.130981	78.5	0.0441284
79.5	-0.214172	79.5	-0.0313721	79.5	-0.132935	79.5	0.029541	79.5	-0.156006	79.5	-0.175781
80.5	0.336243	80.5	0.0737305	80.5	0.279175	80.5	0.312378	80.5	0.234253	80.5	0.276978
81.5	-0.132507	81.5	0.162415	81.5	0.0303955	81.5	-0.0150146	81.5	-0.0770264	81.5	-0.0890503
82.5	-0.203674	82.5	-0.236084	82.5	-0.309509	82.5	-0.297424	82.5	-0.157166	82.5	-0.187866
83.5	0.10614	83.5	0.213562	83.5	-0.0481567	83.5	0.197083	83.5	0.272522	83.5	-0.0405884
84.5	-0.313782	84.5	-0.059082	84.5	-0.205566	84.5	0.194763	84.5	0.279968	84.5	0.15509
85.5	0.359253	85.5	1.78857	85.5	4.61316	85.5	11.3022	85.5	25.8069	85.5	46.6367
86.5	0.708069	86.5	4.60657	86.5	16.9406	86.5	46.6166	86.5	99.7144	86.5	164.86
87.5	1.19012	87.5	6.66199	87.5	26.8655	87.5	71.3342	87.5	141.368	87.5	219.988
88.5	1.70612	88.5	8.92993	88.5	36.1002	88.5	91.0631	88.5	172.982	88.5	262.604
89.5	2.49164	89.5	11.5839	89.5	44.5698	89.5	107.478	89.5	197.73	89.5	294.475
90.5	2.84949	90.5	13.6725	90.5	51.4545	90.5	121.026	90.5	217.794	90.5	319.502
91.5	2.67444	91.5	15.512	91.5	57.562	91.5	133.001	91.5	234.388	91.5	339.92
92.5	3.38776	92.5	17.0827	92.5	63.5269	92.5	143.836	92.5	249.028	92.5	357.244
93.5	3.96783	93.5	19.0198	93.5	68.9765	93.5	153.451	93.5	262.389	93.5	372.419
94.5	4.29755	94.5	20.6385	94.5	73.9761	94.5	161.99	94.5	273.573	94.5	385.743
95.5	4.54755	95.5	22.2878	95.5	78.7507	95.5	170.005	95.5	283.992	95.5	397.623
96.5	4.83069	96.5	23.9589	96.5	83.3144	96.5	177.213	96.5	293.656	96.5	408.508
97.5	5.07135	97.5	25.537	97.5	87.826	97.5	184.417	97.5	302.608	97.5	418.57
98.5	5.60889	98.5	26.8417	98.5	91.4113	98.5	190.479	98.5	310.631	98.5	427.208
99.5	5.68152	99.5	28.0225	99.5	95.0108	99.5	196.471	99.5	318.216	99.5	435.203
100.5	6.1604	100.5	29.5588	100.5	98.8951	100.5	202.133	100.5	325.361	100.5	443.274
101.5	6.44324	101.5	31.0374	101.5	102.441	101.5	207.635	101.5	332.2	101.5	450.485
102.5	6.77795	102.5	32.4374	102.5	105.883	102.5	212.902	102.5	338.494	102.5	457.237
103.5	7.00769	103.5	33.3824	103.5	108.98	103.5	217.735	103.5	344.332	103.5	463.385
104.5	6.86664	104.5	34.2073	104.5	111.548	104.5	221.722	104.5	349.438	104.5	469.005
105.5	7.66003	105.5	36.1519	105.5	115.078	105.5	226.709	105.5	355.458	105.5	474.966
106.5	7.88501	106.5	37.3456	106.5	117.99	106.5	231.01	106.5	360.543	106.5	480.698
107.5	8.48932	107.5	38.2694	107.5	121.004	107.5	235.187	107.5	365.471	107.5	485.602
108.5	8.54987	108.5	39.453	108.5	123.456	108.5	238.935	108.5	370.008	108.5	490.372
109.5	8.56201	109.5	40.1964	109.5	125.985	109.5	242.665	109.5	374.201	109.5	494.762
110.5	9.36395	110.5	41.5558	110.5	128.975	110.5	246.849	110.5	378.824	110.5	499.59
111.5	9.02094	111.5	42.5119	111.5	131.391	111.5	250.026	111.5	382.618	111.5	503.655
112.5	9.26514	112.5	43.1546	112.5	133.573	112.5	253.229	112.5	386.456	112.5	507.557
113.5	9.99872	113.5	44.6346	113.5	136.171	113.5	257.06	113.5	390.454	113.5	511.62
114.5	9.82489	114.5	45.4597	114.5	138.076	114.5	259.927	114.5	393.804	114.5	514.82
115.5	10.171	115.5	46.6714	115.5	140.336	115.5	262.996	115.5	397.204	115.5	518.999
116.5	10.4651	116.5	47.6573	116.5	142.544	116.5	266.409	116.5	400.926	116.5	522.48
117.5	11.1487	117.5	49.0558	117.5	145.185	117.5	269.428	117.5	404.667	117.5	526.133
118.5	11.3928	118.5	49.7834	118.5	147.102	118.5	272.242	118.5	407.766	118.5	529.242
119.5	11.4022	119.5	50.6873	119.5	149.427	119.5	275.03	119.5	410.838	119.5	532.115
120.5	11.6151	120.5	51.512	120.5	150.912	120.5	277.41	120.5	413.433	120.5	535.134
121.5	11.817	121.5	52.2068	121.5	152.863	121.5	280.25	121.5	416.399	121.5	537.986
122.5	12.1237	122.5	53.2472	122.5	154.83	122.5	282.789	122.5	419.204	122.5	540.921
123.5	12.5354	123.5	54.4163	123.5	156.603	123.5	285.424	123.5	422.219	123.5	543.749
124.5	12.6702	124.5	54.9787	124.5	158.524	124.5	287.672	124.5	424.804	124.5	546.194
125.5	12.8218	125.5	55.9776	125.5	160.53	125.5	290.537	125.5	427.389	125.5	548.844
126.5	13.535	126.5	56.8948	126.5	162.223	126.5	292.733	126.5	430.073	126.5	551.751
127.5	14.044	127.5	58.085	127.5	164.168	127.5	295.064	127.5	432.568	127.5	554.021
128.5	14.1233	128.5	58.8971	128.5	165.806	128.5	297.408	128.5	434.939	128.5	556.661
129.5	14.294	129.5	59.6725	129.5	167.505	129.5	299.445	129.5	437.135	129.5	558.929
130.5	14.5342	130.5	60.3917	130.5	169.135	130.5	301.793	130.5	439.376	130.5	561.181
131.5	14.7952	131.5	61.1127	131.5	170.774	131.5	303.938	131.5	441.529	131.5	563.235
132.5	14.9788	132.5	61.9944	132.5	172.425	132.5	306.002	132.5	443.801	132.5	565.732
133.5	15.4893	133.5	62.9031	133.5	173.978	133.5	308.441	133.5	446.062	133.5	567.897
134.5	15.3061	134.5	63.8468	134.5	175.717	134.5	310.086	134.5	448.362	134.5	569.744
135.5	15.5588	135.5	64.6093	135.5	177.208	135.5	312.279	135.5	450.27	135.5	571.863
136.5	16.2425	136.5	65.4889	136.5	179.14	136.5	314.409	136.5	452.578	136.5	574.109
137.5	16.0753	137.5	65.9241	137.5	180.175	137.5	315.916	137.5	454.183	137.5	575.531
138.5	16.4475	138.5	66.9054	138.5	181.589	138.5	317.812	138.5	456.191	138.5	577.513
139.5	16.6472	139.5	67.4066	139.5	183.024	139.5	319.649	139.5	457.91	139.5	579.072
140.5	16.9459	140.5	68.2116	140.5	184.383	140.5	321.417	140.5	459.77	140.5	581.076
141.5	17.0007	141.5	68.723	141.5	185.792	141.5	323.153	141.5	461.437	141.5	583.058
142.5	16.9006	142.5	69.666	142.5	187.144	142.5	324.99	142.5	463.512	142.5	584.903
143.5	16.7553	143.5	70.2834	143.5	188.241	143.5	326.835	143.5	465.123	143.5	586.37
144.5	19.5651	144.5	71.0253	144.5	188.366	144.5	326.538	144.5	460.817	144.5	575.74
145.5	17.0627	145.5	68.0089	145.5	182.207	145.5	311.544	145.5	431.898	145.5	529.182
146.5	16.3159	146.5	65.7936	146.5	176.646	146.5	299.636	146.5	414.485	146.5	508.443
147.5	15.785	147.5	64.3905	147.5	172.179	147.5	291.14	147.5	402.531	147.5	492.421
148.5	15.8354	148.5	63.1936	148.5	168.728	148.5	284.948	148.5	393.496	148.5	481.134
149.5	15.3295	149.5	61.9736	149.5	165.989	149.5	279.675	149.5	386.627	149.5	471.595
150.5	15.2307	150.5	61.0166	150.5	163.364	150.5	275.312	150.5	380.271	150.5	464.149
151.5	14.921	151.5	60.1648	151.5	160.964	151.5	271.192	151.5	375.026	151.5	457.687
152.5	14.285	152.5	58.8682	152.5	158.339	152.5	267.512	152.5	370.004	152.5	451.526
153.5	14.5694	153.5	58.3749	153.5	156.709	153.5	264.233	153.5	365.923	153.5	446.744
154.5	14.4749	154.5	57.6569	154.5	154.48	154.5	261.265	154.5	362.113	154.5	442.105
155.5	14.3459	155.5	56.9154	155.5	152.502	155.5	258.308	155.5	358.276	155.5	437.826
156.5	14.2346	156.5	56.1378	156.5	151.114	156.5	255.694	156.5	355.204	156.5	433.999
157.5	13.8995	157.5	55.4288	157.5	149.434	157.5	253.158	157.5	351.924	157.5	430.052
158.5	13.6803	158.5	54.7553	158.5	147.781	158.5	250.712	158.5	349.026	158.5	426.613
159.5	13.5538	159.5	54.0987	159.5	146.083	159.5	248.293	159.5	345.821	159.5	423.176
160.5	13.2639	160.5	53.5319	160.5	144.908	160.5	246.047	160.5	343.402	160.5	420.045
161.5	13.0979	161.5	53.1456	161.5	143.475	161.5	244.094	161.5	340.949	161.5	417.549
162.5	12.6002	162.5	52.2761	162.5	142.006	162.5	241.957	162.5	338.466	162.5	414.302
163.5	12.8002	163.5	51.8245	163.5	140.754	163.5	239.909	163.5	336.29	163.5	411.751
164.5	12.7487	164.5	51.3987	164.5	139.576	164.5	238.17	164.5	334.283	164.5	409.596
165.5	12.6182	165.5	50.8792	165.5	138.464	165.5	236.498	165.5	332.03	165.5	407.147
166.5	12.6644	166.5	50.5729	166.5	137.431	166.5	234.907	166.5	330.24	166.5	404.962
167.5	12.489	167.5	49.9487	167.5	135.987	167.5	233.007	167.5	328.195	167.5	402.762
168.5	12.2869	168.5	49.537	168.5	134.739	168.5	231.601	168.5	325.871	168.5	400.421
169.5	11.9768	169.5	49.0726	169.5	133.43	169.5	229.763	169.5	323.875	169.5	398.12
170.5	12.0401	170.5	48.933	170.5	132.562	170.5	228.447	170.5	322.142	170.5	396.325
171.5	11.8756	171.5	48.0456	171.5	131.68	171.5	226.607	171.5	320.394	171.5	394.395
172.5	11.7854	172.5	47.6714	172.5	130.73	172.5	225.048	172.5	318.493	172.5	392.103
173.5	11.6729	173.5	47.3264	173.5	129.39	173.5	223.49	173.5	316.946	173.5	390.628
174.5	11.5154	174.5	47.0491	174.5	128.417	174.5	222.135	174.5	315.528	174.5	388.86
175.5	11.5701	175.5	46.6564	175.5	127.957	175.5	221.101	175.5	314.109	175.5	387.129
176.5	11.2452	176.5	46.0143	176.5	126.782	176.5	219.619	176.5	312.221	176.5	385.309
177.5	11.5444	177.5	45.6288	177.5	125.812	177.5	218.385	177.5	311.08	177.5	383.406
178.5	11.0245	178.5	45.1912	178.5	124.656	178.5	216.763	178.5	309.16	178.5	381.539
179.5	11.2096	179.5	45.1237	179.5	123.967	179.5	215.902	179.5	307.723	179.5	380.472
180.5	11.0546	180.5	44.6113	180.5	123.083	180.5	214.417	180.5	306.367	180.5	378.818
181.5	11.0565	181.5	44.0569	181.5	122.376	181.5	213.298	181.5	305.032	181.5	377.341
182.5	10.9464	182.5	43.6249	182.5	121.792	182.5	212.373	182.5	303.756	182.5	375.685
183.5	10.5651	183.5	43.6182	183.5	120.795	183.5	210.862	183.5	302.401	183.5	374.372
184.5	10.3928	184.5	43.2827	184.5	120.13	184.5	209.921	184.5	300.864	184.5	372.656
185.5	10.592	185.5	42.8631	185.5	119.111	185.5	208.433	185.5	299.384	185.5	371.29
186.5	10.5983	186.5	42.7819	186.5	118.41	186.5	207.873	186.5	298.605	186.5	370.214
187.5	10.3912	187.5	42.5358	187.5	117.821	187.5	206.495	187.5	297.256	187.5	368.976
188.5	10.3964	188.5	42.1416	188.5	117.094	188.5	205.303	188.5	295.933	188.5	367.611
189.5	10.4526	189.5	41.887	189.5	116.41	189.5	204.562	189.5	294.854	189.5	366.31
190.5	10.4163	190.5	41.6882	190.5	115.63	190.5	203.265	190.5	293.418	190.5	364.996
191.5	10.2573	191.5	40.9905	191.5	114.853	191.5	202.315	191.5	292.071	191.5	363.811
192.5	10.2042	192.5	40.9205	192.5	114.217	192.5	201.131	192.5	291.141	192.5	362.306
193.5	10.2155	193.5	41.0511	193.5	113.552	193.5	200.545	193.5	290.098	193.5	361.378
194.5	9.9577	194.5	40.4401	194.5	113.068	194.5	199.473	194.5	288.986	194.5	360.1
195.5	9.84088	195.5	40.1956	195.5	112.05	195.5	198.501	195.5	287.963	195.5	359.096
196.5	10.0565	196.5	40.0186	196.5	111.892	196.5	197.809	196.5	287.03	196.5	358.133
197.5	9.57758	197.5	39.6721	197.5	111.368	197.5	196.885	197.5	285.791	197.5	356.689
198.5	9.78577	198.5	39.6897	198.5	110.764	198.5	195.997	198.5	284.91	198.5	355.761
199.5	9.66626	199.5	39.3815	199.5	110.082	199.5	194.91	199.5	283.761	199.5	354.45
200.5	9.69556	200.5	38.9554	200.5	109.297	200.5	194.228	200.5	282.652	200.5	353.261
201.5	9.7038	201.5	38.7878	201.5	108.982	201.5	193.469	201.5	281.752	201.5	352.179
202.5	9.96198	202.5	38.6288	202.5	108.468	202.5	192.564	202.5	281.012	202.5	351.559
203.5	9.28192	203.5	38.1089	203.5	107.55	203.5	191.797	203.5	279.807	203.5	350.372
204.5	9.40338	204.5	37.7198	204.5	107.171	204.5	190.733	204.5	278.693	204.5	349.109
205.5	9.85535	205.5	37.7834	205.5	106.946	205.5	190.26	205.5	278.173	205.5	348.254
206.5	9.24164	206.5	37.6202	206.5	106.402	206.5	189.241	206.5	277.131	206.5	347.127
207.5	9.35889	207.5	37.3135	207.5	105.594	207.5	188.514	207.5	276.004	207.5	346.316
208.5	9.46979	208.5	37.0038	208.5	105.033	208.5	187.582	208.5	275.113	208.5	345.15
209.5	9.12061	209.5	36.7468	209.5	104.307	209.5	186.838	209.5	273.866	209.5	344.07
210.5	9.26471	210.5	36.5522	210.5	103.788	210.5	186.04	210.5	273.277	210.5	343.321
211.5	8.97876	211.5	36.4182	211.5	103.74	211.5	185.476	211.5	272.821	211.5	342.472
212.5	9.23462	212.5	36.1553	212.5	103.053	212.5	184.621	212.5	271.983	212.5	341.62
213.5	8.85065	213.5	36.0436	213.5	102.442	213.5	183.722	213.5	270.795	213.5	340.476
214.5	9.35492	214.5	36.2319	214.5	102.444	214.5	183.508	214.5	270.069	214.5	339.879
215.5	8.93109	215.5	35.5921	215.5	101.591	215.5	182.627	215.5	269.156	215.5	338.831
216.5	8.6651	216.5	35.1788	216.5	101.136	216.5	181.557	216.5	268.255	216.5	337.732
217.5	8.86823	217.5	35.3995	217.5	100.698	217.5	181.235	217.5	267.641	217.5	337.211
218.5	9.078	218.5	35.3914	218.5	100.181	218.5	180.147	218.5	266.793	218.5	335.934
219.5	8.66943	219.5	35.192	219.5	100.102	219.5	179.662	219.5	266.434	219.5	335.197
220.5	8.59045	220.5	35.0424	220.5	99.7042	220.5	179.247	220.5	265.479	220.5	334.6
221.5	8.72644	221.5	34.5796	221.5	98.9276	221.5	178.506	221.5	264.251	221.5	333.432
222.5	8.72644	222.5	34.8867	222.5	98.6085	222.5	177.992	222.5	263.888	222.5	332.585
223.5	8.43701	223.5	34.3687	223.5	97.8608	223.5	177.113	223.5	262.843	223.5	331.698
224.5	8.61041	224.5	34.5143	224.5	97.6691	224.5	176.443	224.5	262.146	224.5	331.222
225.5	9.02295	225.5	34.3034	225.5	97.5003	225.5	176.182	225.5	261.81	225.5	330.404
226.5	8.40265	226.5	33.8784	226.5	96.7628	226.5	175.201	226.5	260.427	226.5	329.316
227.5	8.34515	227.5	33.6326	227.5	96.5436	227.5	174.753	227.5	260.098	227.5	328.55
228.5	8.22913	228.5	33.5526	228.5	96.0999	228.5	173.856	228.5	259.272	228.5	327.809
229.5	8.47412	229.5	33.5843	229.5	96.0881	229.5	173.509	229.5	258.639	229.5	327.059
230.5	8.33466	230.5	33.2452	230.5	95.5835	230.5	173.055	230.5	257.842	230.5	326.446
231.5	8.21436	231.5	33.0726	231.5	94.9753	231.5	172.408	231.5	257.016	231.5	325.379
232.5	8.6499	232.5	33.2284	232.5	94.5789	232.5	171.819	232.5	256.432	232.5	324.796
233.5	8.30219	233.5	32.8897	233.5	94.0593	233.5	171.028	233.5	255.642	233.5	323.913
234.5	8.18304	234.5	32.7237	234.5	93.8639	234.5	170.961	234.5	255.032	234.5	323.252
235.5	8.11743	235.5	32.6859	235.5	93.3018	235.5	169.908	235.5	254.465	235.5	322.531
236.5	8.1983	236.5	32.7019	236.5	93.3358	236.5	169.687	236.5	253.962	236.5	322.146
237.5	8.15106	237.5	32.2523	237.5	92.853	237.5	168.785	237.5	253.135	237.5	321.39
238.5	8.15771	238.5	32.1237	238.5	92.2179	238.5	168.225	238.5	252.391	238.5	320.527
239.5	8.39014	239.5	32.0347	239.5	92.1543	239.5	167.703	239.5	251.969	239.5	319.62
240.5	7.93384	240.5	31.7967	240.5	91.5374	240.5	166.948	240.5	251.138	240.5	319.051
241.5	7.73273	241.5	31.7828	241.5	91.1182	241.5	166.485	241.5	250.575	241.5	318.475
242.5	7.52057	242.5	31.7006	242.5	90.7162	242.5	165.921	242.5	249.785	242.5	317.54
243.5	7.62878	243.5	31.4745	243.5	90.5143	243.5	165.336	243.5	249.183	243.5	317.025
244.5	8.00024	244.5	31.2292	244.5	90.4053	244.5	164.952	244.5	248.641	244.5	316.291
245.5	7.83575	245.5	31.4338	245.5	90.2581	245.5	164.463	245.5	248.222	245.5	315.602
246.5	7.91589	246.5	31.3964	246.5	89.8971	246.5	164.135	246.5	247.488	246.5	314.838
247.5	7.73425	247.5	31.0432	247.5	89.2538	247.5	163.526	247.5	247.04	247.5	314.435
248.5	7.89874	248.5	31.1194	248.5	89.0859	248.5	163.214	248.5	246.16	248.5	313.744
249.5	7.65808	249.5	30.9711	249.5	89.0276	249.5	163.029	249.5	245.651	249.5	313.171
250.5	7.92761	250.5	30.8929	250.5	88.3635	250.5	162.414	250.5	245.344	250.5	312.608
251.5	7.5354	251.5	30.4682	251.5	87.8959	251.5	161.575	251.5	244.428	251.5	311.722
252.5	7.526	252.5	30.2971	252.5	87.9139	252.5	161.336	252.5	243.964	252.5	310.833
253.5	7.59717	253.5	30.5417	253.5	87.8901	253.5	161.077	253.5	243.592	253.5	310.624
254.5	7.61584	254.5	30.242	254.5	87.3901	254.5	160.581	254.5	242.862	254.5	310.078
255.5	7.67487	255.5	30.0327	255.5	87.1875	255.5	160.059	255.5	242.389	255.5	309.599
256.5	7.22095	256.5	29.9066	256.5	86.7463	256.5	159.357	256.5	241.524	256.5	308.689
257.5	7.29285	257.5	30.071	257.5	86.5006	257.5	159.107	257.5	241.225	257.5	308.09
258.5	7.65765	258.5	29.9846	258.5	86.4912	258.5	158.848	258.5	240.802	258.5	307.75
259.5	7.5061	259.5	29.7475	259.5	86.1936	259.5	157.926	259.5	240.344	259.5	307.139
260.5	7.44714	260.5	29.6573	260.5	85.5695	260.5	158.005	260.5	239.806	260.5	306.302
261.5	7.55609	261.5	29.4963	261.5	85.6597	261.5	157.469	261.5	239.234	261.5	305.804
262.5	7.72803	262.5	29.0132	262.5	85.1514	262.5	157.069	262.5	238.441	262.5	305.053
263.5	7.23267	263.5	29.2424	263.5	84.7959	263.5	156.44	263.5	237.682	263.5	304.211
264.5	7.0733	264.5	29.194	264.5	84.4362	264.5	156.108	264.5	237.477	264.5	303.962
265.5	7.13702	265.5	29.0386	265.5	84.2108	265.5	155.693	265.5	236.971	265.5	303.421
266.5	7.04913	266.5	28.6226	266.5	84.0581	266.5	155.005	266.5	236.251	266.5	302.68
267.5	7.48541	267.5	28.6905	267.5	84.1183	267.5	154.981	267.5	235.81	267.5	302.391
268.5	7.78192	268.5	29.1749	268.5	84.0366	268.5	154.73	268.5	235.745	268.5	302.321
269.5	7.3667	269.5	28.6597	269.5	83.3874	269.5	154.024	269.5	235.096	269.5	300.785
270.5	6.77094	270.5	28.537	270.5	82.9839	270.5	153.347	270.5	234.278	270.5	300.5
271.5	7.09515	271.5	28.403	271.5	82.869	271.5	152.859	271.5	233.537	271.5	299.827
272.5	7.28033	272.5	28.2155	272.5	82.7452	272.5	152.705	272.5	233.424	272.5	299.625
273.5	7.51355	273.5	28.5718	273.5	82.9299	273.5	152.414	273.5	233.23	273.5	299.099
274.5	7.00256	274.5	27.9576	274.5	82.2073	274.5	151.886	274.5	232.593	274.5	298.198
275.5	7.17645	275.5	28.178	275.5	81.9616	275.5	151.939	275.5	232.014	275.5	297.81
276.5	7.1803	276.5	27.8104	276.5	81.7549	276.5	151.221	276.5	231.387	276.5	297.456
277.5	7.05615	277.5	27.6835	277.5	81.3569	277.5	150.88	277.5	230.829	277.5	296.799
278.5	7.05029	278.5	27.7745	278.5	80.8917	278.5	150.555	278.5	230.453	278.5	296.211
279.5	6.67639	279.5	27.526	279.5	80.8729	279.5	150.264	279.5	229.907	279.5	295.634
280.5	7.05811	280.5	27.9261	280.5	80.976	280.5	150.005	280.5	229.564	280.5	295.584
281.5	6.77173	281.5	27.2628	281.5	80.4081	281.5	149.347	281.5	228.74	281.5	294.885
282.5	7.25885	282.5	27.3925	282.5	80.5123	282.5	149.112	282.5	228.651	282.5	294.383
283.5	7.00531	283.5	27.5015	283.5	80.328	283.5	148.737	283.5	228.614	283.5	293.951
284.5	7.09711	284.5	27.3905	284.5	79.9521	284.5	148.433	284.5	227.811	284.5	293.327
285.5	7.04987	285.5	27.2589	285.5	79.7468	285.5	148.023	285.5	227.221	285.5	292.757
286.5	7.07214	286.5	27.2499	286.5	79.6812	286.5	147.807	286.5	227.098	286.5	292.577
287.5	6.74561	287.5	27.3011	287.5	79.237	287.5	147.418	287.5	226.223	287.5	291.802
288.5	6.88776	288.5	26.9796	288.5	79.2249	288.5	146.968	288.5	226.165	288.5	291.341
289.5	6.49945	289.5	26.6964	289.5	78.7753	289.5	146.427	289.5	225.529	289.5	290.475
290.5	7.21936	290.5	27.0944	290.5	78.8976	290.5	146.374	290.5	225.387	290.5	290.599
291.5	6.97565	291.5	26.8019	291.5	78.3472	291.5	145.818	291.5	224.687	291.5	289.993
292.5	6.65497	292.5	26.6374	292.5	78.0535	292.5	145.682	292.5	224.315	292.5	289.544
293.5	7.00806	293.5	26.8565	293.5	78.2787	293.5	145.565	293.5	223.997	293.5	288.931
294.5	6.84204	294.5	26.6565	294.5	78.0495	294.5	144.948	294.5	223.408	294.5	288.273
295.5	6.70496	295.5	26.5862	295.5	77.5425	295.5	144.519	295.5	223.207	295.5	287.897
296.5	6.66431	296.5	26.4171	296.5	77.3022	296.5	144.464	296.5	222.863	296.5	287.538
297.5	6.5401	297.5	26.1354	297.5	76.8582	297.5	144.01	297.5	222.348	297.5	287.072
298.5	6.47058	298.5	25.9937	298.5	77.1077	298.5	143.612	298.5	221.787	298.5	286.676
299.5	6.44708	299.5	25.994	299.5	76.8264	299.5	143.397	299.5	221.473	299.5	286.021
300.5	6.60535	300.5	26.2631	300.5	76.9084	300.5	143.01	300.5	221.388	300.5	285.924
301.5	6.36157	301.5	26.0123	301.5	76.2314	301.5	142.354	301.5	220.396	301.5	285.424
302.5	6.69946	302.5	26.121	302.5	76.3849	302.5	142.558	302.5	220.526	302.5	285.082
303.5	6.8338	303.5	26.1694	303.5	76.6713	303.5	142.067	303.5	220.012	303.5	284.662
304.5	6.63538	304.5	25.9792	304.5	76.1186	304.5	141.957	304.5	219.746	304.5	284.223
305.5	6.39087	305.5	25.9202	305.5	75.9288	305.5	141.551	305.5	219.144	305.5	283.359
306.5	6.56622	306.5	25.7057	306.5	75.4846	306.5	141.137	306.5	219.026	306.5	283.216
307.5	6.59204	307.5	25.8534	307.5	75.0745	307.5	140.802	307.5	218.414	307.5	282.812
308.5	6.67371	308.5	25.653	308.5	75.1862	308.5	140.585	308.5	218.199	308.5	282.335
309.5	6.6698	309.5	25.7319	309.5	75.1522	309.5	140.383	309.5	217.838	309.5	281.784
310.5	6.86786	310.5	25.6968	310.5	75.2941	310.5	140.358	310.5	217.51	310.5	281.298
311.5	6.65375	311.5	25.3627	311.5	74.5295	311.5	139.879	311.5	216.94	311.5	280.877
312.5	6.58929	312.5	25.6119	312.5	74.528	312.5	139.226	312.5	216.747	312.5	280.54
313.5	6.46161	313.5	25.5725	313.5	74.3921	313.5	139.347	313.5	216.468	313.5	280.227
314.5	6.53699	314.5	25.1999	314.5	74.3968	314.5	138.897	314.5	215.884	314.5	279.964
315.5	6.242	315.5	25.053	315.5	73.9761	315.5	138.352	315.5	215.687	315.5	279.081
316.5	6.38116	316.5	24.9968	316.5	73.969	316.5	138.562	316.5	215.391	316.5	278.858
317.5	6.58502	317.5	25.4073	317.5	74.0124	317.5	138.114	317.5	214.769	317.5	278.681
318.5	6.14282	318.5	24.8835	318.5	73.371	318.5	137.31	318.5	214.129	318.5	277.841
319.5	6.55029	319.5	25.0319	319.5	73.4066	319.5	137.505	319.5	214.155	319.5	277.764
320.5	6.43658	320.5	25.012	320.5	73.4479	320.5	137.349	320.5	213.914	320.5	277.321
321.5	6.42877	321.5	24.8757	321.5	73.1948	321.5	137.198	321.5	213.296	321.5	276.908
322.5	6.30536	322.5	24.8163	322.5	72.7921	322.5	136.598	322.5	213.009	322.5	276.294
323.5	6.39124	323.5	24.6971	323.5	72.8862	323.5	136.379	323.5	212.974	323.5	276.011
324.5	6.1803	324.5	24.6565	324.5	72.7288	324.5	136.039	324.5	212.349	324.5	275.861
325.5	6.19714	325.5	24.7698	325.5	72.5358	325.5	136.015	325.5	212.235	325.5	275.496
326.5	6.29169	326.5	24.5428	326.5	72.1389	326.5	135.539	326.5	211.795	326.5	275.007
327.5	6.17725	327.5	24.2503	327.5	72.3679	327.5	135.052	327.5	211.331	327.5	274.469
328.5	6.15924	328.5	24.5518	328.5	72.4085	328.5	135.33	328.5	211.257	328.5	274.415
329.5	6.28857	329.5	24.3975	329.5	71.7686	329.5	134.928	329.5	210.747	329.5	273.742
330.5	6.37134	330.5	24.1499	330.5	71.7506	330.5	134.479	330.5	210.536	330.5	273.179
331.5	6.38934	331.5	24.5831	331.5	71.7174	331.5	134.635	331.5	210.029	331.5	273.14
332.5	5.64441	332.5	23.8225	332.5	71.096	332.5	133.54	332.5	209.542	332.5	272.297
333.5	6.13464	333.5	24.1757	333.5	71.1487	333.5	133.89	333.5	209.614	333.5	272.289
334.5	6.39166	334.5	24.0077	334.5	71.3624	334.5	133.779	334.5	209.145	334.5	272.161
335.5	6.19202	335.5	24.0073	335.5	71.1221	335.5	133.338	335.5	209.012	335.5	271.527
336.5	6.30963	336.5	23.9831	336.5	70.9862	336.5	133.135	336.5	208.541	336.5	271.159
337.5	6.11273	337.5	24.0276	337.5	70.7463	337.5	132.965	337.5	208.24	337.5	270.938
338.5	6.13776	338.5	23.8889	338.5	71.0421	338.5	132.835	338.5	207.761	338.5	270.824
339.5	6.12524	339.5	23.6381	339.5	70.1971	339.5	132.178	339.5	207.729	339.5	270.344
340.5	6.18073	340.5	23.678	340.5	70.4093	340.5	132.351	340.5	207.43	340.5	269.948
341.5	6.15686	341.5	23.8893	341.5	70.5315	341.5	132.301	341.5	207.456	341.5	269.564
342.5	6.37683	342.5	23.6721	342.5	70.2167	342.5	131.805	342.5	206.854	342.5	269.343
343.5	6.28741	343.5	23.9253	343.5	70.1702	343.5	131.765	343.5	206.43	343.5	268.745
344.5	6.34747	344.5	23.8819	344.5	70.2859	344.5	131.685	344.5	206.509	344.5	268.38
345.5	6.0589	345.5	23.4925	345.5	69.6135	345.5	131.106	345.5	206.014	345.5	268.493
346.5	6.30652	346.5	23.5983	346.5	69.6514	346.5	131.287	346.5	205.662	346.5	267.7
347.5	6.22211	347.5	23.217	347.5	69.374	347.5	130.907	347.5	205.305	347.5	267.402
348.5	6.05334	348.5	23.3495	348.5	69.1276	348.5	130.415	348.5	204.919	348.5	267.064
349.5	5.9342	349.5	22.5795	349.5	68.8757	349.5	129.197	349.5	203.264	349.5	266.93
350.5	5.88892	350.5	23.1702	350.5	68.885	350.5	129.94	350.5	203.936	350.5	266.327
351.5	5.89905	351.5	22.828	351.5	68.7112	351.5	129.827	351.5	204.125	351.5	266.064
352.5	6.26666	352.5	23.4721	352.5	68.6693	352.5	129.567	352.5	203.828	352.5	265.847
353.5	5.83423	353.5	23.0733	353.5	68.4503	353.5	129.238	353.5	203.235	353.5	265.491
354.5	6.03192	354.5	22.8773	354.5	68.3448	354.5	128.989	354.5	202.969	354.5	265.252
355.5	5.88855	355.5	22.8901	355.5	68.1417	355.5	128.644	355.5	202.594	355.5	264.808
356.5	5.68188	356.5	22.7792	356.5	68.0152	356.5	128.479	356.5	202.337	356.5	264.203
357.5	6.16589	357.5	22.9866	357.5	67.9546	357.5	128.341	357.5	201.99	357.5	264.052
358.5	6.05847	358.5	22.7046	358.5	67.8578	358.5	128.369	358.5	202.385	358.5	263.76
359.5	5.88934	359.5	22.8632	359.5	67.5643	359.5	127.838	359.5	201.791	359.5	263.213
360.5	5.97638	360.5	22.7932	360.5	67.4166	360.5	127.639	360.5	201.337	360.5	263.037
361.5	5.98657	361.5	22.6792	361.5	67.6222	361.5	127.851	361.5	201.289	361.5	262.889
362.5	5.79639	362.5	22.5968	362.5	67.2698	362.5	127.637	362.5	200.875	362.5	262.741
363.5	6.01196	363.5	22.851	363.5	67.4487	363.5	127.371	363.5	200.531	363.5	262.373
364.5	5.90576	364.5	22.9722	364.5	67.2163	364.5	127.332	364.5	200.346	364.5	261.971
365.5	5.66315	365.5	22.4292	365.5	66.9292	365.5	126.671	365.5	200.01	365.5	261.266
366.5	5.60492	366.5	22.5401	366.5	66.6292	366.5	126.286	366.5	199.762	366.5	261.176
367.5	5.79791	367.5	22.5495	367.5	66.8682	367.5	126.38	367.5	199.588	367.5	260.948
368.5	5.83655	368.5	22.1577	368.5	66.8132	368.5	126.331	368.5	199.419	368.5	260.653
369.5	5.94049	369.5	22.4077	369.5	66.8245	369.5	126.214	369.5	199.01	369.5	260.382
370.5	5.80023	370.5	22.6682	370.5	66.444	370.5	126.105	370.5	199.109	370.5	260.445
371.5	5.75964	371.5	22.1858	371.5	66.3003	371.5	125.783	371.5	198.495	371.5	259.755
372.5	5.65454	372.5	22.2092	372.5	66.0944	372.5	125.392	372.5	198.293	372.5	259.273
373.5	5.59131	373.5	22.0479	373.5	66.0722	373.5	125.125	373.5	198.116	373.5	258.902
374.5	5.44873	374.5	22.0917	374.5	66.0557	374.5	124.911	374.5	197.942	374.5	258.832
375.5	5.73969	375.5	22.153	375.5	65.9592	375.5	124.818	375.5	197.521	375.5	258.667
376.5	5.95844	376.5	22.2354	376.5	65.8956	376.5	124.969	376.5	197.272	376.5	258.521
377.5	5.68304	377.5	21.5756	377.5	65.3936	377.5	124.435	377.5	197.08	377.5	257.873
378.5	5.79517	378.5	22.0889	378.5	65.3999	378.5	124.463	378.5	196.615	378.5	257.67
379.5	5.78973	379.5	22.096	379.5	65.3331	379.5	124.301	379.5	196.316	379.5	257.275
380.5	5.68854	380.5	21.5847	380.5	65.3221	380.5	123.948	380.5	196.24	380.5	257.186
381.5	5.60687	381.5	21.1932	381.5	65.3885	381.5	123.782	381.5	195.997	381.5	256.818
382.5	5.1026	382.5	21.7589	382.5	64.8862	382.5	123.553	382.5	195.252	382.5	256.162
383.5	5.58929	383.5	21.7026	383.5	65.0374	383.5	123.493	383.5	195.218	383.5	255.95
384.5	5.2901	384.5	21.5393	384.5	64.4916	384.5	123.247	384.5	195.089	384.5	255.746
385.5	5.77679	385.5	21.6749	385.5	64.8131	385.5	123.248	385.5	195.111	385.5	255.625
386.5	5.7608	386.5	21.7264	386.5	65.1241	386.5	122.891	386.5	194.657	386.5	255.406
387.5	5.69324	387.5	21.7425	387.5	64.7968	387.5	122.891	387.5	194.434	387.5	255.094
