# Supplementary material for: Hemagglutinin double-mutation enhances binding of human-infecting avian influenza virus clade 2.3.4.4b H5Ny to human and SLeX receptors
Source: EMBO Rep. 2026 Jun 16;27(14):4079–99. doi: 10.1038/s44319-026-00816-2 (PMC13400655; doi:10.1038/s44319-026-00816-2)
Supplement: Supplementary file 5 — Source data Fig. 1 [file 44319_2026_816_MOESM5_ESM.zip › Figure 1/1J/Figure 1-J.xlsx]

## Sheet: left
PBST_X	PBST_Y	1.25uM_X	1.25uM_Y	2.5uM_X	2.5uM_Y	5uM_X	5uM_Y	10uM_X	10uM_Y	20uM_X	20uM_Y	40uM_X	40uM_Y
50.5	0	50.5	-0.23703	50.5	0.4617	50.5	-0.0990372	50.5	0.301346	50.5	0.377327	50.5	-0.212326
51.5	0	51.5	-0.976097	51.5	0.0656052	51.5	-0.497871	51.5	-0.478348	51.5	-0.211746	51.5	-0.524437
52.5	0	52.5	1.40983	52.5	0.175362	52.5	0.84861	52.5	0.988052	52.5	0.0862961	52.5	0.326729
53.5	0	53.5	0.0289841	53.5	0.253098	53.5	0.0630722	53.5	0.150162	53.5	0.0636444	53.5	-0.121696
54.5	0	54.5	-1.12256	54.5	-0.103912	54.5	-0.682617	54.5	-0.273643	54.5	-0.262901	54.5	-0.449409
55.5	0	55.5	1.22079	55.5	0.398415	55.5	0.992371	55.5	0.810722	55.5	0.135918	55.5	0.208382
56.5	0	56.5	0.0875778	56.5	-0.275024	56.5	-0.2342	56.5	-0.0595932	56.5	-0.427757	56.5	-0.323654
57.5	0	57.5	-1.07491	57.5	-0.146111	57.5	-0.368164	57.5	-0.098259	57.5	-0.546501	57.5	-0.197083
58.5	0	58.5	1.25947	58.5	0.348038	58.5	1.22285	58.5	1.23886	58.5	0.598816	58.5	0.750969
59.5	0	59.5	1.27975	59.5	-0.048851	59.5	0.664635	59.5	0.431808	59.5	0.143723	59.5	9.9411e-3
60.5	0	60.5	-0.356956	60.5	0.212082	60.5	-0.186935	60.5	0.0673523	60.5	-0.142998	60.5	-0.151001
61.5	0	61.5	0.136398	61.5	-0.0215149	61.5	0.0529099	61.5	0.139229	61.5	0.0304489	61.5	-0.341621
62.5	0	62.5	0.099678	62.5	-0.107841	62.5	0.145485	62.5	0.0548477	62.5	0.026535	62.5	-0.195923
63.5	0	63.5	0.329781	63.5	0.172256	63.5	0.422852	63.5	0.530258	63.5	0.257805	63.5	0.293159
64.5	0	64.5	0.462975	64.5	0.333969	64.5	0.383781	64.5	0.249008	64.5	0.188652	64.5	0.0384674
65.5	0	65.5	0.0899429	65.5	0.235161	65.5	0.180672	65.5	0.140816	65.5	0.149216	65.5	-0.243164
66.5	0	66.5	0.378616	66.5	0.335152	66.5	0.381454	66.5	0.359573	66.5	0.414841	66.5	0.03965
67.5	0	67.5	0.425873	67.5	0.375771	67.5	0.391991	67.5	0.40097	67.5	0.130844	67.5	-0.0162125
68.5	0	68.5	0.440712	68.5	0.399216	68.5	0.504097	68.5	0.459953	68.5	-0.187119	68.5	0.333
69.5	0	69.5	0.233284	69.5	0.276543	69.5	0.271667	69.5	0.461891	69.5	0.0909958	69.5	0.219711
70.5	0	70.5	0.274292	70.5	0.189819	70.5	0.148613	70.5	0.160713	70.5	0.245285	70.5	0.0529099
71.5	0	71.5	0.138367	71.5	0.230453	71.5	0.177139	71.5	0.263855	71.5	0.167175	71.5	0.306046
72.5	0	72.5	0.195389	72.5	0.146461	72.5	0.314247	72.5	-0.164665	72.5	0.113258	72.5	-0.139275
73.5	0	73.5	0.138771	73.5	0.287102	73.5	0.202942	73.5	-0.0716858	73.5	0.196091	73.5	-0.0290985
74.5	0	74.5	0.0118256	74.5	-0.0398483	74.5	-0.207611	74.5	-0.204498	74.5	-0.0828171	74.5	-0.0193329
75.5	0	75.5	-0.163193	75.5	0.190216	75.5	-0.136139	75.5	-0.136147	75.5	-0.169159	75.5	-0.195129
76.5	0	76.5	-0.0377884	76.5	0.110939	76.5	0.114265	76.5	-0.147461	76.5	0.0453033	76.5	-0.256439
77.5	0	77.5	-0.0643692	77.5	0.053894	77.5	0.108788	77.5	0.147446	77.5	0.049202	77.5	-0.122467
78.5	0	78.5	-0.145226	78.5	0.0273285	78.5	3.31879e-3	78.5	-0.166618	78.5	-0.104698	78.5	-0.239273
79.5	0	79.5	-0.210449	79.5	-0.0210953	79.5	-0.172852	79.5	-0.285355	79.5	-0.137894	79.5	-0.281448
80.5	0	80.5	-0.24054	80.5	0.126152	80.5	0.0376892	80.5	0.274391	80.5	0.0699005	80.5	-0.109192
81.5	0	81.5	-0.0702133	81.5	0.0804672	81.5	-0.00136566	81.5	0.177544	81.5	0.0437469	81.5	-0.0357437
82.5	0	82.5	0.0946198	82.5	-0.0265656	82.5	0.116203	82.5	-0.140442	82.5	-0.0922012	82.5	-0.0810623
83.5	0	83.5	0.0825195	83.5	0.175781	83.5	-0.0693283	83.5	0.17363	83.5	0.203903	83.5	0.17012
84.5	0	84.5	-0.106956	84.5	-0.229713	84.5	-0.0455322	84.5	-0.21077	84.5	-0.155495	84.5	-0.0533447
85.5	0	85.5	-0.0893707	85.5	0.0304489	85.5	-0.048645	85.5	0.0486221	85.5	-0.215637	85.5	-0.313103
86.5	0	86.5	0.541107	86.5	0.608185	86.5	0.218941	86.5	0.359169	86.5	0.269905	86.5	0.234177
87.5	0	87.5	-0.39991	87.5	-0.0195389	87.5	-0.24942	87.5	-0.208412	87.5	-0.171501	87.5	-0.173256
88.5	0	88.5	-0.172173	88.5	-0.126572	88.5	-0.0423813	88.5	-0.0373154	88.5	-0.161339	88.5	-0.185738
89.5	0	89.5	-0.333893	89.5	-0.0886841	89.5	5.66101e-3	89.5	0.0837708	89.5	-0.191811	89.5	-0.0619278
90.5	0	90.5	-0.530785	90.5	-0.0496368	90.5	-0.429504	90.5	-0.107643	90.5	3.09753e-3	90.5	-0.226776
91.5	0	91.5	0.0250854	91.5	-0.0351715	91.5	9.68933e-4	91.5	-0.0369339	91.5	-0.344154	91.5	-0.274818
92.5	0	92.5	0.252441	92.5	-0.127739	92.5	-0.202927	92.5	-0.581062	92.5	-0.0410233	92.5	-0.569725
93.5	0	93.5	-0.617882	93.5	9.56054	93.5	0.170113	93.5	20.1912	93.5	48.5379	93.5	49.6158
94.5	0	94.5	8.09578	94.5	5.95583	94.5	21.5818	94.5	19.4439	94.5	30.0101	94.5	76.2463
95.5	0	95.5	5.12469	95.5	0.660912	95.5	6.38026	95.5	2.81815	95.5	2.8867	95.5	10.2861
96.5	0	96.5	0.945023	96.5	0.760147	96.5	1.47637	96.5	2.71035	96.5	3.52969	96.5	5.19668
97.5	0	97.5	0.569244	97.5	0.457024	97.5	1.41114	97.5	2.7709	97.5	3.06679	97.5	5.22676
98.5	0	98.5	0.348137	98.5	0.257019	98.5	0.94706	98.5	2.54979	98.5	3.14021	98.5	5.2662
99.5	0	99.5	0.673134	99.5	0.402718	99.5	1.32909	99.5	3.01659	99.5	3.51131	99.5	5.82323
100.5	0	100.5	0.391083	100.5	0.141373	100.5	1.1322	100.5	3.06383	100.5	3.4777	100.5	5.90017
101.5	0	101.5	0.607506	101.5	0.354279	101.5	1.54667	101.5	3.37634	101.5	3.69334	101.5	6.1701
102.5	0	102.5	0.752434	102.5	0.130066	102.5	1.39238	102.5	3.44666	102.5	3.90194	102.5	6.53574
103.5	0	103.5	0.882912	103.5	0.240227	103.5	1.63535	103.5	3.45917	103.5	3.61796	103.5	6.67754
104.5	0	104.5	1.32158	104.5	0.56797	104.5	2.0631	104.5	3.94004	104.5	4.20469	104.5	7.21426
105.5	0	105.5	0.99305	105.5	0.539444	105.5	1.88926	105.5	4.0994	105.5	4.42186	105.5	7.18144
106.5	0	106.5	0.975861	106.5	0.571854	106.5	1.99472	106.5	4.0865	106.5	4.40115	106.5	7.61698
107.5	0	107.5	1.15243	107.5	0.636307	107.5	2.07674	107.5	4.20096	107.5	4.92889	107.5	8.07674
108.5	0	108.5	1.16572	108.5	0.744522	108.5	2.07285	108.5	4.28065	108.5	4.93515	108.5	8.14785
109.5	0	109.5	1.6993	109.5	0.797638	109.5	2.25682	109.5	4.69392	109.5	5.34919	109.5	8.45799
110.5	0	110.5	1.69736	110.5	0.644524	110.5	2.38966	110.5	5.01816	110.5	5.72343	110.5	8.84434
111.5	0	111.5	1.979	111.5	1.02693	111.5	2.85292	111.5	5.45135	111.5	5.95819	111.5	9.41386
112.5	0	112.5	1.97507	112.5	0.978874	112.5	2.97088	112.5	5.47517	112.5	6.31208	112.5	9.60329
113.5	0	113.5	2.41299	113.5	1.20468	113.5	2.95255	113.5	5.73808	113.5	6.61054	113.5	9.85801
114.5	0	114.5	2.77625	114.5	1.26482	114.5	3.2826	114.5	6.20096	114.5	6.86053	114.5	10.3041
115.5	0	115.5	2.83759	115.5	1.62773	115.5	3.38067	115.5	6.40215	115.5	7.24883	115.5	10.6232
116.5	0	116.5	2.81141	116.5	1.632	116.5	3.44471	116.5	6.47401	116.5	7.51678	116.5	11.0053
117.5	0	117.5	2.73876	117.5	1.52303	117.5	3.77012	117.5	6.50449	117.5	7.44686	117.5	10.9299
118.5	0	118.5	2.77938	118.5	1.48475	118.5	3.758	118.5	6.73065	118.5	7.87225	118.5	11.3908
119.5	0	119.5	3.28564	119.5	1.94765	119.5	4.29825	119.5	7.15137	119.5	8.36991	119.5	12.1022
120.5	0	120.5	3.44071	120.5	2.01561	120.5	4.14238	120.5	7.22675	120.5	8.55389	120.5	12.1986
121.5	0	121.5	3.28681	121.5	2.08476	121.5	4.17832	121.5	7.39081	121.5	8.49335	121.5	12.5717
122.5	0	122.5	3.4161	122.5	2.20467	122.5	4.61229	122.5	7.80604	122.5	9.15427	122.5	13.0697
123.5	0	123.5	3.8325	123.5	2.30584	123.5	4.79355	123.5	7.98573	123.5	9.45311	123.5	13.1006
124.5	0	124.5	3.44422	124.5	1.84959	124.5	4.51191	124.5	7.83183	124.5	9.24881	124.5	13.0385
125.5	0	125.5	3.40086	125.5	1.67419	125.5	4.48963	125.5	7.73884	125.5	9.46833	125.5	13.4459
126.5	0	126.5	3.86768	126.5	1.58594	126.5	4.44707	126.5	8.0498	126.5	9.56914	126.5	13.8334
127.5	0	127.5	3.63564	127.5	1.96406	127.5	4.50176	127.5	8.09589	127.5	9.69727	127.5	13.774
128.5	0	128.5	3.77978	128.5	2.23084	128.5	4.88261	128.5	8.57362	128.5	10.0141	128.5	14.1283
129.5	0	129.5	4.17471	129.5	2.49727	129.5	5.22715	129.5	8.83926	129.5	10.359	129.5	14.5701
130.5	0	130.5	4.04774	130.5	2.29022	130.5	5.25604	130.5	8.82596	130.5	10.8375	130.5	14.9221
131.5	0	131.5	4.3294	131.5	2.84219	131.5	5.53809	131.5	9.03223	131.5	10.8746	131.5	15.5811
132.5	0	132.5	4.67783	132.5	2.99023	132.5	5.94434	132.5	9.6877	132.5	11.4352	132.5	15.6186
133.5	0	133.5	4.59812	133.5	2.76091	133.5	5.61462	133.5	9.61228	133.5	11.7824	133.5	15.6045
134.5	0	134.5	4.76648	134.5	2.91248	134.5	5.65331	134.5	9.74665	134.5	11.8101	134.5	16.0783
135.5	0	135.5	4.69069	135.5	2.82848	135.5	5.75486	135.5	9.77907	135.5	11.9121	135.5	16.0095
136.5	0	136.5	4.68016	136.5	2.941	136.5	6.04745	136.5	10.0373	136.5	12.1867	136.5	16.3142
137.5	0	137.5	5.14229	137.5	3.14179	137.5	6.2959	137.5	10.4107	137.5	12.6582	137.5	16.917
138.5	0	138.5	4.93171	138.5	3.27849	138.5	6.19315	138.5	10.7158	138.5	12.5082	138.5	17.1756
139.5	0	139.5	5.10713	139.5	3.31367	139.5	6.5623	139.5	10.6279	139.5	12.8234	139.5	17.3896
140.5	0	140.5	5.44891	140.5	3.57967	140.5	6.79706	140.5	10.7678	140.5	13.3468	140.5	17.6892
141.5	0	141.5	5.2083	141.5	3.29101	141.5	6.34707	141.5	10.7717	141.5	13.2781	141.5	17.583
142.5	0	142.5	5.26025	142.5	3.63982	142.5	6.55488	142.5	10.8599	142.5	13.225	142.5	17.7799
143.5	0	143.5	5.56806	143.5	3.64335	143.5	6.77285	143.5	11.1143	143.5	13.5723	143.5	18.2248
144.5	0	144.5	5.51882	144.5	3.36325	144.5	6.57088	144.5	11.0279	144.5	13.4613	144.5	18.0217
145.5	0	145.5	5.35517	145.5	3.58124	145.5	6.81152	145.5	11.3049	145.5	13.8238	145.5	18.1748
146.5	0	146.5	5.69932	146.5	3.83788	146.5	7.07051	146.5	11.4834	146.5	14.0773	146.5	18.8299
147.5	0	147.5	6.02821	147.5	4.01874	147.5	7.31816	147.5	11.6521	147.5	14.2742	147.5	19.2267
148.5	0	148.5	5.84306	148.5	4.10545	148.5	7.26231	148.5	11.4631	148.5	14.3488	148.5	19.2353
149.5	0	149.5	5.94229	149.5	4.07774	149.5	7.54865	149.5	11.7928	149.5	14.7289	149.5	19.4193
150.5	0	150.5	6.28328	150.5	4.10584	150.5	7.33417	150.5	12.0138	150.5	14.7793	150.5	19.5967
151.5	0	151.5	8.50791	151.5	4.88008	151.5	10.21	151.5	12.9443	151.5	15.4398	151.5	21.3354
152.5	0	152.5	4.98408	152.5	1.22538	152.5	4.74394	152.5	9.89667	152.5	0.459366	152.5	18.0506
153.5	0	153.5	0.639153	153.5	-1.89884	153.5	-1.967	153.5	-13.0486	153.5	-18.8402	153.5	-71.9291
154.5	0	154.5	1.59343	154.5	3.31091	154.5	1.02322	154.5	6.65134	154.5	10.8586	154.5	-9.6506
155.5	0	155.5	5.92507	155.5	3.61755	155.5	6.68729	155.5	10.5193	155.5	12.8484	155.5	16.7275
156.5	0	156.5	5.90047	156.5	3.78825	156.5	6.49471	156.5	10.6814	156.5	12.6754	156.5	16.4572
157.5	0	157.5	6.15437	157.5	3.58708	157.5	6.67752	157.5	10.2467	157.5	12.3972	157.5	15.9904
158.5	0	158.5	5.85986	158.5	3.71055	158.5	6.58106	158.5	9.80175	158.5	12.2328	158.5	15.5115
159.5	0	159.5	5.47549	159.5	3.07226	159.5	5.98848	159.5	9.28535	159.5	11.5055	159.5	15.1115
160.5	0	160.5	5.43523	160.5	3.45818	160.5	6.29861	160.5	9.29626	160.5	11.6258	160.5	14.8795
161.5	0	161.5	5.47275	161.5	3.19296	161.5	5.92753	161.5	9.23689	161.5	11.3187	161.5	14.4893
162.5	0	162.5	5.58134	162.5	3.11523	162.5	5.91779	162.5	9.14199	162.5	11.1953	162.5	14.2897
163.5	0	163.5	5.46648	163.5	3.14098	163.5	5.93065	163.5	8.70329	163.5	10.8613	163.5	14.1103
164.5	0	164.5	5.3372	164.5	2.90038	164.5	5.49746	164.5	8.40058	164.5	10.4594	164.5	13.7275
165.5	0	165.5	5.37118	165.5	3.19334	165.5	5.83456	165.5	8.69627	165.5	10.5406	165.5	13.6689
166.5	0	166.5	5.09462	166.5	3.24061	166.5	5.7291	166.5	8.39549	166.5	10.0516	166.5	13.2428
167.5	0	167.5	5.28641	167.5	3.03279	167.5	5.63963	167.5	8.05018	167.5	9.93044	167.5	12.9939
168.5	0	168.5	5.25556	168.5	2.95507	168.5	5.42324	168.5	8.18925	168.5	9.81405	168.5	12.7584
169.5	0	169.5	5.25166	169.5	2.91953	169.5	5.392	169.5	7.98887	169.5	9.69218	169.5	12.3502
170.5	0	170.5	5.07588	170.5	2.90937	170.5	5.35957	170.5	7.77987	170.5	9.50078	170.5	12.3193
171.5	0	171.5	5.08368	171.5	2.75467	171.5	5.22166	171.5	7.54783	171.5	9.28553	171.5	11.9857
172.5	0	172.5	5.20049	172.5	2.8828	172.5	5.09433	172.5	7.45956	172.5	9.04803	172.5	11.7549
173.5	0	173.5	5.23018	173.5	2.81992	173.5	5.11584	173.5	7.57676	173.5	9.34063	173.5	11.4955
174.5	0	174.5	5.07938	174.5	2.89138	174.5	5.08104	174.5	7.43962	174.5	8.95818	174.5	11.4174
175.5	0	175.5	5.11884	175.5	2.79295	175.5	5.14237	175.5	7.49588	175.5	8.99413	175.5	11.4736
176.5	0	176.5	4.72507	176.5	2.51872	176.5	4.7326	176.5	7.12479	176.5	8.67146	176.5	11.0455
177.5	0	177.5	4.79385	177.5	2.38866	177.5	4.5752	177.5	6.94511	177.5	8.36485	177.5	10.7221
178.5	0	178.5	4.87119	178.5	2.37695	178.5	4.70919	178.5	7.03731	178.5	8.27422	178.5	10.9088
179.5	0	179.5	4.92819	179.5	2.80231	179.5	4.8658	179.5	7.0818	179.5	8.132	179.5	10.79
180.5	0	180.5	4.85479	180.5	2.45977	180.5	4.45763	180.5	6.76231	180.5	7.87188	180.5	10.3041
181.5	0	181.5	4.72393	181.5	2.53397	181.5	4.52989	181.5	6.52206	181.5	7.83125	181.5	9.98418
182.5	0	182.5	4.63954	182.5	2.38593	182.5	4.24004	182.5	6.3912	182.5	7.52382	182.5	10.0201
183.5	0	183.5	4.72822	183.5	2.22225	183.5	4.30723	183.5	6.44393	183.5	7.691	183.5	9.78925
184.5	0	184.5	4.83446	184.5	2.19256	184.5	4.35098	184.5	6.2076	184.5	7.62108	184.5	9.5787
185.5	0	185.5	4.51924	185.5	2.32969	185.5	4.22402	185.5	5.99043	185.5	7.03125	185.5	9.31309
186.5	0	186.5	4.47469	186.5	2.48553	186.5	4.40761	186.5	6.42205	186.5	7.13435	186.5	9.38142
187.5	0	187.5	4.86336	187.5	2.50428	187.5	4.49316	187.5	6.27283	187.5	7.28396	187.5	9.37831
188.5	0	188.5	4.2247	188.5	1.95038	188.5	3.96932	188.5	5.73651	188.5	7.0246	188.5	8.97441
189.5	0	189.5	4.40319	189.5	2.18864	189.5	4.16267	189.5	5.87946	189.5	6.9863	189.5	8.89822
190.5	0	190.5	3.99892	190.5	1.86679	190.5	3.79082	190.5	5.63456	190.5	6.86015	190.5	8.5291
191.5	0	191.5	4.27353	191.5	2.03437	191.5	3.84355	191.5	5.58027	191.5	6.61366	191.5	8.52245
192.5	0	192.5	4.35242	192.5	2.19685	192.5	4.23925	192.5	5.81424	192.5	7.00662	192.5	8.38377
193.5	0	193.5	4.0415	193.5	1.6664	193.5	3.64355	193.5	5.5955	193.5	6.20116	193.5	8.22363
194.5	0	194.5	4.33213	194.5	1.77421	194.5	3.67246	194.5	5.25565	194.5	6.4785	194.5	8.21777
195.5	0	195.5	3.8829	195.5	1.94218	195.5	3.58028	195.5	4.88808	195.5	6.11406	195.5	7.78457
196.5	0	196.5	4.02	196.5	1.86443	196.5	3.7408	196.5	5.05877	196.5	5.99451	196.5	7.80682
197.5	0	197.5	3.93018	197.5	1.73632	197.5	3.56074	197.5	5.04588	197.5	6.00195	197.5	7.71074
198.5	0	198.5	4.00596	198.5	2.06875	198.5	3.52364	198.5	5.16035	198.5	5.74727	198.5	7.70137
199.5	0	199.5	4.41649	199.5	1.91521	199.5	3.36386	199.5	5.10292	199.5	5.81014	199.5	7.76933
200.5	0	200.5	3.90868	200.5	1.6785	200.5	3.55487	200.5	5.07478	200.5	5.64647	200.5	7.53925
201.5	0	201.5	3.83329	201.5	1.44803	201.5	3.36933	201.5	4.66659	201.5	5.38554	201.5	7.08964
202.5	0	202.5	4.00828	202.5	1.49412	202.5	3.16698	202.5	4.7158	202.5	5.41951	202.5	7.20526
203.5	0	203.5	4.00751	203.5	1.31249	203.5	3.14473	203.5	4.55917	203.5	5.40038	203.5	7.05566
204.5	0	204.5	3.95126	204.5	1.39375	204.5	2.94473	204.5	4.5162	204.5	5.09413	204.5	6.93105
205.5	0	205.5	3.93954	205.5	1.55194	205.5	2.81425	205.5	4.6041	205.5	5.36405	205.5	6.77558
206.5	0	206.5	3.77391	206.5	1.29724	206.5	2.79823	206.5	4.36736	206.5	4.99138	206.5	6.70252
207.5	0	207.5	3.77587	207.5	1.49686	207.5	3.08339	207.5	4.53768	207.5	5.05858	207.5	6.47479
208.5	0	208.5	3.8376	208.5	1.48945	208.5	2.88535	208.5	4.25605	208.5	5.06522	208.5	6.158
209.5	0	209.5	4.07862	209.5	1.49219	209.5	3.15099	209.5	4.2541	209.5	4.88868	209.5	6.41349
210.5	0	210.5	3.85284	210.5	1.47149	210.5	3.01036	210.5	3.99785	210.5	4.86446	210.5	6.41309
211.5	0	211.5	3.4958	211.5	1.40546	211.5	3.12168	211.5	4.23299	211.5	4.92303	211.5	6.18769
212.5	0	212.5	3.46964	212.5	1.47266	212.5	2.8174	212.5	4.07403	212.5	4.71915	212.5	6.17247
213.5	0	213.5	3.71453	213.5	1.38318	213.5	2.62049	213.5	3.92791	213.5	4.51131	213.5	6.04745
214.5	0	214.5	3.71376	214.5	1.55468	214.5	2.65996	214.5	3.97128	214.5	4.55038	214.5	6.01426
215.5	0	215.5	3.52783	215.5	1.09297	215.5	2.66582	215.5	3.83886	215.5	4.40508	215.5	5.742
216.5	0	216.5	3.46259	216.5	1.43046	216.5	2.94511	216.5	4.01814	216.5	4.36366	216.5	5.84315
217.5	0	217.5	3.45908	217.5	1.23047	217.5	2.60216	217.5	3.94043	217.5	4.28203	217.5	5.77441
218.5	0	218.5	3.30476	218.5	1.26012	218.5	2.29041	218.5	3.86344	218.5	4.05153	218.5	5.12673
219.5	0	219.5	3.33877	219.5	1.06406	219.5	2.35801	219.5	3.56893	219.5	3.84258	219.5	5.26425
220.5	0	220.5	3.44891	220.5	1.26521	220.5	2.34276	220.5	3.58298	220.5	4.02028	220.5	5.38728
221.5	0	221.5	3.07117	221.5	0.78318	221.5	2.17284	221.5	3.54588	221.5	3.8574	221.5	4.97479
222.5	0	222.5	3.56768	222.5	1.23828	222.5	2.73028	222.5	3.86308	222.5	4.16405	222.5	5.58184
223.5	0	223.5	3.28917	223.5	1.00117	223.5	2.48302	223.5	3.7752	223.5	3.97462	223.5	5.32716
224.5	0	224.5	3.14968	224.5	0.648018	224.5	2.35448	224.5	3.42712	224.5	3.7199	224.5	4.98963
225.5	0	225.5	3.44891	225.5	0.878891	225.5	2.54121	225.5	3.64822	225.5	4.01053	225.5	5.13417
226.5	0	226.5	3.42705	226.5	1.00507	226.5	2.59434	226.5	3.60057	226.5	4.05272	226.5	5.10214
227.5	0	227.5	3.40205	227.5	0.910538	227.5	2.2584	227.5	3.61659	227.5	3.78241	227.5	5.1377
228.5	0	228.5	3.15401	228.5	0.567963	228.5	1.83105	228.5	3.25723	228.5	3.32656	228.5	4.91387
229.5	0	229.5	3.09343	229.5	0.692932	229.5	2.07713	229.5	3.53806	229.5	3.51716	229.5	4.65837
230.5	0	230.5	3.0782	230.5	0.72068	230.5	2.11658	230.5	3.34431	230.5	3.22342	230.5	4.60643
231.5	0	231.5	3.06299	231.5	0.780075	231.5	2.07324	231.5	3.14941	231.5	3.51991	231.5	4.4295
232.5	0	232.5	2.94814	232.5	0.698433	232.5	1.76192	232.5	3.10488	232.5	3.14218	232.5	4.52246
233.5	0	233.5	2.98914	233.5	0.780449	233.5	1.99706	233.5	3.09314	233.5	3.4535	233.5	4.45253
234.5	0	234.5	3.20321	234.5	0.862488	234.5	1.71073	234.5	3.25526	234.5	3.31092	234.5	4.40565
235.5	0	235.5	2.96611	235.5	0.920303	235.5	1.89317	235.5	3.09276	235.5	3.31015	235.5	4.55566
236.5	0	236.5	3.02234	236.5	0.715202	236.5	1.89275	236.5	3.1197	236.5	3.22614	236.5	4.22948
237.5	0	237.5	2.9169	237.5	0.474998	237.5	1.63535	237.5	2.56152	237.5	2.81718	237.5	3.99942
238.5	0	238.5	2.93719	238.5	0.540604	238.5	1.34745	238.5	2.75917	238.5	2.92107	238.5	3.87753
239.5	0	239.5	2.97275	239.5	0.608574	239.5	1.93456	239.5	2.85096	239.5	2.91093	239.5	3.8791
240.5	0	240.5	2.96844	240.5	0.639046	240.5	1.83222	240.5	2.85603	240.5	2.97225	240.5	4.03925
241.5	0	241.5	2.68877	241.5	0.343353	241.5	1.54824	241.5	2.46815	241.5	2.68241	241.5	3.69746
242.5	0	242.5	2.89149	242.5	0.146454	242.5	1.44315	242.5	2.76501	242.5	2.82302	242.5	3.66502
243.5	0	243.5	3.07625	243.5	0.652702	243.5	1.70838	243.5	2.8865	243.5	2.81638	243.5	3.74626
244.5	0	244.5	2.81023	244.5	0.455444	244.5	1.81033	244.5	2.57282	244.5	2.64841	244.5	3.80642
245.5	0	245.5	2.81339	245.5	-0.0433578	245.5	1.46037	245.5	2.44942	245.5	2.69336	245.5	3.49083
246.5	0	246.5	2.83447	246.5	0.288269	246.5	1.48809	246.5	2.50839	246.5	2.64296	246.5	3.72207
247.5	0	247.5	2.66492	247.5	0.350754	247.5	1.52518	247.5	2.49705	247.5	2.43161	247.5	3.62947
248.5	0	248.5	2.74854	248.5	0.0304642	248.5	1.73418	248.5	2.23926	248.5	2.65624	248.5	3.40997
249.5	0	249.5	2.85556	249.5	0.379677	249.5	1.56855	249.5	2.45331	249.5	2.68904	249.5	3.68729
		250.5	2.34853	250.5	0.199203
		251.5	2.66609	251.5	0.394516
		252.5	2.5415	252.5	0.16288
		253.5	2.79617	253.5	0.271843
		254.5	2.56611	254.5	0.327339
		255.5	2.57079	255.5	0.348801
		256.5	2.34307	256.5	0.220322
		257.5	2.01885	257.5	-0.066803
		258.5	2.61766	258.5	0.265205
		259.5	2.53328	259.5	0.0640335
		260.5	2.78993	260.5	0.26873
		261.5	2.55869	261.5	0.155853
		262.5	2.52899	262.5	0.0363083
		263.5	2.6165	263.5	0.224594
		264.5	2.52586	264.5	0.113258
		265.5	2.39343	265.5	0.365204
		266.5	2.46261	266.5	-0.0320282
		267.5	2.07196	267.5	0.272247
		268.5	2.39696	268.5	0.223427
		269.5	2.20673	269.5	-0.318367
		270.5	2.0919	270.5	-0.133987
		271.5	2.01455	271.5	-0.318764
		272.5	2.61922	272.5	0.245674
		273.5	2.36455	273.5	-0.141808
		274.5	2.4786	274.5	0.0261612
		275.5	2.47313	275.5	-0.0386887
		276.5	2.0747	276.5	0.0691299
		277.5	2.27157	277.5	-0.0414276
		278.5	2.44581	278.5	-0.0234451
		279.5	2.42509	279.5	-0.0359497
		280.5	2.13171	280.5	0.198029
		281.5	2.13445	281.5	7.00378e-3
		282.5	2.1618	282.5	-0.0984573
		283.5	2.01961	283.5	-0.112518
		284.5	2.12705	284.5	0.0605392
		285.5	2.48289	285.5	-0.321114
		286.5	2.11024	286.5	-0.163696
		287.5	2.20086	287.5	0.140991
		288.5	2.34383	288.5	0.0511551
		289.5	2.22586	289.5	0.161308
		290.5	2.19578	290.5	-0.00627136
		291.5	2.30946	291.5	-0.0308762
		292.5	2.16611	292.5	-0.0421982
		293.5	1.76534	293.5	-0.194138
		294.5	1.90713	294.5	0.0167847
		295.5	2.43406	295.5	0.320679
		296.5	2.35242	296.5	0.285919
		297.5	2.3739	297.5	0.130829
		298.5	2.45359	298.5	-0.0769806
		299.5	2.16493	299.5	-0.301971
		300.5	2.39931	300.5	0.27459
		301.5	2.39384	301.5	0.402733
		302.5	2.20593	302.5	0.121452
		303.5	2.02704	303.5	-0.050415
		304.5	1.87511	304.5	-0.0195313
		305.5	1.80085	305.5	-0.305107
		306.5	2.25281	306.5	0.295288
		307.5	1.76765	307.5	-0.00511169
		308.5	2.20596	308.5	0.103905
		309.5	2.32938	309.5	0.115227
		310.5	2.12703	310.5	0.0925598
		311.5	2.22314	311.5	0.0339737
		312.5	1.93913	312.5	-0.256279
		313.5	1.89658	313.5	-0.346497
		314.5	1.72588	314.5	-0.172661
		315.5	2.20203	315.5	-0.151978
		316.5	1.88915	316.5	-0.246109
		317.5	1.91688	317.5	-0.181664
		318.5	1.8837	318.5	-0.344528
		319.5	2.24384	319.5	-0.153137
		320.5	2.0118	320.5	-0.149246
		321.5	2.33134	321.5	0.220688
		322.5	2.1786	322.5	0.0421753
		323.5	2.12978	323.5	0.0304642
		324.5	1.97273	324.5	-0.262917
		325.5	2.23174	325.5	-0.376564
		326.5	1.8778	326.5	-0.196518
		327.5	1.60947	327.5	-0.27227
		328.5	1.89853	328.5	-0.389854
		329.5	1.85828	329.5	-0.205887
		330.5	2.04266	330.5	-0.334785
		331.5	2.09932	331.5	-0.289078
		332.5	1.8372	332.5	-0.198059
		333.5	1.27703	333.5	-0.568382
		334.5	1.76728	334.5	-0.257042
		335.5	1.31181	335.5	-0.19416
		336.5	1.80164	336.5	-0.380882
		337.5	1.92391	337.5	-0.455482
		338.5	1.71923	338.5	-0.0765686
		339.5	1.39892	339.5	-0.29454
		340.5	2.09813	340.5	-0.134392
		341.5	2.36143	341.5	0.0453186
		342.5	0.900467	342.5	-0.200417
		343.5	1.41025	343.5	-0.435562
		344.5	1.99619	344.5	-0.366028

## Sheet: right
PBST_X	PBST_Y	1.25uM_X	1.25uM_Y	2.5uM_X	2.5uM_Y	5uM_X	5uM_Y	10uM_X	10uM_Y	20uM_X	20uM_Y	40uM_X	40uM_Y
51.5	0	51.5	-0.443489	51.5	-0.113937	51.5	-0.321617	51.5	-0.351822	51.5	-0.220444	51.5	-0.110542
52.5	0	52.5	0.753784	52.5	9.89532e-3	52.5	0.624481	52.5	0.589584	52.5	0.123703	52.5	0.546097
53.5	0	53.5	-0.265366	53.5	1.297e-3	53.5	-0.296227	53.5	-0.174088	53.5	-0.262238	53.5	-0.0191422
54.5	0	54.5	-0.903252	54.5	-0.35495	54.5	-0.525131	54.5	-0.286201	54.5	-0.481773	54.5	-0.311325
55.5	0	55.5	0.927612	55.5	-0.0432281	55.5	0.625267	55.5	0.458336	55.5	0.0713577	55.5	0.350395
56.5	0	56.5	-0.0305939	56.5	-0.211197	56.5	-0.235672	56.5	-0.12838	56.5	-0.21067	56.5	-0.164452
57.5	0	57.5	-0.302856	57.5	-0.136978	57.5	-0.173561	57.5	1.37329e-4	57.5	-0.194656	57.5	0.171883
58.5	0	58.5	0.959251	58.5	0.109894	58.5	0.794403	58.5	0.573181	58.5	0.444016	58.5	0.616798
59.5	0	59.5	0.531509	59.5	-0.265503	59.5	0.286583	59.5	0.0130157	59.5	-0.152473	59.5	0.0304642
60.5	0	60.5	-0.359497	60.5	-0.161591	60.5	-0.411842	60.5	-0.136581	60.5	-0.247391	60.5	-0.0199203
61.5	0	61.5	-0.180595	61.5	-0.277992	61.5	-0.016922	61.5	-0.0088501	61.5	-0.161453	61.5	-0.0535126
62.5	0	62.5	-0.0606766	62.5	-0.125267	62.5	0.0221329	62.5	0.0384064	62.5	0.0401001	62.5	0.0816422
63.5	0	63.5	-0.0536423	63.5	-0.0522156	63.5	-0.0130157	63.5	0.0247421	63.5	0.0221405	63.5	-0.0281219
64.5	0	64.5	0.0401077	64.5	0.0204391	64.5	0.0299454	64.5	-0.159241	64.5	-0.0493469	64.5	-0.046875
65.5	0	65.5	-0.0802078	65.5	-0.0213547	65.5	-0.0591125	65.5	-0.0127563	65.5	-0.000518799	65.5	-0.0617142
66.5	0	66.5	0.0401077	66.5	9.07898e-4	66.5	0.0291672	66.5	0.172005	66.5	0.0498657	66.5	0.108589
67.5	0	67.5	-0.106773	67.5	-0.155342	67.5	-0.1306	67.5	0.0227814	67.5	-0.28685	67.5	-0.0214844
68.5	0	68.5	-0.0278625	68.5	0.0587158	68.5	0.125259	68.5	0.0188828	68.5	-0.35482	68.5	0.205078
69.5	0	69.5	-0.0630112	69.5	-0.0236969	69.5	-0.193092	69.5	-0.0877533	69.5	-0.0891876	69.5	0.126564
70.5	0	70.5	-0.156372	70.5	-0.124481	70.5	0.0623703	70.5	-0.176819	70.5	-0.0247345	70.5	-0.0867157
71.5	0	71.5	-0.080986	71.5	0.0532532	71.5	-0.0438843	71.5	-0.0170593	71.5	8.85773e-3	71.5	0.167191
72.5	0	72.5	-0.096611	72.5	0.0532532	72.5	0.135811	72.5	0.0216141	72.5	0.101044	72.5	9.37653e-3
73.5	0	73.5	-0.00481415	73.5	0.144661	73.5	-0.0157547	73.5	0.0665359	73.5	0.141281	73.5	0.0972672
74.5	0	74.5	-0.230988	74.5	-0.17292	74.5	-0.402863	74.5	-0.361198	74.5	-0.08255	74.5	7.4234e-3
75.5	0	75.5	-0.173164	75.5	-0.0787735	75.5	-0.233719	75.5	-0.145172	75.5	0.0608139	75.5	0.0265732
76.5	0	76.5	0.0635452	76.5	-0.00377655	76.5	0.109245	76.5	0.0403671	76.5	0.136986	76.5	0.149223
77.5	0	77.5	0.0826874	77.5	0.0239563	77.5	0.134636	77.5	0.191933	77.5	0.259247	77.5	0.261719
78.5	0	78.5	-0.136452	78.5	-0.129173	78.5	-0.112633	78.5	-0.127213	78.5	-0.125519	78.5	0.11367
79.5	0	79.5	-0.160286	79.5	-0.0350342	79.5	0.0112	79.5	-0.0748672	79.5	0.140495	79.5	0.0269547
80.5	0	80.5	-0.0887985	80.5	0.062233	80.5	-0.0532532	80.5	0.107162	80.5	0.132294	80.5	0.0695343
81.5	0	81.5	0.192848	81.5	0.0380249	81.5	-0.00715637	81.5	0.186462	81.5	0.0994873	81.5	0.291023
82.5	0	82.5	0.162384	82.5	-0.0502548	82.5	0.174484	82.5	-0.0100174	82.5	0.136208	82.5	0.255478
83.5	0	83.5	-0.00364685	83.5	0.0946503	83.5	0.160019	83.5	0.100517	83.5	0.200645	83.5	0.262886
84.5	0	84.5	-0.0524673	84.5	-0.220573	84.5	0.0178375	84.5	-0.0217438	84.5	0.0377655	84.5	0.120316
85.5	0	85.5	-0.0712204	85.5	0.0438766	85.5	-0.0895844	85.5	0.0856781	85.5	-0.0446548	85.5	-0.011322
86.5	0	86.5	0.0510406	86.5	0.23098	86.5	0.0912704	86.5	0.138794	86.5	0.0315094	86.5	0.299606
87.5	0	87.5	-0.279419	87.5	-0.302994	87.5	-0.193878	87.5	-0.0920486	87.5	-0.285667	87.5	-0.0542908
88.5	0	88.5	-0.219658	88.5	-0.320183	88.5	-0.147392	88.5	-0.0940094	88.5	-0.24427	88.5	-0.104683
89.5	0	89.5	-0.257553	89.5	-0.173706	89.5	-0.175522	89.5	-0.0178452	89.5	-0.208336	89.5	0.15078
90.5	0	90.5	-0.375122	90.5	-0.364716	90.5	-0.489578	90.5	-0.32135	90.5	-0.263802	90.5	-0.149605
91.5	0	91.5	0.0530014	91.5	-0.277214	91.5	0.135025	91.5	-0.0787735	91.5	-0.250908	91.5	0.112114
92.5	0	92.5	0.490891	92.5	-1.30417	92.5	0.590111	92.5	0.466545	92.5	-9.25051	92.5	0.610161
93.5	0	93.5	-3.53411	93.5	20.8017	93.5	3.97565	93.5	44.5314	93.5	134.713	93.5	131.459
94.5	0	94.5	17.3768	94.5	21.7411	94.5	52.7401	94.5	76.0622	94.5	137.151	94.5	246.52
95.5	0	95.5	12.3065	95.5	23.3415	95.5	43.8565	95.5	81.5201	95.5	146.512	95.5	246.044
96.5	0	96.5	12.9663	96.5	24.2564	96.5	46.4616	96.5	86.4478	96.5	153.692	96.5	256.338
97.5	0	97.5	13.5159	97.5	25.0646	97.5	48.6846	97.5	90.1869	97.5	159.453	97.5	265.141
98.5	0	98.5	13.9284	98.5	25.7947	98.5	50.3522	98.5	93.7962	98.5	164.937	98.5	273.037
99.5	0	99.5	14.5335	99.5	26.4228	99.5	52.4042	99.5	97.3599	99.5	170.19	99.5	280.639
100.5	0	100.5	14.8292	100.5	26.8505	100.5	53.9171	100.5	100.442	100.5	175.04	100.5	287.65
101.5	0	101.5	15.3479	101.5	27.3693	101.5	55.378	101.5	103.399	101.5	179.596	101.5	294.141
102.5	0	102.5	15.5733	102.5	27.6255	102.5	56.6147	102.5	105.778	102.5	183.677	102.5	300.44
103.5	0	103.5	16.0417	103.5	28.3079	103.5	58.2749	103.5	108.664	103.5	187.603	103.5	306.566
104.5	0	104.5	16.4116	104.5	29.0544	104.5	59.4038	104.5	111.039	104.5	191.524	104.5	312.413
105.5	0	105.5	16.6139	105.5	29.1849	105.5	60.435	105.5	112.92	105.5	195.025	105.5	317.766
106.5	0	106.5	16.9561	106.5	29.6908	106.5	61.5073	106.5	115.043	106.5	198.282	106.5	323.011
107.5	0	107.5	17.2499	107.5	30.2243	107.5	62.2085	107.5	116.918	107.5	201.488	107.5	328.093
108.5	0	108.5	17.7667	108.5	30.4697	108.5	63.153	108.5	118.75	108.5	204.455	108.5	332.984
109.5	0	109.5	18.1788	109.5	30.8911	109.5	64.1315	109.5	120.483	109.5	207.396	109.5	337.645
110.5	0	110.5	18.3557	110.5	31.056	110.5	64.9432	110.5	122.061	110.5	210.096	110.5	341.846
111.5	0	111.5	18.6448	111.5	31.5447	111.5	65.7893	111.5	123.516	111.5	212.672	111.5	346.102
112.5	0	112.5	18.728	112.5	31.7376	112.5	66.4647	112.5	124.822	112.5	215.02	112.5	350.149
113.5	0	113.5	19.2866	113.5	32.2247	113.5	67.201	113.5	126.474	113.5	217.577	113.5	353.978
114.5	0	114.5	19.3905	114.5	32.6435	114.5	67.5011	114.5	127.609	114.5	219.523	114.5	357.75
115.5	0	115.5	19.4936	115.5	33.0079	115.5	68.2304	115.5	128.793	115.5	221.747	115.5	360.933
116.5	0	116.5	19.6468	116.5	33.224	116.5	68.7612	116.5	130.012	116.5	223.855	116.5	364.345
117.5	0	117.5	19.7257	117.5	33.4158	117.5	69.4749	117.5	131.028	117.5	225.522	117.5	367.375
118.5	0	118.5	19.8596	118.5	33.5935	118.5	70.0096	118.5	132.081	118.5	227.374	118.5	370.55
119.5	0	119.5	20.3542	119.5	34.0591	119.5	70.7159	119.5	133.097	119.5	229.143	119.5	373.482
120.5	0	120.5	20.5936	120.5	34.3661	120.5	71.1577	120.5	134.343	120.5	231.083	120.5	376.46
121.5	0	121.5	20.5518	121.5	34.5833	121.5	71.6491	121.5	135.153	121.5	232.403	121.5	379.042
122.5	0	122.5	20.8186	122.5	34.9298	122.5	72.3608	122.5	136.372	122.5	234.241	122.5	381.947
123.5	0	123.5	21.2983	123.5	35.2857	123.5	72.7932	123.5	137.252	123.5	235.499	123.5	384.405
124.5	0	124.5	21.0823	124.5	35.3747	124.5	73.035	124.5	138.031	124.5	236.922	124.5	386.761
125.5	0	125.5	21.3909	125.5	35.6704	125.5	73.7198	125.5	138.98	125.5	238.466	125.5	389.308
126.5	0	126.5	21.7241	126.5	35.6193	126.5	74.2471	126.5	139.784	126.5	239.599	126.5	391.388
127.5	0	127.5	21.6116	127.5	36.1345	127.5	74.5518	127.5	140.713	127.5	240.959	127.5	393.599
128.5	0	128.5	21.9311	128.5	36.5802	128.5	75.1284	128.5	141.612	128.5	242.318	128.5	395.694
129.5	0	129.5	21.9507	129.5	36.715	129.5	75.7405	129.5	142.472	129.5	243.541	129.5	397.849
130.5	0	130.5	22.196	130.5	36.7771	130.5	75.8268	130.5	143.025	130.5	244.748	130.5	399.74
131.5	0	131.5	22.4444	131.5	37.1079	131.5	76.4108	131.5	143.997	131.5	245.795	131.5	401.866
132.5	0	132.5	22.6663	132.5	37.4396	132.5	77.076	132.5	144.935	132.5	247.21	132.5	403.611
133.5	0	133.5	22.6186	133.5	37.4704	133.5	77.1042	133.5	145.686	133.5	248.342	133.5	405.291
134.5	0	134.5	22.8542	134.5	37.7087	134.5	77.4772	134.5	146.238	134.5	249.054	134.5	407.098
135.5	0	135.5	22.6272	135.5	37.7161	135.5	77.8198	135.5	146.741	135.5	249.901	135.5	408.629
136.5	0	136.5	22.7049	136.5	37.9689	136.5	78.1374	136.5	147.473	136.5	250.784	136.5	410.316
137.5	0	137.5	23.255	137.5	38.5451	137.5	78.9425	137.5	148.486	137.5	252.242	137.5	412.487
138.5	0	138.5	23.1776	138.5	38.6329	138.5	79.0167	138.5	149.206	138.5	252.852	138.5	413.883
139.5	0	139.5	23.2596	139.5	38.7142	139.5	79.4495	139.5	149.55	139.5	253.815	139.5	415.358
140.5	0	140.5	23.5319	140.5	38.9087	140.5	79.7499	140.5	150.401	140.5	254.806	140.5	416.854
141.5	0	141.5	23.5647	141.5	39.0841	141.5	80.2014	141.5	151.033	141.5	255.709	141.5	418.313
142.5	0	142.5	23.5468	142.5	39.2333	142.5	80.4745	142.5	151.439	142.5	256.29	142.5	419.578
143.5	0	143.5	23.8366	143.5	39.3638	143.5	80.8725	143.5	152.211	143.5	257.307	143.5	421.095
144.5	0	144.5	23.8026	144.5	39.4767	144.5	80.901	144.5	152.513	144.5	257.941	144.5	422.373
145.5	0	145.5	23.9053	145.5	39.7837	145.5	81.6741	145.5	153.474	145.5	258.958	145.5	423.813
146.5	0	146.5	24.0737	146.5	40.0529	146.5	81.9015	146.5	154.035	146.5	259.636	146.5	425.338
147.5	0	147.5	24.1589	147.5	40.2818	147.5	82.3335	147.5	154.522	147.5	260.69	147.5	426.779
148.5	0	148.5	24.3823	148.5	40.4642	148.5	82.7081	148.5	155.074	148.5	261.451	148.5	428.015
149.5	0	149.5	24.2745	149.5	40.4255	149.5	82.9632	149.5	155.663	149.5	262.144	149.5	428.895
150.5	0	150.5	24.5948	150.5	40.7306	150.5	83.2292	150.5	156.341	150.5	262.942	150.5	430.304
151.5	0	151.5	25.7303	151.5	40.9286	151.5	84.6671	151.5	157.169	151.5	263.668	151.5	432.17
152.5	0	152.5	23.8538	152.5	33.222	152.5	92.0948	152.5	142.683	152.5	214.41	152.5	453.446
153.5	0	153.5	16.953	153.5	19.3533	153.5	39.0245	153.5	81.6244	153.5	144.37	153.5	179.03
154.5	0	154.5	13.1667	154.5	19.0954	154.5	45.0772	154.5	87.4216	154.5	142.734	154.5	236.9
155.5	0	155.5	12.9053	155.5	18.5783	155.5	43.2846	155.5	84.7615	155.5	139.402	155.5	230.504
156.5	0	156.5	12.2393	156.5	18.006	156.5	41.8233	156.5	82.8654	156.5	136.849	156.5	225.998
157.5	0	157.5	12.0198	157.5	17.47	157.5	41.1335	157.5	81.4271	157.5	134.795	157.5	222.793
158.5	0	158.5	11.894	158.5	17.231	158.5	40.5003	158.5	80.4052	158.5	133.461	158.5	220.214
159.5	0	159.5	11.371	159.5	16.8322	159.5	39.7198	159.5	79.063	159.5	131.798	159.5	217.72
160.5	0	160.5	11.2764	160.5	16.7865	160.5	39.4249	160.5	78.4259	160.5	130.637	160.5	215.693
161.5	0	161.5	11.1198	161.5	16.4283	161.5	38.6397	161.5	77.5572	161.5	129.335	161.5	213.661
162.5	0	162.5	11.0546	162.5	16.2947	162.5	38.446	162.5	76.8369	162.5	128.411	162.5	212.055
163.5	0	163.5	10.9382	163.5	16.0064	163.5	38.078	163.5	75.9091	163.5	127.242	163.5	210.4
164.5	0	164.5	10.8311	164.5	15.9204	164.5	37.7612	164.5	75.2923	164.5	126.517	164.5	209.07
165.5	0	165.5	10.476	165.5	15.6482	165.5	37.437	165.5	74.3978	165.5	125.529	165.5	207.407
166.5	0	166.5	10.4811	166.5	15.722	166.5	37.2917	166.5	73.9947	166.5	124.697	166.5	206.373
167.5	0	167.5	10.3339	167.5	15.4986	167.5	36.7147	167.5	73.5115	167.5	123.976	167.5	204.891
168.5	0	168.5	10.2225	168.5	15.3607	168.5	36.4081	168.5	73.049	168.5	123.263	168.5	203.903
169.5	0	169.5	10.412	169.5	15.3009	169.5	36.3616	169.5	72.5822	169.5	122.83	169.5	202.85
170.5	0	170.5	10.1815	170.5	15.1142	170.5	36.0534	170.5	71.9583	170.5	121.953	170.5	201.804
171.5	0	171.5	9.94011	171.5	14.9009	171.5	35.6948	171.5	71.4416	171.5	121.212	171.5	200.492
172.5	0	172.5	10.1991	172.5	15.1693	172.5	35.7475	172.5	71.3263	172.5	120.882	172.5	199.849
173.5	0	173.5	10.0143	173.5	14.8486	173.5	35.526	173.5	70.9482	173.5	120.38	173.5	198.786
174.5	0	174.5	9.77136	174.5	14.8208	174.5	35.0089	174.5	70.2634	174.5	119.565	174.5	197.754
175.5	0	175.5	9.86355	175.5	14.5509	175.5	35.1292	175.5	70.0857	175.5	119.146	175.5	197.028
176.5	0	176.5	9.48776	176.5	14.3306	176.5	34.6276	176.5	69.404	176.5	118.527	176.5	196.148
177.5	0	177.5	9.59089	177.5	14.1411	177.5	34.3831	177.5	69.0771	177.5	117.835	177.5	195.155
178.5	0	178.5	9.56277	178.5	14.2298	178.5	34.351	178.5	68.824	178.5	117.497	178.5	194.551
179.5	0	179.5	9.66471	179.5	14.2568	179.5	34.226	179.5	68.629	179.5	117.078	179.5	193.816
180.5	0	180.5	9.59245	180.5	13.997	180.5	33.9487	180.5	68.1212	180.5	116.493	180.5	192.942
181.5	0	181.5	9.54441	181.5	14.0197	181.5	33.8135	181.5	67.7306	181.5	116.014	181.5	192.21
182.5	0	182.5	9.19518	182.5	13.6107	182.5	33.4096	182.5	67.3634	182.5	115.422	182.5	191.472
183.5	0	183.5	9.37331	183.5	13.6974	183.5	33.4882	183.5	67.256	183.5	115.44	183.5	191.009
184.5	0	184.5	9.32018	184.5	13.6595	184.5	33.2108	184.5	66.6982	184.5	114.954	184.5	190.21
185.5	0	185.5	9.13776	185.5	13.7677	185.5	33.1307	185.5	66.5556	185.5	114.389	185.5	189.534
186.5	0	186.5	9.05378	186.5	13.6638	186.5	33.026	186.5	66.4224	186.5	114.039	186.5	189.064
187.5	0	187.5	9.0987	187.5	13.5275	187.5	32.8159	187.5	65.9892	187.5	113.585	187.5	188.229
188.5	0	188.5	8.61082	188.5	13.2326	188.5	32.1948	188.5	65.506	188.5	113.148	188.5	187.549
189.5	0	189.5	8.90378	189.5	13.3294	189.5	32.419	189.5	65.322	189.5	113.015	189.5	186.989
190.5	0	190.5	8.83894	190.5	13.1115	190.5	32.4366	190.5	65.2197	190.5	112.67	190.5	186.496
191.5	0	191.5	8.7944	191.5	13.2474	191.5	32.276	191.5	64.7654	191.5	112.273	191.5	185.914
192.5	0	192.5	8.77956	192.5	13.0818	192.5	32.153	192.5	64.6638	192.5	111.97	192.5	185.426
193.5	0	193.5	8.49909	193.5	12.8896	193.5	31.8217	193.5	64.404	193.5	111.296	193.5	184.941
194.5	0	194.5	8.6612	194.5	12.872	194.5	31.5921	194.5	63.7837	194.5	111.218	194.5	184.224
195.5	0	195.5	8.49441	195.5	13.0724	195.5	31.5581	195.5	63.747	195.5	110.66	195.5	183.685
196.5	0	196.5	8.44948	196.5	12.7232	196.5	31.3518	196.5	63.515	196.5	110.189	196.5	183.11
197.5	0	197.5	8.32917	197.5	12.6208	197.5	31.1741	197.5	63.3544	197.5	109.872	197.5	182.599
198.5	0	198.5	8.59597	198.5	12.8322	198.5	31.394	198.5	63.3443	198.5	109.799	198.5	182.356
199.5	0	199.5	8.72878	199.5	12.8173	199.5	31.2327	199.5	63.1427	199.5	109.493	199.5	181.873
200.5	0	200.5	8.13933	200.5	12.6298	200.5	30.9885	200.5	62.7638	200.5	109.13	200.5	181.352
201.5	0	201.5	8.1526	201.5	12.5572	201.5	30.8971	201.5	62.6048	201.5	108.797	201.5	180.814
202.5	0	202.5	8.33777	202.5	12.5493	202.5	30.6604	202.5	62.508	202.5	108.692	202.5	180.43
203.5	0	203.5	8.33503	203.5	12.3107	203.5	30.6659	203.5	62.0509	203.5	108.254	203.5	179.89
204.5	0	204.5	8.30965	204.5	12.4201	204.5	30.3897	204.5	61.9552	204.5	108.068	204.5	179.607
205.5	0	205.5	8.19949	205.5	12.2517	205.5	30.4218	205.5	61.7783	205.5	107.807	205.5	179.113
206.5	0	206.5	8.11355	206.5	12.2118	206.5	30.1815	206.5	61.3732	206.5	107.132	206.5	178.521
207.5	0	207.5	7.83582	207.5	11.9025	207.5	30.1596	207.5	61.2822	207.5	107.062	207.5	177.901
208.5	0	208.5	7.83425	208.5	11.8052	208.5	29.9018	208.5	61.0185	208.5	106.849	208.5	177.39
209.5	0	209.5	7.9577	209.5	11.7783	209.5	29.8764	209.5	60.6326	209.5	106.258	209.5	177.09
210.5	0	210.5	7.68347	210.5	11.8927	210.5	29.7807	210.5	60.6154	210.5	106.143	210.5	176.72
211.5	0	211.5	7.72409	211.5	11.9263	211.5	29.7253	211.5	60.5779	211.5	105.875	211.5	176.323
212.5	0	212.5	7.67371	212.5	11.7556	212.5	29.494	212.5	60.4501	212.5	105.783	212.5	175.936
213.5	0	213.5	7.79636	213.5	11.7427	213.5	29.4034	213.5	60.0919	213.5	105.525	213.5	175.763
214.5	0	214.5	7.69949	214.5	11.6701	214.5	29.5128	214.5	60.1068	214.5	105.421	214.5	175.42
215.5	0	215.5	7.53308	215.5	11.499	215.5	29.3624	215.5	59.7658	215.5	104.897	215.5	174.814
216.5	0	216.5	7.64558	216.5	11.9029	216.5	29.4214	216.5	59.7494	216.5	104.89	216.5	174.652
217.5	0	217.5	7.5948	217.5	11.7068	217.5	28.9471	217.5	59.6181	217.5	104.605	217.5	174.188
218.5	0	218.5	7.39597	218.5	11.6361	218.5	28.8452	218.5	59.4396	218.5	104.249	218.5	173.561
219.5	0	219.5	7.60339	219.5	11.4642	219.5	28.8249	219.5	59.1224	219.5	103.996	219.5	173.247
220.5	0	220.5	7.6694	220.5	11.6158	220.5	28.8424	220.5	59.1693	220.5	103.96	220.5	173.168
221.5	0	221.5	7.29558	221.5	11.3755	221.5	28.63	221.5	58.738	221.5	103.558	221.5	172.741
222.5	0	222.5	7.53425	222.5	11.4611	222.5	29.021	222.5	58.6306	222.5	103.548	222.5	172.74
223.5	0	223.5	7.54557	223.5	11.4232	223.5	28.862	223.5	58.4517	223.5	103.307	223.5	172.136
224.5	0	224.5	7.41199	224.5	11.2056	224.5	28.5999	224.5	58.3572	224.5	103.089	224.5	171.905
225.5	0	225.5	7.64323	225.5	11.2911	225.5	28.6596	225.5	58.2904	225.5	102.987	225.5	171.723
226.5	0	226.5	7.49792	226.5	11.2986	226.5	28.5893	226.5	58.0689	226.5	102.784	226.5	171.162
227.5	0	227.5	7.42565	227.5	11.2298	227.5	28.2467	227.5	57.9224	227.5	102.408	227.5	170.891
228.5	0	228.5	7.2987	228.5	11.1165	228.5	27.9128	228.5	57.7611	228.5	102.115	228.5	170.441
229.5	0	229.5	7.25495	229.5	11.0806	229.5	28.0799	229.5	57.7189	229.5	101.9	229.5	170.021
230.5	0	230.5	7.2073	230.5	11.0556	230.5	27.9245	230.5	57.3939	230.5	101.612	230.5	169.735
231.5	0	231.5	7.16746	231.5	10.9396	231.5	27.7893	231.5	57.1548	231.5	101.601	231.5	169.371
232.5	0	232.5	7.08933	232.5	10.8243	232.5	27.7741	232.5	57.1646	232.5	101.198	232.5	169.257
233.5	0	233.5	7.22956	233.5	11.0314	233.5	27.7862	233.5	57.0689	233.5	101.141	233.5	168.902
234.5	0	234.5	7.29557	234.5	10.8806	234.5	27.6538	234.5	56.931	234.5	100.719	234.5	168.623
235.5	0	235.5	7.06394	235.5	10.9978	235.5	27.4593	235.5	56.7755	235.5	100.726	235.5	168.326
236.5	0	236.5	7.07761	236.5	10.7693	236.5	27.5405	236.5	56.6595	236.5	100.673	236.5	168.029
237.5	0	237.5	6.93152	237.5	10.3939	237.5	27.2706	237.5	56.1841	237.5	100.221	237.5	167.579
238.5	0	238.5	6.79793	238.5	10.381	238.5	27.0612	238.5	55.8872	238.5	99.9155	238.5	167.162
239.5	0	239.5	6.98816	239.5	10.6716	239.5	27.3616	239.5	56.0861	239.5	99.9139	239.5	167.293
240.5	0	240.5	6.86198	240.5	10.4271	240.5	27.0604	240.5	55.9654	240.5	99.56	240.5	166.761
241.5	0	241.5	6.83543	241.5	10.2661	241.5	26.9385	241.5	55.6431	241.5	99.4135	241.5	166.447
242.5	0	242.5	6.80573	242.5	10.2497	242.5	26.7772	242.5	55.6384	242.5	99.3526	242.5	166.242
243.5	0	243.5	7.00378	243.5	10.3513	243.5	26.796	243.5	55.4767	243.5	99.0831	243.5	165.967
244.5	0	244.5	6.74363	244.5	10.2767	244.5	27.0292	244.5	55.3915	244.5	99.0206	244.5	165.805
245.5	0	245.5	6.54128	245.5	9.95521	245.5	26.5538	245.5	55.2443	245.5	98.7815	245.5	165.495
246.5	0	246.5	6.36472	246.5	10.1837	246.5	26.421	246.5	55.0169	246.5	98.5108	246.5	165.091
247.5	0	247.5	6.46511	247.5	10.2072	247.5	26.462	247.5	55.0814	247.5	98.4346	247.5	164.969
248.5	0	248.5	6.61628	248.5	10.1083	248.5	26.6507	248.5	54.9111	248.5	98.4413	248.5	164.676
249.5	0	249.5	6.20847	249.5	9.96732	249.5	26.2053	249.5	54.7888	249.5	97.9596	249.5	164.385
250.5	0	250.5	6.23152	250.5	9.76029	250.5	26.2483	250.5	54.6751	250.5	97.9151	250.5	164.11
251.5	0	251.5	6.28152	251.5	10.0087	251.5	26.2839	251.5	54.5564	251.5	97.8843	251.5	163.932
252.5	0	252.5	6.16667	252.5	9.58958	252.5	26.0413	252.5	54.3576	252.5	97.396	252.5	163.345
253.5	0	253.5	6.38659	253.5	10.004	253.5	26.2167	253.5	54.6212	253.5	97.5842	253.5	163.411
254.5	0	254.5	6.21706	254.5	9.80676	254.5	26.0624	254.5	54.2927	254.5	97.2671	254.5	162.929
255.5	0	255.5	6.2233	255.5	9.98177	255.5	26.0358	255.5	54.3665	255.5	97.2706	255.5	163.058
256.5	0	256.5	6.14909	256.5	9.88411	256.5	25.8678	256.5	54.138	256.5	97.0272	256.5	162.499
257.5	0	257.5	5.97878	257.5	9.54818	257.5	25.8678	257.5	53.599	257.5	96.6081	257.5	162.221
258.5	0	258.5	6.45807	258.5	9.90755	258.5	26.0096	258.5	54.0724	258.5	96.9342	258.5	162.574
259.5	0	259.5	6.14011	259.5	9.5763	259.5	25.5151	259.5	53.7216	259.5	96.5811	259.5	162.099
260.5	0	260.5	6.36237	260.5	9.82747	260.5	25.6018	260.5	53.6329	260.5	96.3831	260.5	161.716
261.5	0	261.5	6.15808	261.5	9.78919	261.5	25.6745	261.5	53.788	261.5	96.4772	261.5	161.804
262.5	0	262.5	6.00456	262.5	9.42239	262.5	25.3413	262.5	53.4454	262.5	96.3147	262.5	161.207
263.5	0	263.5	5.97488	263.5	9.5474	263.5	25.3385	263.5	53.2404	263.5	96.1948	263.5	161.337
264.5	0	264.5	5.89793	264.5	9.44778	264.5	25.2678	264.5	53.3181	264.5	95.9296	264.5	160.967
265.5	0	265.5	5.95104	265.5	9.68762	265.5	25.3717	265.5	53.2025	265.5	95.7667	265.5	160.802
266.5	0	266.5	6.02527	266.5	9.49896	266.5	25.3612	266.5	52.8705	266.5	95.6659	266.5	160.342
267.5	0	267.5	5.68972	267.5	9.55169	267.5	25.1354	267.5	52.8689	267.5	95.2374	267.5	160.124
268.5	0	268.5	5.90417	268.5	9.38334	268.5	24.9874	268.5	52.6669	268.5	95.2499	268.5	159.966
269.5	0	269.5	5.85456	269.5	9.13372	269.5	24.9971	269.5	52.654	269.5	95.0835	269.5	159.804
270.5	0	270.5	5.83543	270.5	9.40951	270.5	25.3104	270.5	52.5279	270.5	95.2089	270.5	159.933
271.5	0	271.5	5.71394	271.5	9.2767	271.5	24.8542	271.5	52.1876	271.5	94.7952	271.5	159.349
272.5	0	272.5	5.94987	272.5	9.52239	272.5	24.9475	272.5	52.2271	272.5	94.9276	272.5	159.245
273.5	0	273.5	5.6612	273.5	9.06341	273.5	24.7944	273.5	52.0033	273.5	94.7061	273.5	159.08
274.5	0	274.5	5.83816	274.5	9.1638	274.5	24.8975	274.5	52.0943	274.5	94.6721	274.5	158.861
275.5	0	275.5	5.74831	275.5	9.15326	275.5	24.8128	275.5	51.965	275.5	94.487	275.5	158.714
276.5	0	276.5	5.58503	276.5	8.99544	276.5	24.4546	276.5	51.7759	276.5	93.9889	276.5	158.241
277.5	0	277.5	5.66628	277.5	8.96927	277.5	24.6467	277.5	51.7919	277.5	93.9264	277.5	158.049
278.5	0	278.5	5.85027	278.5	9.15247	278.5	24.8913	278.5	52.0681	278.5	94.1374	278.5	158.126
279.5	0	279.5	5.61472	279.5	9.1806	279.5	24.5682	279.5	51.7697	279.5	93.6225	279.5	157.851
280.5	0	280.5	5.67957	280.5	9.25599	280.5	24.9823	280.5	51.6029	280.5	93.662	280.5	157.639
281.5	0	281.5	5.62682	281.5	9.16223	281.5	24.9264	281.5	51.6247	281.5	93.5698	281.5	157.636
282.5	0	282.5	5.80769	282.5	9.14349	282.5	24.762	282.5	51.6415	282.5	93.8632	282.5	157.553
283.5	0	283.5	5.61824	283.5	9.07864	283.5	24.6409	283.5	51.2958	283.5	93.285	283.5	157.083
284.5	0	284.5	5.48854	284.5	8.89075	284.5	24.2573	284.5	50.938	284.5	92.8835	284.5	156.716
285.5	0	285.5	5.67136	285.5	8.92552	285.5	24.5342	285.5	51.1658	285.5	93.1417	285.5	156.776
286.5	0	286.5	5.328	286.5	8.697	286.5	24.3038	286.5	51.0923	286.5	92.8046	286.5	156.564
287.5	0	287.5	5.49323	287.5	9.0974	287.5	24.1842	287.5	50.9115	287.5	92.8151	287.5	156.437
288.5	0	288.5	5.69012	288.5	9.19349	288.5	24.4932	288.5	51.2095	288.5	93.1159	288.5	156.426
289.5	0	289.5	5.42019	289.5	9.11459	289.5	24.2432	289.5	51.097	289.5	92.6546	289.5	156.127
290.5	0	290.5	5.31784	290.5	8.87474	290.5	24.2382	290.5	50.6279	290.5	92.2393	290.5	155.888
291.5	0	291.5	5.56746	291.5	8.96771	291.5	24.1846	291.5	50.7079	291.5	92.5272	291.5	155.688
292.5	0	292.5	5.18152	292.5	8.7013	292.5	23.8581	292.5	50.4654	292.5	92.0448	292.5	155.273
293.5	0	293.5	4.91355	293.5	8.58997	293.5	23.8835	293.5	50.3951	293.5	91.8487	293.5	154.758
294.5	0	294.5	5.16042	294.5	8.82787	294.5	23.8757	294.5	50.7173	294.5	91.8991	294.5	155.073
295.5	0	295.5	5.4819	295.5	8.95208	295.5	23.9007	295.5	50.4935	295.5	92.0104	295.5	155.045
296.5	0	296.5	5.21043	296.5	8.78763	296.5	23.7979	296.5	50.2533	296.5	91.6526	296.5	154.749
297.5	0	297.5	5.39284	297.5	8.53528	297.5	23.9303	297.5	50.1255	297.5	91.6503	297.5	154.56
298.5	0	298.5	5.32956	298.5	8.44817	298.5	23.9874	298.5	50.0458	298.5	91.5135	298.5	154.263
299.5	0	299.5	5.30222	299.5	8.75598	299.5	23.7725	299.5	49.9419	299.5	91.3081	299.5	154.186
300.5	0	300.5	5.29753	300.5	9.02317	300.5	23.8444	300.5	50.1708	300.5	91.5925	300.5	154.156
301.5	0	301.5	5.23191	301.5	8.61693	301.5	23.6167	301.5	50.0693	301.5	91.2073	301.5	153.815
302.5	0	302.5	5.17761	302.5	8.65208	302.5	23.6007	302.5	49.7599	302.5	90.9827	302.5	153.494
303.5	0	303.5	5.128	303.5	8.51224	303.5	23.3846	303.5	49.7443	303.5	90.7186	303.5	153.666
304.5	0	304.5	5.04597	304.5	8.46615	304.5	23.2393	304.5	49.5451	304.5	90.587	304.5	153.187
305.5	0	305.5	4.92331	305.5	8.42551	305.5	23.4378	305.5	49.4704	305.5	90.6268	305.5	153.121
306.5	0	306.5	5.01472	306.5	8.73919	306.5	23.4491	306.5	49.5646	306.5	90.7507	306.5	153.105
307.5	0	307.5	4.8198	307.5	8.38255	307.5	23.203	307.5	49.2576	307.5	90.4741	307.5	152.774
308.5	0	308.5	5.25651	308.5	8.71535	308.5	23.3604	308.5	49.4169	308.5	90.3889	308.5	152.798
309.5	0	309.5	5.14167	309.5	8.63763	309.5	23.203	309.5	49.3802	309.5	90.1339	309.5	152.71
310.5	0	310.5	5.13503	310.5	8.51849	310.5	22.987	310.5	49.0462	310.5	90.201	310.5	152.232
311.5	0	311.5	5.15417	311.5	8.6888	311.5	23.3725	311.5	49.3423	311.5	90.2733	311.5	152.311
312.5	0	312.5	5.003	312.5	8.33216	312.5	23.1225	312.5	49.2982	312.5	90.1702	312.5	152.163
313.5	0	313.5	4.89519	313.5	8.28529	313.5	23.0085	313.5	48.9025	313.5	89.9202	313.5	152.023
314.5	0	314.5	4.83151	314.5	8.23606	314.5	22.8506	314.5	48.8857	314.5	89.801	314.5	151.815
315.5	0	315.5	4.97097	315.5	8.34232	315.5	22.9956	315.5	48.9318	315.5	89.7893	315.5	151.773
316.5	0	316.5	4.67918	316.5	8.2935	316.5	22.7835	316.5	48.6162	316.5	89.4561	316.5	151.355
317.5	0	317.5	4.87644	317.5	8.35755	317.5	23.0889	317.5	48.8115	317.5	89.6925	317.5	151.623
318.5	0	318.5	4.80066	318.5	8.11927	318.5	22.8987	318.5	48.5919	318.5	89.3245	318.5	151.246
319.5	0	319.5	5.05377	319.5	8.45129	319.5	23.0421	319.5	48.6911	319.5	89.5518	319.5	151.239
320.5	0	320.5	4.86589	320.5	8.22318	320.5	22.6686	320.5	48.3794	320.5	89.0386	320.5	150.8
321.5	0	321.5	4.93698	321.5	8.3849	321.5	22.8206	321.5	48.504	321.5	89.1424	321.5	150.722
322.5	0	322.5	4.79636	322.5	8.48647	322.5	22.7901	322.5	48.2997	322.5	89.112	322.5	150.873
323.5	0	323.5	4.62213	323.5	8.18059	323.5	22.4569	323.5	48.0579	323.5	88.6128	323.5	150.169
324.5	0	324.5	4.71159	324.5	8.15012	324.5	22.7542	324.5	48.3212	324.5	88.7499	324.5	150.416
325.5	0	325.5	4.80027	325.5	7.98334	325.5	22.3635	325.5	48.1587	325.5	88.5132	325.5	150.004
326.5	0	326.5	4.70027	326.5	8.23842	326.5	22.6268	326.5	47.9806	326.5	88.6581	326.5	150.138
327.5	0	327.5	4.54401	327.5	8.2177	327.5	22.5163	327.5	47.8868	327.5	88.6846	327.5	150.034
328.5	0	328.5	4.74363	328.5	8.01185	328.5	22.4448	328.5	47.8525	328.5	88.3667	328.5	149.77
329.5	0	329.5	4.67175	329.5	8.0177	329.5	22.662	329.5	47.6693	329.5	88.219	329.5	149.689
330.5	0	330.5	4.83777	330.5	8.06107	330.5	22.5124	330.5	47.7275	330.5	88.1757	330.5	149.4
331.5	0	331.5	4.97917	331.5	8.00013	331.5	22.462	331.5	47.7759	331.5	88.3741	331.5	149.461
332.5	0	332.5	4.79089	332.5	8.04739	332.5	22.5104	332.5	47.8501	332.5	88.2436	332.5	149.381
333.5	0	333.5	4.47449	333.5	7.98138	333.5	22.1124	333.5	47.5876	333.5	88.0057	333.5	149.15
334.5	0	334.5	4.81511	334.5	8.1388	334.5	22.4592	334.5	47.7232	334.5	88.0714	334.5	149.073
335.5	0	335.5	4.64988	335.5	7.96927	335.5	22.369	335.5	47.6177	335.5	87.9272	335.5	148.838
336.5	0	336.5	4.55769	336.5	7.80208	336.5	22.2932	336.5	47.4423	336.5	87.662	336.5	148.592
337.5	0	337.5	4.7737	337.5	7.95248	337.5	22.0479	337.5	47.2197	337.5	87.553	337.5	148.531
338.5	0	338.5	4.49441	338.5	7.93333	338.5	22.1151	338.5	47.14	338.5	87.676	338.5	148.473
339.5	0	339.5	4.31472	339.5	7.79076	339.5	21.9448	339.5	47.1197	339.5	87.5311	339.5	148.262
340.5	0	340.5	4.71394	340.5	7.91966	340.5	21.9952	340.5	47.154	340.5	87.5928	340.5	148.424
341.5	0	341.5	5.003	341.5	7.94427	341.5	22.328	341.5	47.2982	341.5	87.5792	341.5	148.376
342.5	0	342.5	4.10065	342.5	7.88918	342.5	21.8483	342.5	46.8642	342.5	87.3698	342.5	147.642
343.5	0	343.5	4.41315	343.5	7.57043	343.5	22.0327	343.5	46.8622	343.5	87.3546	343.5	147.791
344.5	0	344.5	4.8444	344.5	7.83723	344.5	22.0221	344.5	46.7939	344.5	87.1893	344.5	147.875
345.5	0	345.5	4.90456	345.5	7.82513	345.5	22.0003	345.5	46.9353	345.5	86.9389	345.5	147.685
346.5	0	346.5	4.25105	346.5	7.74466	346.5	22.0096	346.5	46.8708	346.5	87.1612	346.5	147.409
