# Supplementary material for: Hemagglutinin double-mutation enhances binding of human-infecting avian influenza virus clade 2.3.4.4b H5Ny to human and SLeX receptors
Source: EMBO Rep. 2026 Jun 16;27(14):4079–99. doi: 10.1038/s44319-026-00816-2 (PMC13400655; doi:10.1038/s44319-026-00816-2)
Supplement: Supplementary file 6 — Source data Fig. 2 [file 44319_2026_816_MOESM6_ESM.zip]

Archive with 15 entries (7 files):
- Figure 2/
- Figure 2/2A-C/
- Figure 2/2A-C/Figure 2A-C.xlsx
- Figure 2/2D/
- Figure 2/2D/Figure 2D.xlsx
- Figure 2/2E/
- Figure 2/2E/Figure 2E.xlsx
- Figure 2/2F/
- Figure 2/2F/Figure 2F.xlsx
- Figure 2/2G/
- Figure 2/2G/Figure 2G.xlsx
- Figure 2/2H/
- Figure 2/2H/Figure 2H.xlsx
- Figure 2/2I/
- Figure 2/2I/Figure 2I.xlsx
