# Supplementary material for: Hemagglutinin double-mutation enhances binding of human-infecting avian influenza virus clade 2.3.4.4b H5Ny to human and SLeX receptors
Source: EMBO Rep. 2026 Jun 16;27(14):4079–99. doi: 10.1038/s44319-026-00816-2 (PMC13400655; doi:10.1038/s44319-026-00816-2)
Supplement: Supplementary file 6 — Source data Fig. 2 [file 44319_2026_816_MOESM6_ESM.zip › Figure 2/2A-C/Figure 2A-C.xlsx]

## Sheet: Sheet1
List of glycan probes, their sequences, and fluorescence binding scores with relative binding intensities ("matrix") elicited with the three HA proteins in the broad spectrum glycan screening arrays.
				huH5N8_HA-His		wsH5N8_HA-His		AvainH4-His
Position	Set(Pos)	Probe	Structure	Score	Error	Score	Error	Score	Error
Sialyl glycan probes
1	Set 43 (44)	GSC-187	NeuAcα-3Galβ-C29	-	74.5	-	190.5	-	95.5
2	Set 43 (32)	GSC-40	NeuAcα-(S)-3Galβ-Cer42	-	79.5	-	29	-	26.5
3	Set 42 (11)	NeuAcα-(3')Lac	NeuAcα-3Galβ-4Glc-DH	-	34	-	456	-	88.5
4	Set 56 (18)	NeuAcα-(3')Lac-AO	NeuAcα-3Galβ-4Glc-AO	6261	850	1455	152	132	3
5	Set 42 (42)	Neu4,5Ac-(3')Lac	(4-OAc)NeuAcα-3Galβ-4Glc-DH	-	32	-	41	-	15
6	Set 56 (20)	Neu4,5Ac-(3')Lac-AO	(4-OAc)NeuAcα-3Galβ-4Glc-AO	12456.5	978.5	8849.5	412.5	90	99
7	Set 43 (28)	GSC-16	NeuAcα-3Galβ-4Glcβ-Cer32	-	4	-	91.5	-	0
8	Set 56 (24)	GSC-178	NeuAcα-3Galβ-4Glcβ-Cer34	-	74.5	-	31.5	-	27.5
9	Set 42 (60)	GSC-17	NeuAcα-3Galβ-4Glcβ-Cer36	-	36.5	-	2.5	-	11
10	Set 43 (29)	GSC-18	NeuAcα-3Galβ-4Glcβ-Cer42	49.5	20.5	-	34	-	14.5
11	Set 56 (60)	GSC-197	KDNα-3Galβ-4Glcβ-Cer28	-	5	-	0.5	-	19
12	Set 43 (14)	GSC-199	KDNα-3Galβ-4Glcβ-C30	-	102	-	55.5	-	2
13	Set 43 (10)	GSC-198	KDNα-3Galβ-4Glcβ-Cer34	-	148	-	4.5	-	44
14	Set 42 (63)	GSC-75	(4-deoxy)NeuAcα-3Galβ-4Glcβ-Cer36	-	29.5	-	50	-	51
15	Set 42 (64)	GSC-76	(7-deoxy)NeuAcα-3Galβ-4Glcβ-Cer36	-	202.5	-	16	-	1.5
16	Set 43 (1)	GSC-77	(8-deoxy)NeuAcα-3Galβ-4Glcβ-Cer36	-	39.5	-	19.5	-	7.5
17	Set 43 (3)	GSC-153	(4,8-deoxy)NeuAcα-3Galβ-4Glcβ-Cer36	-	25.5	-	13	-	17
18	Set 43 (2)	GSC-51	(9-deoxy)NeuAcα-3Galβ-4Glcβ-Cer36	-	16.5	-	20.5	-	5
19	Set 43 (4)	GSC-78	(4-OMe)NeuAcα-3Galβ-4Glcβ-Cer36	-	59	-	235.5	-	48.5
20	Set 43 (5)	GSC-79	(9-OMe)NeuAcα-3Galβ-4Glcβ-Cer36	-	28	-	44.5	-	13
21	Set 43 (12)	GSC-23	(C7)NeuAcα-3Galβ-4Glcβ-Cer36	-	36.5	-	106.5	-	27
22	Set 43 (13)	GSC-24	(C8)NeuAcα-3Galβ-4Glcβ-Cer36	-	44	-	23	-	12.5
23	Set 43 (33)	GSC-50	(C8 diastereoisomer)NeuAcα-3Galβ-4Glcβ-Cer36	-	28.5	-	19	-	41
24	Set 42 (38)	Neuα-(3')Lac	Neuα-3Galβ-4Glc-DH	-	71	-	40.5	-	24
25	Set 42 (39)	Neuα-(3')Lac-AO	Neuα-3Galβ-4Glc-AO	-	88	-	37.5	-	61.5
26	Set 42 (34)	NeuAcβ-(3')Lac	NeuAcβ-3Galβ-4Glc-DH	-	85	-	12.5	-	43.5
27	Set 42 (35)	NeuAcβ-(3')Lac-AO	NeuAcβ-3Galβ-4Glc-AO	-	143	-	28	-	6
28	Set 43 (41)	GSC-161	NeuAcα-3Galβ-4Glcβ-C30 │ Fucα-3	4297	416	1276	67	2	39
29	Set 43 (42)	GSC-162	NeuAcα-3Galβ-4Glcβ-Cer36 │ Fucα-3	1453.5	147.5	-	107	-	10.5
30	Set 42 (53)	SAA#1	NeuAcα-3Galβ-3GlcNAc-DH	-	10	-	10.5	-	40.5
31	Set 42 (54)	SAA#1-AO	NeuAcα-3Galβ-3GlcNAc-AO	-	21	354.5	3.5	-	8.5
32	Set 42 (13)	NeuAcα-(3')LN	NeuAcα-3Galβ-4GlcNAc-DH	-	16	-	76.5	-	1.5
33	Set 42 (55)	NeuAcα-(3')LN-AO	NeuAcα-3Galβ-4GlcNAc-AO	-	69.5	-	5.5	-	32.5
34	Set 44 (1)	NeuGcα-(3')LN	NeuGcα-3Galβ-4GlcNAc-DH	-	27	-	35.5	-	1.5
35	Set 43 (45)	PI-1	NeuAcα-3(6-NAc)Galβ-4GlcNAc-DH	-	7.5	-	44	-	43.5
36	Set 43 (46)	PI-1-AO	NeuAcα-3(6-NAc)Galβ-4GlcNAc-AO	-	1	-	55	-	11
37	Set 43 (47)	PI-2	NeuAcα-3(6-NBz)Galβ-4GlcNAc-DH	-	59	-	7	-	4.5
38	Set 43 (48)	PI-2-AO	NeuAcα-3(6-NBz)Galβ-4GlcNAc-AO	1050	399	349.5	129.5	-	1
39	Set 42 (50)	SA(3')-Lea-Tri	NeuAcα-3Galβ-3GlcNAc-DH │ Fucα-4	528.5	80.5	423.5	355.5	-	29
40	Set 43 (49)	SA(3')-Lea-Tri-AO	NeuAcα-3Galβ-3GlcNAc-AO │ Fucα-4	1363	141	747.5	194.5	-	42
41	Set 43 (55)	SA(3')-Lex-Tri	NeuAcα-3Galβ-4GlcNAc-DH │ Fucα-3	-	191.5	-	36	-	32
42	Set 43 (50)	SA(3')-Lex-Tri-AO	NeuAcα-3Galβ-4GlcNAc-AO │ Fucα-3	1881.5	63.5	1476	131	-	24
43	Set 43 (23)	GSC-440	NeuAcα-3Galβ-4GlcNAcβ-C30 │ Fucα-3	750.5	80.5	-	39	-	13
44	Set 43 (24)	GSC-512	(4-OAc)NeuAcα-3Galβ-4GlcNAcβ-C30 │ Fucα-3	31	30	-	9.5	-	2.5
45	Set 42 (62)	GSC-513	(9-OAc)NeuAcα-3Galβ-3GlcNAcβ-C30 │ Fucα-4	-	20.5	-	23	-	10
46	Set 42 (61)	GSC-511	(9-OAc)NeuAcα-3Galβ-4GlcNAcβ-C30 │ Fucα-3	-	109.5	-	45	-	3
47	Set 45 (11)	GSC-479	NeuAcα-3Galβ-4GlcNAcβ-3Galβ-C30 │ Fucα-3	14985.5	800.5	7857.5	921.5	314.5	43.5
48	Set 44 (56)	GSC-105	NeuAcα-3Galβ-4GlcNAcβ-3Galβ-Cer36 │ Fucα-3	77	129	-	60	-	4
49	Set 45 (13)	GSC-121	NeuAcα-3Galβ-4GlcNAcβ-3Galβ-Cer36 │ (3-deoxy)Fucα-3	-	34.5	-	79.5	-	8
50	Set 45 (14)	GSC-123	NeuAcα-3Galβ-4GlcNAcβ-3Galβ-Cer36 │ (4-deoxy)Fucα-3	-	17	-	20.5	-	35.5
51	Set 45 (16)	GSC-133	NeuAcα-3Galβ-4GlcNAcβ-3Galβ-Cer36 │ (2-OMe)Fucα-3	2694.5	603.5	2017.5	1040.5	627.5	240.5
52	Set 44 (63)	GSC-131	NeuAcα-3Galβ-4GlcNAcβ-3Galβ-Cer36 │ Quvα-3	-	2.5	-	36	-	36.5
53	Set 44 (64)	GSC-163	NeuAcα-3Galβ-4GlcNAcβ-3Galβ-Cer36 │ Rhaα-3	92.5	55.5	6.5	64.5	-	114.5
54	Set 45 (15)	GSC-127	NeuAcα-3Galβ-4GlcNAcβ-3Galβ-Cer36 │ (6-deoxy)Talα-3	1397.5	10.5	528	113	37	16
55	Set 44 (61)	GSC-341	KDNα-3Galβ-4GlcNAcβ-3Galβ-C30 │ Fucα-3	-	67	-	32.5	-	36.5
56	Set 56 (29)	GSC-177	NeuGcα-3Galβ-4GlcNAcβ-3Galβ-Cer36 │ Fucα-3	-	8.5	-	42.5	-	0.5
57	Set 45 (17)	GSC-175	NeuAcα-3(4-deoxy)Galβ-4GlcNAcβ-3Galβ-Cer36 │ Fucα-3	-	19	-	25.5	-	14.5
58	Set 45 (18)	GSC-176	NeuAcα-3(6-deoxy)Galβ-4GlcNAcβ-3Galβ-Cer36 │ Fucα-3	783.5	170.5	775.5	301.5	-	51.5
59	Set 45 (5)	GSC-257	NeuAcα-3(4,6-deoxy)Galβ-4GlcNAcβ-3Galβ-Cer36 │ Fucα-3	-	23	-	24.5	-	35
60	Set 44 (18)	LSTa	NeuAcα-3Galβ-3GlcNAcβ-3Galβ-4Glc-DH	20371.5	578.5	20083	6232	5180.5	537.5
61	Set 45 (29)	LSTd	NeuAcα-3Galβ-4GlcNAcβ-3Galβ-4Glc-DH	41883.5	307.5	49937	1272	18569.5	1086.5
62	Set 45 (6)	GSC-272	NeuAcα-3Galβ-3GlcNAcβ-3Galβ-4Glcβ-C30	6636	909	7382	292	4626.5	132.5
63	Set 44 (60)	GSC-147	KDNα-3Galβ-3GlcNAcβ-3Galβ-4Glcβ-Cer36	-	24.5	-	17.5	-	15
64	Set 44 (59)	GSC-396	NeuGcα-3Galβ-3GlcNAcβ-3Galβ-4Glcβ-C30	-	13.5	-	0.5	-	3.5
65	Set 44 (19)	Sialylparagloboside	NeuAcα-3Galβ-4GlcNAcβ-3Galβ-4Glcβ-Cer	654.5	145.5	499	104	-	47
66	Set 45 (7)	GSC-273	NeuAcα-3Galβ-4GlcNAcβ-3Galβ-4Glcβ-C30	7048.5	425.5	4192.5	340.5	441	10
67	Set 44 (50)	GSC-31	NeuAcα-3Galβ-4GlcNAcβ-3Galβ-4Glcβ-Cer36	1247	640	729.5	259.5	31.5	20.5
68	Set 44 (57)	GSC-516B	Neuα-3Galβ-4GlcNAcβ-3Galβ-4Glcβ-Cer36 │ SU-6	-	4	-	39	-	106.5
69	Set 44 (20)	SA(3')-LNFP-II	NeuAcα-3Galβ-3GlcNAcβ-3Galβ-4Glc-DH │ Fucα-4	15906	1866	17029	1499	402	95
70	Set 45 (12)	GSC-533	NeuAcα-3Galβ-4GlcNβ-3Galβ-4Glcβ-Cer36 │ Fucα-3	6230.5	23.5	6419.5	669.5	473.5	87.5
71	Set 44 (22)	GSC-64	NeuAcα-3Galβ-4GlcNAcβ-3Galβ-4Glcβ-Cer36 │ Fucα-3	5557	110	5754	1386	38	35
72	Set 44 (24)	GSC-472	Neuα-3Galβ-4GlcNAcβ-3Galβ-4Glcβ-Cer36 │ Fucα-3	-	8.5	-	6	-	1
73	Set 45 (9)	GSC-314	KDNα-3Galβ-4GlcNAcβ-3Galβ-4Glcβ-C30 │ Fucα-3	-	2	-	39	-	39.5
74	Set 44 (62)	GSC-149	KDNα-3Galβ-4GlcNAcβ-3Galβ-4Glcβ-Cer36 │ Fucα-3	-	7	-	1.5	-	27.5
75	Set 45 (8)	GSC-311	KDNα-3Galβ-4GlcNAcβ-3Galβ-4Glcβ-C30 │ Rhaα-3	-	5	-	198.5	70	43
76	Set 44 (38)	GSC-268	SU-6 │ NeuAcα-3Galβ-4GlcNAcβ-3Galβ-4Glcβ-Cer36 │ Fucα-3	2595.5	475.5	1627.5	92.5	-	22
77	Set 44 (33)	GSC-268 deNAc	SU-6 │ Neuα-3Galβ-4GlcNβ-3Galβ-4Glcβ-Cer36 │ Fucα-3	-	24.5	-	10.5	-	12
78	Set 44 (34)	GSC-269	SU-6 │ NeuAcα-3Galβ-4GlcNAcβ-3Galβ-4Glcβ-Cer36 │ Fucα-3	4514.5	246.5	4040.5	301.5	324	101
79	Set 44 (32)	GSC-406	SU-6 │ Neuα-3Galβ-4GlcNAcβ-3Galβ-4Glcβ-Cer36 │ Fucα-3	-	6.5	-	2	-	23.5
80	Set 44 (35)	GSC-270	SU-6 SU-6 │ │ NeuAcα-3Galβ-4GlcNAcβ-3Galβ-4Glcβ-Cer36 │ Fucα-3	495.5	87.5	330	32	-	3
81	Set 46 (33)	NeuAcα-(3')LNnO	NeuAcα-3Galβ-4GlcNAcβ-3Galβ-4GlcNAcβ-3Galβ-4GlcNAcβ-3Galβ-4Glc-DH	22795.5	1121.5	24765.5	5031.5	6933	1430
82	Set 45 (54)	MSMFLNH	Galβ-4GlcNAcβ-6 │ │ Fucα-3 Galβ-4Glc-DH │ NeuAcα-3Galβ-3GlcNAcβ-3	17033.5	240.5	18515.5	68.5	5247	1074
83	Set 46 (8)	GSC-221	NeuAcα-3Galβ-4GlcNAcβ-3Galβ-4GlcNAcβ-3Galβ-4Glcβ-Cer36 │ Fucα-3	3196.5	86.5	3494	224	302	33
84	Set 46 (7)	GSC-220	NeuAcα-3Galβ-4GlcNAcβ-3Galβ-4GlcNAcβ-3Galβ-4Glcβ-Cer36 │ │ Fucα-3 Fucα-3	6749.5	333.5	8097.5	440.5	83	62
85	Set 45 (60)	C4U	NeuAcα-3Galβ-4GlcNAcβ-3Galβ-3GlcNAc-DH │ │ │ SU-6 SU-6 SU-6	851.5	94.5	1025.5	86.5	843	133
86	Set 46 (64)	A2F(2-3)	NeuAcα-3Galβ-4GlcNAcβ-2Manα-6 Fucα-6 │ │ Manβ-4GlcNAcβ-4GlcNAc-DH │ NeuAcα-3Galβ-4GlcNAcβ-2Manα-3	8539	549	9452	436	1754.5	153.5
87	Set 47 (44)	GM4	NeuAcα-3Galβ-Cer	-	13.5	-	0.5	-	7
88	Set 47 (60)	Haematoside	NeuAcα-3Galβ-4Glcβ-Cer	-	59.5	-	83.5	-	3.5
89	Set 47 (45)	GM3	NeuAcα-3Galβ-4Glcβ-Cer	41	250	-	0	-	17.5
90	Set 47 (46)	GM3(Gc)	NeuGcα-3Galβ-4Glcβ-Cer	-	10	-	2	-	43.5
91	Set 47 (47)	GM2	GalNAcβ-4Galβ-4Glcβ-Cer │ NeuAcα-3	-	19.5	-	30	-	133.5
92	Set 48 (13)	GSC-576	GalNAcβ-4Galβ-3Glcβ-C30 │ NeuAcα-3	-	20	-	139	-	37.5
93	Set 48 (14)	GSC-108	GalNAcβ-4Galβ-4Glcβ-Cer36 │ NeuAcα-3	-	70.5	-	58	-	19
94	Set 48 (10)	GSC-193	GalNAcβ-4Galβ-4Glcβ-Cer36 │ KDNα-3	-	49	-	48	-	39.5
95	Set 47 (48)	GM1b	NeuAcα-3Galβ-3GalNAcβ-4Galβ-4Glcβ-Cer	-	12.5	-	38	-	32
96	Set 48 (12)	GSC-335	SU-6 │ NeuAcα-3Galβ-3GalNAcβ-4Galβ-4Glcβ-Cer36	-	47.5	-	277	-	12.5
97	Set 47 (50)	GM1	Galβ-3GalNAcβ-4Galβ-4Glcβ-Cer │ NeuAcα-3	-	53.5	-	4.5	-	62.5
98	Set 48 (1)	GM1-penta	Galβ-3GalNAcβ-4Galβ-4Glc-DH │ NeuAcα-3	-	49	-	1.5	-	64.5
99	Set 47 (49)	GM1(Gc)	Galβ-3GalNAcβ-4Galβ-4Glcβ-Cer │ NeuGcα-3	-	17	-	33	-	4
100	Set 48 (2)	GM1(Gc)-penta	Galβ-3GalNAcβ-4Galβ-4Glc-DH │ NeuGcα-3	-	26	-	50	-	21
101	Set 48 (16)	GM1b-DH	NeuAcα-3Galβ-3GalNAcβ-4Galβ-4Glc-DH	874.5	106.5	430	324	-	34.5
102	Set 47 (53)	GD1a	NeuAcα-3Galβ-3GalNAcβ-4Galβ-4Glcβ-Cer │ NeuAcα-3	-	61	19	42	-	5
103	Set 47 (64)	GD1a-hexa	NeuAcα-3Galβ-3GalNAcβ-4Galβ-4Glc-DH │ NeuAcα-3	1123.5	274.5	339.5	24.5	313	85
104	Set 47 (55)	GalNAc-GD1a(Ac,Gc)	GalNAcβ-4Galβ-3GalNAcβ-4Galβ-4Glcβ-Cer │ │ NeuGcα-3 NeuAcα-3 GalNAcβ-4Galβ-3GalNAcβ-4Galβ-4Glcβ-Cer │ │ NeuAcα-3 NeuGcα-3	-	4.5	-	20.5	-	34
105	Set 48 (11)	GSC-195	KDNα-3Galβ-3GalNAcβ-4Galβ-4Glcβ-Cer36 │ KDNα-3	-	51	-	66.5	-	65.5
106	Set 48 (41)	GSC-488	NeuAcα-3Galβ-3GalNAcβ-C30	-	103.5	-	28	-	216.5
107	Set 48 (44)	GSC-491	NeuAcα-3Galβ-3(6-deoxy-6-carboxymethyl)GalNAcβ-C30	-	19	-	80.5	-	23.5
108	Set 48 (42)	GSC-489	SU-6 │ NeuAcα-3Galβ-3GalNAcβ-C30	-	33.5	-	38	-	67
109	Set 49 (32)	GSC-284	GalNAcβ-6Galβ-4Glcβ-Cer36 │ NeuAcα-3	-	97.5	-	143.5	-	13
110	Set 49 (35)	GSC-575	GalNAcβ-4Galβ-3Galβ-C30 │ NeuAcα-3	-	114.5	-	31	-	55
111	Set 49 (22)	GSC-154	NeuAcα-3Galβ-4GlcNAcβ-6Galβ-4Glcβ-Cer36 │ Fucα-3	-	504.5	-	101	-	111
112	Set 49 (34)	GSC-446	NeuAcα-3Galβ-4GlcNAcβ-6GalNAcα-3Galβ-4Glc-C30	858	195	818.5	123.5	18.5	37.5
113	Set 49 (23)	GSC-441	NeuAcα-3Galβ-4GlcNAcβ-6GalNAcα-3Galβ-4Glcβ-C30	199.5	201.5	177	20	-	196.5
114	Set 49 (33)	GSC-384	NeuAcα-3Galβ-4GlcNAcβ-4GalNAcβ-3Galβ-4Glcβ-C30 │ Fucα-3	6397	448	7016	530	0	7
115	Set 43 (30)	GSC-27	NeuAcα-6Galβ-Cer36	-	17	-	85.5	-	8.5
116	Set 43 (8)	GSC-144	KDNα-6Galβ-Cer36	-	7	-	21.5	-	24
117	Set 43 (27)	GSC-13	NeuAcα-(S)-6Galβ-Cer36	-	9.5	-	41	-	36.5
118	Set 43 (37)	GSC-72	NeuAcα-(S)-6Galβ-(S)-Cer36	-	74	-	44	-	2
119	Set 43 (35)	GSC-60	NeuAcα-6Glcβ-Cer36	-	53	-	13.5	-	13
120	Set 43 (25)	GSC-9	NeuAcα-(S)-6Glcβ-Cer36	-	10.5	-	76	-	3
121	Set 43 (34)	GSC-59	NeuAcα-6GlcNAcβ-Cer36	1354	2005	-	21	-	40
122	Set 43 (39)	GSC-95	NeuAcα-(S)-6GlcNAcβ-Cer36	-	48.5	-	109.5	-	53
123	Set 42 (12)	NeuAcα-(6')Lac	NeuAcα-6Galβ-4Glc-DH	-	47	-	107.5	-	45.5
124	Set 56 (19)	NeuAcα-(6')Lac-AO	NeuAcα-6Galβ-4Glc-AO	-	8.5	-	28	-	11.5
125	Set 43 (6)	GSC-61	NeuAcα-6Galβ-4Glcβ-Cer36	-	150.5	-	19.5	-	16.5
126	Set 43 (26)	GSC-12	NeuAcα-(S)-6Galβ-4Glcβ-Cer36	-	55.5	-	39.5	-	38.5
127	Set 43 (19)	GSC-234	NeuAcα-(S)-6Galβ-(S)-4Glcβ-Cer36	-	17.5	-	31.5	-	38
128	Set 43 (38)	GSC-73	NeuAcα-(S)-6Galβ-4Glcβ-(S)-Cer36	-	21	-	39	-	2
129	Set 42 (40)	Neuα-(6')Lac	Neuα-6Galβ-4Glc-DH	-	21.5	-	87.5	-	17.5
130	Set 42 (41)	Neuα-(6')Lac-AO	Neuα-6Galβ-4Glc-AO	-	34	-	49.5	-	5
131	Set 42 (36)	NeuAcβ-(6')Lac	NeuAcβ-6Galβ-4Glc-DH	-	17	-	125	-	1.5
132	Set 42 (37)	NeuAcβ-(6')Lac-AO	NeuAcβ-6Galβ-4Glc-AO	-	1	-	1.5	-	17
133	Set 42 (14)	NeuAcα-(6')LN	NeuAcα-6Galβ-4GlcNAc-DH	-	68	-	9	-	74
134	Set 43 (51)	NeuAcα-(6')LN-AO	NeuAcα-6Galβ-4GlcNAc-AO	-	12	-	40	-	17.5
135	Set 42 (15)	Neu5,9Ac-(6')LN	(9-OAc)NeuAcα-6Galβ-4GlcNAc-DH	-	32	-	0.5	-	181.5
136	Set 44 (43)	LSTb	Galβ-3GlcNAcβ-3Galβ-4Glc-DH │ NeuAcα-6	-	60.5	-	40	-	9
137	Set 45 (10)	GSC-397	NeuGcα-6Galβ-3GlcNAcβ-3Galβ-4Glcβ-C30	-	16.5	-	261	-	6.5
138	Set 44 (42)	LSTc	NeuAcα-6Galβ-4GlcNAcβ-3Galβ-4Glc-DH	-	0.5	-	24	-	41.5
139	Set 56 (28)	SA(6')-LNFP-VI	NeuAcα-6Galβ-4GlcNAcβ-3Galβ-4Glc-DH │ Fucα-3	-	14.5	-	12.5	-	52
140	Set 44 (46)	GSC-97	NeuAcα-6Galβ-4GlcNAcβ-3Galβ-4Glcβ-Cer36 │ Fucα-3	-	2	-	31	-	10.5
141	Set 46 (24)	MSDFLNnH-AO	Fucα-2Galβ-4GlcNAcβ-6 │ │ Fucα-3 Galβ-4Glc-AO │ NeuAcα-6Galβ-4GlcNAcβ-3	-	21.5	-	2	-	24
142	Set 56 (33)	NeuAcα-(6')LNnO (F1)	NeuAcα-6Galβ-4GlcNAcβ-3Galβ-4GlcNAcβ-3Galβ-4GlcNAcβ-3Galβ-4Glc-DH ?	-	60.5	14.5	7.5	-	8
143	Set 45 (59)	MSLNH	NeuAcα-6Galβ-4GlcNAcβ-6 │ Galβ-4Glc-DH │ Galβ-3GlcNAcβ-3	-	10.5	-	3.5	38	63
144	Set 45 (52)	MSLNnH-I	Galβ-4GlcNAcβ-6 │ Galβ-4Glc-DH │ NeuAcα-6Galβ-3GlcNAcβ-3	-	9	5.5	14.5	-	18
145	Set 45 (55)	DSLNnH	NeuAcα-6Galβ-4GlcNAcβ-6 │ Galβ-4Glc-DH │ NeuAcα-6Galβ-4GlcNAcβ-3	-	95.5	-	29	67	47
146	Set 45 (53)	MFMSLNnH	Galβ-4GlcNAcβ-6 │ │ Fucα-3 Galβ-4Glc-DH │ NeuAcα-6Galβ-3GlcNAcβ-3	-	31.5	-	9	-	34.5
147	Set 46 (63)	A2(2-6)	NeuAcα-6Galβ-4GlcNAcβ-2Manα-6 │ Manβ-4GlcNAcβ-4GlcNAc-DH │ NeuAcα-6Galβ-4GlcNAcβ-2Manα-3	-	16	-	80.5	-	12
148	Set 47 (17)	AGP-Bi-Ac2	NeuAcα-6Galβ-4GlcNAcβ-2Manα-6 │ Manβ-4GlcNAcβ-4GlcNAc-DH │ NeuAcα-6Galβ-4GlcNAcβ-2Manα-3	101	16	403.5	81.5	-	0.5
149	Set 56 (41)	AGP-Bi-Gc2	NeuGcα-6Galβ-4GlcNAcβ-2Manα-6 │ Manβ-4GlcNAcβ-4GlcNAc-DH │ NeuGcα-6Galβ-4GlcNAcβ-2Manα-3	-	49	-	7.5	-	28.5
150	Set 56 (40)	AGP-Bi-AcGc	NeuGc(Ac)α-6Galβ-4GlcNAcβ-2Manα-6 │ Manβ-4GlcNAcβ-4GlcNAc-DH │ NeuAc(Gc)α-6Galβ-4GlcNAcβ-2Manα-3	-	5.5	-	38	-	26.5
151	Set 48 (6)	GSC-442	GalNAcβ-4Galβ-4Glcβ-Cer36 │ NeuAcα-6	-	9.5	-	102.5	-	5.5
152	Set 48 (5)	GSC-68	NeuAcα-6Galβ-3GalNAcβ-4Galβ-4Glcβ-Cer36	-	9.5	-	45.5	-	80
153	Set 48 (7)	GSC-155	Galβ-3GalNAcβ-4Galβ-4Glcβ-Cer36 │ NeuAcα-6	-	23	-	63	-	40.5
154	Set 48 (9)	GSC-107	NeuAcα-6Galβ-3GalNAcβ-4Galβ-4Glcβ-Cer36 │ NeuAcα-6	-	37	-	30.5	-	0.5
155	Set 48 (45)	BSM-Di-A1-AO	NeuGcα-6GalNAc-AO	-	23	-	32.5	-	35
156	Set 56 (43)	BSM-Di-A2-AO	NeuAcα-6GalNAc-AO	-	87	-	20.5	-	48
157	Set 49 (24)	GSC-70	NeuAcα-6Galβ-6GalNAcβ-4Galβ-4Glcβ-Cer36	-	9.5	-	132	-	111.5
158	Set 44 (25)	DSLNT	NeuAcα-3Galβ-3GlcNAcβ-3Galβ-4Glc-DH │ NeuAcα-6	18131.5	2469.5	16867	2676	2708	165
159	Set 47 (4)	A3	NeuAcα-3Galβ-4GlcNAcβ-2Manα-6 │ Manβ-4GlcNAcβ-4GlcNAc-DH │ NeuAcα-3Galβ-4GlcNAcβ-4Manα-3 │ NeuAcα-6Galβ-4GlcNAcβ-2	8151.5	1336.5	9852.5	927.5	336	30
160	Set 48 (8)	GSC-118	NeuAcα-3Galβ-3GalNAcβ-4Galβ-4Glcβ-Cer36 │ NeuAcα-6	-	14.5	-	163	-	6.5
161	Set 48 (23)	DST	NeuAcα-3Galβ-3GalNAc-DH │ NeuAcα-6	-	139.5	-	262	-	226.5
162	Set 48 (47)	DST-AO	NeuAcα-3Galβ-3GalNAc-AO │ NeuAcα-6	-	63	-	192.5	-	5.5
163	Set 48 (43)	GSC-490	NeuAcα-3Galβ-3GalNAcβ-C30 │ NeuAcα-6	-	17	-	30.5	-	31
164	Set 43 (16)	GSC-230	NeuAcα-8NeuAcα-3Galβ-Cer36	-	19	-	146.5	-	31.5
165	Set 43 (17)	GSC-231	NeuAcα-8NeuAcα-6Galβ-Cer36	-	12.5	-	61.5	-	40.5
166	Set 43 (22)	GSC-439	NeuAcα-8NeuAcα-8NeuAcα-6Galβ-Cer36	-	42	-	61	-	37.5
167	Set 43 (18)	GSC-232	NeuAcα-8NeuAcα-6Glcβ-Cer36	-	39.5	-	74	-	30
168	Set 43 (15)	GSC-229	NeuAcα-8NeuAcα-3Galβ-4Glcβ-Cer36	-	57.5	-	59.5	-	95
169	Set 43 (7)	GSC-437	NeuAcα-8NeuAcα-8NeuAcα-3Galβ-4Glcβ-Cer36	-	10.5	-	27	-	22.5
170	Set 47 (51)	GD3	NeuAcα-8NeuAcα-3Galβ-4Glcβ-Cer	-	13	-	111.5	-	16
171	Set 48 (3)	GD3-tetra	NeuAcα-8NeuAcα-3Galβ-4Glc-DH	-	11.5	-	17	-	25.5
172	Set 48 (4)	GD3-tetra-AO	NeuAcα-8NeuAcα-3Galβ-4Glc-AO	-	31.5	-	26	-	10.5
173	Set 47 (52)	GD2	GalNAcβ-4Galβ-4Glcβ-Cer │ NeuAcα-8NeuAcα-3	-	23	-	62.5	-	56
174	Set 47 (54)	GD1b	Galβ-3GalNAcβ-4Galβ-4Glcβ-Cer │ NeuAcα-8NeuAcα-3	-	16	-	123.5	-	26.5
175	Set 48 (15)	GD1b-DH	Galβ-3GalNAcβ-4Galβ-4Glc-DH │ NeuAcα-8NeuAcα-3	-	227	-	151	-	11
176	Set 47 (58)	GQ1b	NeuAcα-8NeuAcα-3Galβ-3GalNAcβ-4Galβ-4Glcβ-Cer │ NeuAcα-8NeuAcα-3	-	21	-	72	-	8
177	Set 48 (52)	SA2(α8)	NeuAcα-8NeuAc-DH	-	76	-	250	-	62.5
178	Set 48 (53)	SA3(α8)	NeuAcα-8NeuAcα-8NeuAc-DH	-	14	-	118	-	86.5
179	Set 56 (45)	SA4(α8)	NeuAcα-8NeuAcα-8NeuAcα-8NeuAc-DH	-	7.5	-	69	-	25.5
180	Set 48 (55)	SA5(α8)*	NeuAcα-8NeuAcα-8NeuAcα-8NeuAcα-8NeuAc-DH	-	50	-	180	-	177
181	Set 48 (56)	SA6(α8)*	NeuAcα-8NeuAcα-8NeuAcα-8NeuAcα-8NeuAcα-8NeuAc-DH	-	23.5	-	42	-	127
182	Set 48 (57)	SA7(α8)*	NeuAcα-8NeuAcα-8NeuAcα-8NeuAcα-8NeuAcα-8NeuAcα-8NeuAc-DH	-	49	-	140	-	282
183	Set 48 (58)	SA8(α8)*	NeuAcα-8NeuAcα-8NeuAcα-8NeuAcα-8NeuAcα-8NeuAc-8NeuAcα-8NeuAc-DH	-	109.5	-	30	-	204.5
184	Set 48 (59)	SA9(α8)*	NeuAcα-8NeuAcα-8NeuAcα-8NeuAcα-8NeuAcα-8NeuAc-8NeuAcα-8NeuAc-8NeuAcα-DH	-	153.5	-	49.5	-	117
185	Set 48 (60)	SA10(α8)*	NeuAcα-8NeuAcα-8NeuAcα-8NeuAcα-8NeuAcα-8NeuAcα-8NeuAcα-8NeuAcα-8NeuAcα-8NeuAc-DH	-	12	-	14	-	59
186	Set 47 (56)	GT1a	NeuAcα-8NeuAcα-3Galβ-3GalNAcβ-4Galβ-4Glcβ-Cer │ NeuAcα-3	-	23	-	4.5	-	9.5
187	Set 47 (57)	GT1b	NeuAcα-3Galβ-3GalNAcβ-4Galβ-4Glcβ-Cer │ NeuAcα-8NeuAcα-3	-	36	-	16	-	12.5
188	Set 48 (17)	GT1c-DH	Galβ-3GalNAcβ-4Galβ-4Glc-DH │ NeuAcα-8NeuAcα-8NeuAcα-3	-	122	-	139	-	14
189	Set 44 (23)	SA(3/6)LNFP-I	NeuAcα-3/6Galβ-3GlcNAcβ-3Galβ-4Glc-DH │ Fucα-2	-	25.5	-	2.5	-	86
190	Set 43 (11)	GSC-96	NeuAcα-9NeuAcα-3Galβ-4Glcβ-Cer36	-	1	-	122.5	-	46.5
191	Set 56 (55)	SA2(α2-9)	NeuAcα-9NeuAc-DH	-	51	-	31.5	-	66
192	Set 56 (56)	SA3(α2-9)	NeuAcα-9NeuAcα-9NeuAc-DH NeuAcα-9NeuAcα-9NeuAcα-9NeuAc-DH	-	122.5	-	74.5	-	52.5
193	Set 56 (57)	SA4(α2-9)	NeuAcα-9NeuAcα-9NeuAcα-9NeuAc-DH	-	33	-	3	-	3
194	Set 56 (58)	SA5(α2-9)	NeuAcα-9NeuAcα-9NeuAcα-9NeuAcα-9NeuAc-DH	-	3.5	-	12.5	-	3
195	Set 56 (59)	SA6(α2-9)	NeuAcα-9NeuAcα-9NeuAcα-9NeuAcα-9NeuAcα-9NeuAc-DH	-	54.5	-	6	-	4
196	Set 49 (16)	NeuAc	NeuAc-DH	-	373.5	-	100.5	-	53
197	Set 49 (17)	NeuAc-AO	NeuAc-AO	-	147.5	-	149.5	-	34.5
198	Set 49 (25)	NeuGc	NeuGc-DH	-	25	-	94	-	0.5
199	Set 49 (26)	NeuGc-AO	NeuGc-AO	-	14	-	32	-	57
200	Set 43 (36)	GSC-62	NeuAcα-2Glcβ-Cer36	-	38	-	29	-	71
