# Supplementary material for: Hemagglutinin double-mutation enhances binding of human-infecting avian influenza virus clade 2.3.4.4b H5Ny to human and SLeX receptors
Source: EMBO Rep. 2026 Jun 16;27(14):4079–99. doi: 10.1038/s44319-026-00816-2 (PMC13400655; doi:10.1038/s44319-026-00816-2)
Supplement: Supplementary file 6 — Source data Fig. 2 [file 44319_2026_816_MOESM6_ESM.zip › Figure 2/2D/Figure 2D.xlsx]

## Sheet: Sheet1
PBST_X	PBST_Y	0.078uM_X	0.078uM_Y	0.156uM_X	0.156uM_Y	0.3125uM_X	0.3125uM_Y	0.625uM_X	0.625uM_Y	1.25uM_X	1.25uM_Y	2.5uM_X	2.5uM_Y
50.5	0	50.5	-0.609497	50.5	0.142151	50.5	0.0914917	50.5	0.510803	50.5	0.0241699	50.5	0.447998
51.5	0	51.5	-0.690735	51.5	-0.984009	51.5	-0.651855	51.5	-0.739563	51.5	-0.708984	51.5	-0.714844
52.5	0	52.5	-0.925476	52.5	-0.683228	52.5	-0.551453	52.5	-0.270813	52.5	-0.383606	52.5	-0.301147
53.5	0	53.5	-0.668518	53.5	-0.593384	53.5	-0.511597	53.5	-0.428284	53.5	-0.471558	53.5	-0.339478
54.5	0	54.5	-0.401672	54.5	-0.441406	54.5	-0.244385	54.5	-0.232178	54.5	-0.360168	54.5	-0.400024
55.5	0	55.5	-0.468079	55.5	-0.386353	55.5	-0.395569	55.5	-0.352478	55.5	-0.296509	55.5	-0.264832
56.5	0	56.5	-0.223145	56.5	-0.0515747	56.5	-0.123718	56.5	-0.0184937	56.5	-0.0507813	56.5	-0.117188
57.5	0	57.5	-0.48175	57.5	-0.137512	57.5	-0.215149	57.5	-0.0388184	57.5	-0.214905	57.5	-0.172668
58.5	0	58.5	-0.513794	58.5	-0.311707	58.5	-0.316284	58.5	-0.307922	58.5	-0.621521	58.5	-0.287476
59.5	0	59.5	-0.755981	59.5	-0.327332	59.5	-0.420166	59.5	-0.461853	59.5	-0.476196	59.5	-0.262878
60.5	0	60.5	-0.538391	60.5	-0.352722	60.5	-0.165466	60.5	-0.11145	60.5	-0.071106	60.5	-0.0300293
61.5	0	61.5	-0.648926	61.5	-0.217957	61.5	-0.673706	61.5	-0.29425	61.5	-0.287903	61.5	-0.039856
62.5	0	62.5	-0.563354	62.5	-0.347656	62.5	-0.682251	62.5	-0.219666	62.5	-0.491394	62.5	-0.348816
63.5	0	63.5	-0.343811	63.5	-0.18866	63.5	-0.0908813	63.5	0.0389404	63.5	-0.228516	63.5	0.0914307
64.5	0	64.5	-0.652466	64.5	-0.317993	64.5	-0.523682	64.5	-0.195068	64.5	-0.710205	64.5	-0.221497
65.5	0	65.5	-0.318054	65.5	0.0996094	65.5	-0.149048	65.5	0.125305	65.5	-0.283997	65.5	0.0316772
66.5	0	66.5	-0.212219	66.5	-0.0706787	66.5	0.0536499	66.5	0.177612	66.5	-0.206665	66.5	-0.00701904
67.5	0	67.5	-0.304016	67.5	0.16095	67.5	-0.0467529	67.5	-0.0391846	67.5	-0.361328	67.5	-0.0452881
68.5	0	68.5	-0.413818	68.5	0.0285034	68.5	-0.057312	68.5	-0.00134277	68.5	-0.173462	68.5	-0.186768
69.5	0	69.5	-0.407532	69.5	0.112122	69.5	0.0172729	69.5	0.0377197	69.5	-0.289856	69.5	-0.119934
70.5	0	70.5	-0.444275	70.5	-0.173096	70.5	-0.278015	70.5	-0.332581	70.5	-0.206299	70.5	-0.0570679
71.5	0	71.5	-0.628601	71.5	-0.271851	71.5	-0.256531	71.5	-0.191528	71.5	-0.514099	71.5	-0.178101
72.5	0	72.5	-0.362244	72.5	-0.0183716	72.5	-0.0557861	72.5	6.10352e-3	72.5	-0.475464	72.5	-0.126953
73.5	0	73.5	-0.561829	73.5	-0.0941162	73.5	-0.0518188	73.5	-0.175537	73.5	-0.560547	73.5	-0.226563
74.5	0	74.5	-0.546204	74.5	-0.00115967	74.5	-0.28894	74.5	-0.175903	74.5	-0.432068	74.5	-0.198792
75.5	0	75.5	-0.553589	75.5	-0.0402222	75.5	-0.263916	75.5	-0.130188	75.5	-0.198425	75.5	-0.0175781
76.5	0	76.5	-0.764587	76.5	-0.113708	76.5	-0.247131	76.5	-0.140747	76.5	-0.228577	76.5	-0.21875
77.5	0	77.5	-0.504395	77.5	-0.153503	77.5	-0.218628	77.5	-0.2005	77.5	-0.401611	77.5	-0.22229
78.5	0	78.5	-0.521973	78.5	-0.18988	78.5	-0.0928345	78.5	-0.0032959	78.5	-0.389465	78.5	-0.165222
79.5	0	79.5	-0.160278	79.5	0.0933838	79.5	0.124756	79.5	0.142029	79.5	-0.110596	79.5	0.0726318
80.5	0	80.5	-0.558655	80.5	-0.27301	80.5	-0.223267	80.5	-0.172791	80.5	-0.294556	80.5	-0.184326
81.5	0	81.5	-0.277039	81.5	-0.0343628	81.5	-0.275635	81.5	-0.210266	81.5	-0.203125	81.5	-0.14917
82.5	0	82.5	-0.114563	82.5	-0.0371094	82.5	0.0235596	82.5	-0.0571899	82.5	-0.0648804	82.5	-0.153503
83.5	0	83.5	0.391663	83.5	0.0714722	83.5	0.252075	83.5	0.267395	83.5	0.267944	83.5	0.302734
84.5	0	84.5	-2.60602	84.5	0.219116	84.5	-1.15381	84.5	0.251038	84.5	-3.00354	84.5	0.325378
85.5	0	85.5	10.3206	85.5	5.6344	85.5	19.5032	85.5	23.5831	85.5	88.3571	85.5	66.923
86.5	0	86.5	20.3507	86.5	29.4957	86.5	70.7935	86.5	123.881	86.5	281.71	86.5	403.284
87.5	0	87.5	33.4198	87.5	56.5563	87.5	121.995	87.5	221.6	87.5	436.762	87.5	656.847
88.5	0	88.5	45.0917	88.5	81.0406	88.5	167.556	88.5	303.38	88.5	553.647	88.5	818.47
89.5	0	89.5	55.991	89.5	103.417	89.5	208.443	89.5	372.706	89.5	642.791	89.5	924.243
90.5	0	90.5	66.2589	90.5	124.285	90.5	244.791	90.5	431.165	90.5	710.868	90.5	996.185
91.5	0	91.5	76.1554	91.5	143.724	91.5	277.606	91.5	480.065	91.5	763.629	91.5	1047.06
92.5	0	92.5	85.5694	92.5	161.843	92.5	307.36	92.5	521.743	92.5	805.218	92.5	1084.35
93.5	0	93.5	94.4312	93.5	178.869	93.5	333.688	93.5	557.03	93.5	837.998	93.5	1112.43
94.5	0	94.5	102.718	94.5	194.209	94.5	357.397	94.5	587.207	94.5	864.099	94.5	1133.69
95.5	0	95.5	110.494	95.5	208.94	95.5	378.849	95.5	612.386	95.5	885.302	95.5	1150.44
96.5	0	96.5	118.174	96.5	222.061	96.5	397.994	96.5	634.09	96.5	902.557	96.5	1164.16
97.5	0	97.5	125.221	97.5	234.871	97.5	415.024	97.5	652.834	97.5	916.642	97.5	1175.49
98.5	0	98.5	132.183	98.5	246.437	98.5	430.832	98.5	668.897	98.5	929.011	98.5	1184.83
99.5	0	99.5	138.33	99.5	257.195	99.5	444.605	99.5	682.683	99.5	938.964	99.5	1192.75
100.5	0	100.5	144.279	100.5	266.969	100.5	456.891	100.5	694.452	100.5	947.382	100.5	1199.46
101.5	0	101.5	150.126	101.5	276.59	101.5	468.422	101.5	705.173	101.5	954.829	101.5	1205.45
102.5	0	102.5	155.67	102.5	285.071	102.5	478.461	102.5	714.42	102.5	961.247	102.5	1210.68
103.5	0	103.5	160.962	103.5	293.152	103.5	487.628	103.5	722.415	103.5	966.879	103.5	1215.15
104.5	0	104.5	165.894	104.5	300.627	104.5	496.211	104.5	729.475	104.5	972.072	104.5	1219.14
105.5	0	105.5	170.474	105.5	307.709	105.5	503.726	105.5	735.572	105.5	976.309	105.5	1222.63
106.5	0	106.5	175.046	106.5	314.344	106.5	510.672	106.5	741.203	106.5	980.236	106.5	1226.02
107.5	0	107.5	179.212	107.5	320.372	107.5	516.944	107.5	746.344	107.5	983.629	107.5	1229.02
108.5	0	108.5	183.428	108.5	326.144	108.5	522.674	108.5	750.788	108.5	987.202	108.5	1231.95
109.5	0	109.5	187.462	109.5	331.705	109.5	527.848	109.5	755.003	109.5	990.258	109.5	1234.32
110.5	0	110.5	191.187	110.5	336.645	110.5	532.849	110.5	758.885	110.5	992.84	110.5	1236.99
111.5	0	111.5	194.691	111.5	341.43	111.5	537.29	111.5	762.282	111.5	995.332	111.5	1239.18
112.5	0	112.5	198.132	112.5	345.701	112.5	541.571	112.5	765.425	112.5	997.616	112.5	1241.11
113.5	0	113.5	201.267	113.5	349.861	113.5	545.168	113.5	768.107	113.5	999.586	113.5	1243.14
114.5	0	114.5	204.296	114.5	353.689	114.5	548.451	114.5	770.869	114.5	1001.34	114.5	1244.69
115.5	0	115.5	207.107	115.5	357.124	115.5	551.715	115.5	773.061	115.5	1003.05	115.5	1246.24
116.5	0	116.5	210.205	116.5	360.706	116.5	554.876	116.5	775.222	116.5	1004.98	116.5	1248.16
117.5	0	117.5	212.774	117.5	363.745	117.5	557.478	117.5	777.228	117.5	1006.5	117.5	1249.29
118.5	0	118.5	215.242	118.5	366.71	118.5	559.789	118.5	779.103	118.5	1007.86	118.5	1250.87
119.5	0	119.5	217.708	119.5	369.496	119.5	562.309	119.5	780.864	119.5	1009.52	119.5	1252.23
120.5	0	120.5	219.931	120.5	371.775	120.5	564.098	120.5	782.549	120.5	1010.63	120.5	1253.12
121.5	0	121.5	222.176	121.5	374.637	121.5	566.313	121.5	783.983	121.5	1011.78	121.5	1254.54
122.5	0	122.5	224.053	122.5	376.779	122.5	568.202	122.5	785.49	122.5	1012.67	122.5	1255.42
123.5	0	123.5	225.998	123.5	378.85	123.5	570.025	123.5	786.692	123.5	1013.83	123.5	1256.35
124.5	0	124.5	228.114	124.5	381.016	124.5	571.688	124.5	788.033	124.5	1015.08	124.5	1257.59
125.5	0	125.5	229.604	125.5	382.635	125.5	572.754	125.5	788.91	125.5	1015.67	125.5	1258.27
126.5	0	126.5	231.306	126.5	384.576	126.5	574.324	126.5	790.056	126.5	1016.59	126.5	1259.38
127.5	0	127.5	233.131	127.5	386.194	127.5	575.63	127.5	790.987	127.5	1017.54	127.5	1260.2
128.5	0	128.5	234.84	128.5	388.147	128.5	577.224	128.5	792.46	128.5	1018.59	128.5	1261.5
129.5	0	129.5	236.728	129.5	389.695	129.5	578.568	129.5	793.406	129.5	1019.59	129.5	1262.26
130.5	0	130.5	237.695	130.5	390.921	130.5	579.348	130.5	793.987	130.5	1020.1	130.5	1262.93
131.5	0	131.5	238.918	131.5	392.076	131.5	580.371	131.5	794.797	131.5	1020.87	131.5	1263.73
132.5	0	132.5	240.609	132.5	393.759	132.5	581.865	132.5	795.937	132.5	1021.63	132.5	1264.43
133.5	0	133.5	242.02	133.5	395.082	133.5	582.711	133.5	796.712	133.5	1022.4	133.5	1265.13
134.5	0	134.5	243.296	134.5	396.297	134.5	583.666	134.5	797.441	134.5	1022.97	134.5	1265.77
135.5	0	135.5	244.117	135.5	397.076	135.5	584.322	135.5	797.921	135.5	1023.41	135.5	1266.16
136.5	0	136.5	245.52	136.5	398.702	136.5	585.337	136.5	798.992	136.5	1024.46	136.5	1267.26
137.5	0	137.5	246.284	137.5	399.396	137.5	585.975	137.5	799.412	137.5	1024.67	137.5	1267.74
138.5	0	138.5	247.235	138.5	400.235	138.5	586.698	138.5	799.879	138.5	1025.28	138.5	1268.24
139.5	0	139.5	248.203	139.5	401.202	139.5	587.573	139.5	800.532	139.5	1025.82	139.5	1268.61
140.5	0	140.5	249.406	140.5	402.287	140.5	588.133	140.5	801.305	140.5	1026.5	140.5	1269.32
141.5	0	141.5	250.24	141.5	403.098	141.5	588.685	141.5	801.726	141.5	1026.73	141.5	1269.88
142.5	0	142.5	251.184	142.5	403.951	142.5	589.742	142.5	802.704	142.5	1027.47	142.5	1270.56
143.5	0	143.5	254.328	143.5	404.748	143.5	590.929	143.5	802.817	143.5	1029.31	143.5	1271.1
144.5	0	144.5	247.667	144.5	405.647	144.5	582.711	144.5	800.979	144.5	1006.39	144.5	1264.75
145.5	0	145.5	238.598	145.5	388.47	145.5	551.883	145.5	753.591	145.5	929.738	145.5	1160.87
146.5	0	146.5	228.888	146.5	370.919	146.5	520.94	146.5	704.919	146.5	862.646	146.5	1064.54
147.5	0	147.5	220.079	147.5	354.016	147.5	494.386	147.5	662.911	147.5	806.781	147.5	986.807
148.5	0	148.5	212.083	148.5	338.713	148.5	470.66	148.5	626.259	148.5	758.894	148.5	921.913
149.5	0	149.5	204.533	149.5	325.074	149.5	449.287	149.5	594.034	149.5	716.755	149.5	866.262
150.5	0	150.5	197.422	150.5	311.731	150.5	429.156	150.5	564.51	150.5	679.111	150.5	816.628
151.5	0	151.5	190.684	151.5	299.987	151.5	411.211	151.5	538.155	151.5	645.192	151.5	773.189
152.5	0	152.5	184.44	152.5	288.895	152.5	394.334	152.5	513.861	152.5	614.85	152.5	733.793
153.5	0	153.5	178.562	153.5	278.597	153.5	378.744	153.5	491.246	153.5	586.524	153.5	698.297
154.5	0	154.5	173.042	154.5	268.694	154.5	364.056	154.5	471.033	154.5	560.916	154.5	665.866
155.5	0	155.5	167.732	155.5	259.464	155.5	350.689	155.5	451.857	155.5	537.12	155.5	636.041
156.5	0	156.5	162.723	156.5	250.601	156.5	338.169	156.5	434.434	156.5	515.391	156.5	608.711
157.5	0	157.5	157.874	157.5	242.573	157.5	326.202	157.5	417.639	157.5	494.727	157.5	583.259
158.5	0	158.5	153.272	158.5	234.693	158.5	314.781	158.5	402.217	158.5	475.327	158.5	559.654
159.5	0	159.5	149.016	159.5	227.626	159.5	304.217	159.5	387.87	159.5	457.981	159.5	537.919
160.5	0	160.5	144.784	160.5	220.143	160.5	294.171	160.5	373.932	160.5	441.057	160.5	517.027
161.5	0	161.5	140.886	161.5	213.651	161.5	284.67	161.5	361.078	161.5	425.208	161.5	497.808
162.5	0	162.5	137.156	162.5	207.27	162.5	275.757	162.5	348.927	162.5	410.677	162.5	479.477
163.5	0	163.5	133.198	163.5	201.111	163.5	266.833	163.5	337.224	163.5	396.318	163.5	462.454
164.5	0	164.5	129.844	164.5	195.468	164.5	258.946	164.5	326.418	164.5	383.331	164.5	446.687
165.5	0	165.5	126.071	165.5	189.868	165.5	250.882	165.5	315.909	165.5	370.693	165.5	431.361
166.5	0	166.5	123.035	166.5	184.491	166.5	243.484	166.5	306.084	166.5	358.664	166.5	416.805
167.5	0	167.5	119.708	167.5	179.294	167.5	236.238	167.5	296.694	167.5	347.469	167.5	403.311
168.5	0	168.5	116.752	168.5	174.675	168.5	229.629	168.5	287.823	168.5	337.009	168.5	390.585
169.5	0	169.5	114.219	169.5	170.157	169.5	223.33	169.5	279.459	169.5	326.757	169.5	378.655
170.5	0	170.5	111.453	170.5	165.8	170.5	217.421	170.5	271.615	170.5	317.33	170.5	367.073
171.5	0	171.5	108.712	171.5	161.438	171.5	211.595	171.5	263.887	171.5	308.018	171.5	355.982
172.5	0	172.5	106.137	172.5	157.162	172.5	205.425	172.5	256.328	172.5	299.172	172.5	345.222
173.5	0	173.5	103.378	173.5	152.916	173.5	199.786	173.5	249.232	173.5	290.4	173.5	334.969
174.5	0	174.5	101.339	174.5	149.434	174.5	194.733	174.5	242.775	174.5	282.609	174.5	325.452
175.5	0	175.5	98.7358	175.5	145.468	175.5	189.585	175.5	235.953	175.5	274.638	175.5	316.203
176.5	0	176.5	96.5651	176.5	141.788	176.5	184.871	176.5	229.768	176.5	267.574	176.5	307.308
177.5	0	177.5	94.485	177.5	138.842	177.5	180.454	177.5	223.903	177.5	260.27	177.5	299.002
178.5	0	178.5	92.3901	178.5	135.394	178.5	175.819	178.5	218.065	178.5	253.434	178.5	291.3
179.5	0	179.5	90.348	179.5	132.45	179.5	171.808	179.5	212.577	179.5	246.919	179.5	283.469
180.5	0	180.5	88.1741	180.5	129.086	180.5	167.335	180.5	207.087	180.5	240.437	180.5	275.912
181.5	0	181.5	86.5292	181.5	126.402	181.5	163.574	181.5	202.206	181.5	234.409	181.5	268.945
182.5	0	182.5	84.6511	182.5	123.26	182.5	159.481	182.5	197.117	182.5	228.532	182.5	262.045
183.5	0	183.5	82.7514	183.5	120.316	183.5	155.845	183.5	192.139	183.5	222.857	183.5	255.36
184.5	0	184.5	81.2156	184.5	117.889	184.5	152.296	184.5	187.758	184.5	217.591	184.5	249.186
185.5	0	185.5	79.3749	185.5	115.289	185.5	148.95	185.5	183.059	185.5	212.035	185.5	242.971
186.5	0	186.5	77.8585	186.5	112.495	186.5	145.273	186.5	178.835	186.5	207.072	186.5	236.906
187.5	0	187.5	76.2781	187.5	110.296	187.5	142.109	187.5	174.93	187.5	202.232	187.5	231.325
188.5	0	188.5	74.6401	188.5	107.818	188.5	139.062	188.5	170.904	188.5	197.396	188.5	225.942
189.5	0	189.5	72.8452	189.5	105.475	189.5	135.895	189.5	166.958	189.5	193.121	189.5	220.618
190.5	0	190.5	71.6647	190.5	103.384	190.5	133.086	190.5	163.103	190.5	188.755	190.5	215.35
191.5	0	191.5	70.1929	191.5	101.273	191.5	130.124	191.5	159.624	191.5	184.441	191.5	210.69
192.5	0	192.5	68.6269	192.5	99.2735	192.5	127.306	192.5	156.062	192.5	180.281	192.5	205.862
193.5	0	193.5	67.444	193.5	97.1191	193.5	124.607	193.5	152.769	193.5	176.317	193.5	201.134
194.5	0	194.5	66.287	194.5	95.4457	194.5	122.34	194.5	149.819	194.5	172.701	194.5	196.954
195.5	0	195.5	65.048	195.5	93.4578	195.5	119.662	195.5	146.592	195.5	169.064	195.5	192.696
196.5	0	196.5	64.2045	196.5	91.85	196.5	117.512	196.5	143.788	196.5	165.884	196.5	188.605
197.5	0	197.5	62.7471	197.5	89.8531	197.5	114.794	197.5	140.735	197.5	162.157	197.5	184.252
198.5	0	198.5	61.3604	198.5	88.1425	198.5	112.555	198.5	137.733	198.5	158.822	198.5	180.488
199.5	0	199.5	60.2597	199.5	86.3425	199.5	110.088	199.5	134.726	199.5	155.509	199.5	176.309
200.5	0	200.5	59.3093	200.5	84.6105	200.5	107.887	200.5	131.813	200.5	152.283	200.5	172.851
201.5	0	201.5	58.1687	201.5	83.0911	201.5	106.119	201.5	129.444	201.5	149.262	201.5	169.248
202.5	0	202.5	57.103	202.5	81.2961	202.5	103.931	202.5	126.906	202.5	146.199	202.5	165.656
203.5	0	203.5	55.9027	203.5	79.7277	203.5	101.929	203.5	124.245	203.5	143.135	203.5	162.382
204.5	0	204.5	55.1002	204.5	78.4621	204.5	99.9653	204.5	121.923	204.5	140.444	204.5	159.421
205.5	0	205.5	54.1448	205.5	77.2004	205.5	98.2974	205.5	119.915	205.5	137.911	205.5	156.218
206.5	0	206.5	53.2198	206.5	75.8196	206.5	96.7142	206.5	117.644	206.5	135.315	206.5	153.239
207.5	0	207.5	52.1678	207.5	74.2199	207.5	94.6379	207.5	115.199	207.5	132.435	207.5	149.985
208.5	0	208.5	51.3831	208.5	73.3214	208.5	92.9798	208.5	113.044	208.5	130.16	208.5	147.598
209.5	0	209.5	50.6284	209.5	72.0293	209.5	91.34	209.5	111.137	209.5	127.542	209.5	144.514
210.5	0	210.5	49.8878	210.5	70.0906	210.5	89.5024	210.5	108.636	210.5	125.145	210.5	141.155
211.5	0	211.5	48.7084	211.5	69.7477	211.5	88.2301	211.5	107.328	211.5	122.975	211.5	139.571
212.5	0	212.5	47.9905	212.5	68.125	212.5	86.6489	212.5	105.178	212.5	120.799	212.5	136.616
213.5	0	213.5	47.3143	213.5	66.9188	213.5	84.8818	213.5	103.154	213.5	118.357	213.5	133.922
214.5	0	214.5	46.6616	214.5	65.7454	214.5	83.415	214.5	101.21	214.5	116.307	214.5	131.515
215.5	0	215.5	45.6592	215.5	64.6957	215.5	81.9888	215.5	99.5099	215.5	114.365	215.5	129.307
216.5	0	216.5	45.2682	216.5	63.6379	216.5	80.7005	216.5	98.0068	216.5	112.424	216.5	127.043
217.5	0	217.5	44.7769	217.5	62.9683	217.5	79.7614	217.5	96.1249	217.5	110.598	217.5	124.793
218.5	0	218.5	43.6983	218.5	61.5523	218.5	77.9392	218.5	94.6983	218.5	108.452	218.5	122.475
219.5	0	219.5	42.8952	219.5	60.5359	219.5	76.6111	219.5	92.837	219.5	106.681	219.5	120.483
220.5	0	220.5	42.5303	220.5	59.8484	220.5	75.536	220.5	91.4334	220.5	104.716	220.5	118.561
221.5	0	221.5	41.5671	221.5	58.5824	221.5	74.0025	221.5	89.8433	221.5	102.968	221.5	116.162
222.5	0	222.5	41.0355	222.5	57.4136	222.5	72.7158	222.5	88.3733	222.5	101.126	222.5	114.158
223.5	0	223.5	40.2393	223.5	56.7851	223.5	71.5751	223.5	86.8385	223.5	99.4277	223.5	112.487
224.5	0	224.5	39.4937	224.5	56.123	224.5	70.6443	224.5	85.7518	224.5	98.1832	224.5	110.818
225.5	0	225.5	39.1953	225.5	54.6153	225.5	69.4998	225.5	83.8199	225.5	95.8574	225.5	108.384
226.5	0	226.5	38.5101	226.5	54.402	226.5	68.1033	226.5	82.9554	226.5	94.8789	226.5	107.012
227.5	0	227.5	38.0729	227.5	53.1746	227.5	66.9486	227.5	81.1749	227.5	92.9851	227.5	105.161
228.5	0	228.5	37.619	228.5	52.3902	228.5	65.9396	228.5	80.0119	228.5	91.4398	228.5	103.318
229.5	0	229.5	37.0499	229.5	51.0684	229.5	65.2806	229.5	78.2695	229.5	89.6774	229.5	101.342
230.5	0	230.5	36.7022	230.5	51.9172	230.5	64.5662	230.5	78.3987	230.5	89.603	230.5	101.003
231.5	0	231.5	36.0749	231.5	50.9653	231.5	63.2736	231.5	76.7491	231.5	87.6832	231.5	99.1488
232.5	0	232.5	35.2952	232.5	49.4536	232.5	62.2501	232.5	75.1644	232.5	86.1984	232.5	96.907
233.5	0	233.5	34.8362	233.5	49.1644	233.5	61.2688	233.5	74.1917	233.5	85.0242	233.5	95.8016
234.5	0	234.5	34.1601	234.5	47.6559	234.5	60.2001	234.5	72.6218	234.5	83.2988	234.5	93.616
235.5	0	235.5	33.9061	235.5	47.2613	235.5	59.5782	235.5	71.5936	235.5	82.1405	235.5	92.5156
236.5	0	236.5	33.3491	236.5	46.8375	236.5	58.7131	236.5	71.0178	236.5	80.9988	236.5	91.2636
237.5	0	237.5	33.0112	237.5	45.8953	237.5	57.7321	237.5	69.6858	237.5	79.8109	237.5	89.741
238.5	0	238.5	32.385	238.5	45.7574	238.5	56.7141	238.5	68.8311	238.5	78.4461	238.5	88.6285
239.5	0	239.5	32.126	239.5	44.9437	239.5	56.2665	239.5	68.0335	239.5	77.4803	239.5	87.1527
240.5	0	240.5	31.8737	240.5	43.8535	240.5	55.3154	240.5	66.5601	240.5	76.3218	240.5	85.7325
241.5	0	241.5	31.1304	241.5	43.6277	241.5	54.4252	241.5	65.96	241.5	75.2785	241.5	84.7888
242.5	0	242.5	30.6085	242.5	42.6989	242.5	53.5798	242.5	64.6476	242.5	74.0446	242.5	83.2831
243.5	0	243.5	30.3194	243.5	42.2137	243.5	53.1669	243.5	63.844	243.5	73.023	243.5	82.0079
244.5	0	244.5	30.0198	244.5	41.7461	244.5	52.4333	244.5	62.8373	244.5	72.1766	244.5	80.868
245.5	0	245.5	29.6108	245.5	41.223	245.5	51.5954	245.5	62.3506	245.5	71.0719	245.5	79.9188
246.5	0	246.5	29.2343	246.5	40.7148	246.5	50.6724	246.5	61.3753	246.5	69.8797	246.5	78.6215
247.5	0	247.5	28.8237	247.5	39.757	247.5	50.1599	247.5	60.3006	247.5	69.0777	247.5	77.5699
248.5	0	248.5	28.7053	248.5	39.5215	248.5	49.6891	248.5	59.3741	248.5	68.0929	248.5	76.475
249.5	0	249.5	28.3061	249.5	39.3203	249.5	48.7095	249.5	59.0436	249.5	67.1972	249.5	75.4761
250.5	0	250.5	27.8268	250.5	38.6523	250.5	48.3017	250.5	58.126	250.5	66.3734	250.5	74.5785
251.5	0	251.5	27.4503	251.5	37.9301	251.5	47.465	251.5	57.2436	251.5	65.3133	251.5	73.4574
252.5	0	252.5	27.1214	252.5	37.652	252.5	46.8345	252.5	56.4987	252.5	64.3531	252.5	72.3286
253.5	0	253.5	26.8444	253.5	36.9351	253.5	46.431	253.5	55.4702	253.5	63.598	253.5	71.3882
254.5	0	254.5	26.3909	254.5	36.5219	254.5	45.5716	254.5	54.9765	254.5	62.7367	254.5	70.4727
255.5	0	255.5	26.2186	255.5	36.0262	255.5	45.1337	255.5	54.112	255.5	62.1945	255.5	69.5801
256.5	0	256.5	25.7573	256.5	35.3234	256.5	44.4849	256.5	53.3369	256.5	60.9594	256.5	68.4941
257.5	0	257.5	25.5585	257.5	35.4305	257.5	43.8103	257.5	53.3347	257.5	60.502	257.5	67.7563
258.5	0	258.5	24.9538	258.5	34.1008	258.5	43.0856	258.5	51.6002	258.5	59.2453	258.5	66.6242
259.5	0	259.5	24.6605	259.5	33.9055	259.5	42.5278	259.5	51.0549	259.5	58.5289	259.5	65.5496
260.5	0	260.5	24.3331	260.5	33.8906	260.5	42.0384	260.5	50.9526	260.5	57.9742	260.5	64.9367
261.5	0	261.5	24.1769	261.5	33.9813	261.5	41.5142	261.5	50.5741	261.5	57.5238	261.5	64.134
262.5	0	262.5	23.6924	262.5	32.264	262.5	40.9552	262.5	48.7647	262.5	56.1207	262.5	63.145
263.5	0	263.5	23.8085	263.5	32.4766	263.5	40.4943	263.5	48.9218	263.5	55.7863	263.5	62.629
264.5	0	264.5	23.3991	264.5	32.1567	264.5	40.0435	264.5	48.3464	264.5	55.2008	264.5	61.9031
265.5	0	265.5	23.1558	265.5	31.759	265.5	39.6216	265.5	47.7303	265.5	54.6207	265.5	60.9984
266.5	0	266.5	22.9835	266.5	31.4703	266.5	39.3603	266.5	47.2983	266.5	53.9535	266.5	60.2418
267.5	0	267.5	22.3913	267.5	30.9254	267.5	38.704	267.5	46.4272	267.5	52.959	267.5	59.3524
