# Supplementary material for: Hemagglutinin double-mutation enhances binding of human-infecting avian influenza virus clade 2.3.4.4b H5Ny to human and SLeX receptors
Source: EMBO Rep. 2026 Jun 16;27(14):4079–99. doi: 10.1038/s44319-026-00816-2 (PMC13400655; doi:10.1038/s44319-026-00816-2)
Supplement: Supplementary file 6 — Source data Fig. 2 [file 44319_2026_816_MOESM6_ESM.zip › Figure 2/2E/Figure 2E.xlsx]

## Sheet: Sheet1
PBST_X	PBST_Y	0.0625uM_X	0.0625uM_Y	0.125uM_X	0.125uM_Y	0.25uM_X	0.25uM_Y	0.5uM_X	0.5uM_Y	1uM_X	1uM_Y	2uM_X	2uM_Y
49.5	0	49.5	0.230347	49.5	0.108215	49.5	-0.202698	49.5	-0.338806	49.5	-0.0880127	49.5	0.0369263
50.5	0	50.5	0.704956	50.5	1.12152	50.5	1.07587	50.5	1.63391	50.5	1.14368	50.5	1.16425
51.5	0	51.5	0.226013	51.5	-0.271912	51.5	-0.348816	51.5	0.286194	51.5	-0.221985	51.5	0.163025
52.5	0	52.5	0.370972	52.5	0.0429688	52.5	0.0695801	52.5	-0.10321	52.5	0.181152	52.5	0.169739
53.5	0	53.5	0.186218	53.5	0.158203	53.5	0.269165	53.5	0.301453	53.5	0.103027	53.5	0.326355
54.5	0	54.5	0.196777	54.5	0.0582275	54.5	0.0645142	54.5	0.420593	54.5	0.172546	54.5	0.276794
55.5	0	55.5	0.304565	55.5	0.233948	55.5	0.0797119	55.5	0.176025	55.5	0.319763	55.5	0.300964
56.5	0	56.5	0.142029	56.5	0.208557	56.5	0.157837	56.5	0.273315	56.5	0.264343	56.5	0.260681
57.5	0	57.5	0.194824	57.5	-0.0491943	57.5	-0.0300293	57.5	0.362793	57.5	0.223328	57.5	0.183411
58.5	0	58.5	0.218201	58.5	-0.0367432	58.5	0.208618	58.5	0.197876	58.5	0.511963	58.5	0.21698
59.5	0	59.5	0.0772095	59.5	-0.196899	59.5	-0.155396	59.5	-0.1474	59.5	-0.0325317	59.5	-0.147095
60.5	0	60.5	0.261597	60.5	0.0219116	60.5	0.16803	60.5	0.332336	60.5	0.0494995	60.5	0.0286865
61.5	0	61.5	0.118225	61.5	0.0980835	61.5	0.0332642	61.5	0.351074	61.5	-0.104797	61.5	0.180664
62.5	0	62.5	0.463989	62.5	0.171509	62.5	0.173523	62.5	0.349487	62.5	0.32959	62.5	0.461548
63.5	0	63.5	0.307678	63.5	0.0757446	63.5	0.183655	63.5	0.244385	63.5	0.397888	63.5	0.426697
64.5	0	64.5	0.111572	64.5	-0.134766	64.5	-0.213257	64.5	0.0526123	64.5	7.32422e-3	64.5	-0.190063
65.5	0	65.5	0.267822	65.5	0.380859	65.5	-0.0429077	65.5	0.363159	65.5	0.374512	65.5	0.12793
66.5	0	66.5	0.390503	66.5	0.371887	66.5	0.252808	66.5	0.333862	66.5	0.385071	66.5	0.490417
67.5	0	67.5	0.104187	67.5	0.123474	67.5	0.161377	67.5	0.241699	67.5	0.244019	67.5	0.28772
68.5	0	68.5	0.284607	68.5	-0.0722656	68.5	0.0652466	68.5	0.118591	68.5	0.261963	68.5	0.208374
69.5	0	69.5	0.32019	69.5	0.0656128	69.5	0.139526	69.5	0.188171	69.5	0.278015	69.5	0.127136
70.5	0	70.5	0.132324	70.5	-0.225403	70.5	-0.0874634	70.5	0.0913086	70.5	9.64355e-3	70.5	0.0978394
71.5	0	71.5	0.467468	71.5	0.0402222	71.5	0.0449829	71.5	0.156494	71.5	0.228027	71.5	0.313843
72.5	0	72.5	0.376831	72.5	0.22345	72.5	0.197754	72.5	0.442871	72.5	0.496033	72.5	0.212341
73.5	0	73.5	0.22998	73.5	0.0167847	73.5	0.0797729	73.5	0.412781	73.5	0.248352	73.5	0.34552
74.5	0	74.5	-0.00128174	74.5	-0.0964355	74.5	-0.196777	74.5	0.0588989	74.5	-0.0774536	74.5	0.139648
75.5	0	75.5	0.137756	75.5	-0.3078	75.5	-0.253418	75.5	0.250671	75.5	0.22644	75.5	6.04248e-3
76.5	0	76.5	0.0662842	76.5	0.0996094	76.5	-0.0808105	76.5	0.0440063	76.5	-0.175903	76.5	-0.0193481
77.5	0	77.5	0.270569	77.5	0.0836182	77.5	-0.0706177	77.5	-0.0888062	77.5	0.0467529	77.5	-0.0795288
78.5	0	78.5	0.10614	78.5	0.171509	78.5	0.0664673	78.5	0.157715	78.5	0.14679	78.5	0.200989
79.5	0	79.5	-0.186035	79.5	0.0640869	79.5	-0.0917358	79.5	-0.0305786	79.5	-0.0629883	79.5	0.125977
80.5	0	80.5	0.156494	80.5	0.0648193	80.5	0.0855713	80.5	0.222534	80.5	0.194031	80.5	0.208374
81.5	0	81.5	0.0928345	81.5	0.0136719	81.5	0.0797119	81.5	-0.0344849	81.5	0.0350342	81.5	0.0302734
82.5	0	82.5	0.126831	82.5	0.227722	82.5	0.166504	82.5	0.0471802	82.5	-0.0219727	82.5	0.15918
83.5	0	83.5	-0.376282	83.5	-0.306274	83.5	-0.33197	83.5	-0.235291	83.5	-0.207153	83.5	-0.397888
84.5	0	84.5	-2.21338	84.5	-0.83905	84.5	0.490723	84.5	0.390137	84.5	0.704224	84.5	0.362671
85.5	0	85.5	7.06079	85.5	7.71796	85.5	5.02039	85.5	-1.94934	85.5	23.4608	85.5	70.2202
86.5	0	86.5	12.0292	86.5	23.391	86.5	39.4122	86.5	55.6655	86.5	160.747	86.5	331.534
87.5	0	87.5	20.4128	87.5	41.4184	87.5	75.6025	87.5	126.056	87.5	291.33	87.5	536.94
88.5	0	88.5	28.6729	88.5	58.2492	88.5	109.427	88.5	192.888	88.5	397.48	88.5	681.974
89.5	0	89.5	36.03	89.5	73.7536	89.5	140.193	89.5	251.344	89.5	483.313	89.5	785.414
90.5	0	90.5	42.9444	90.5	87.857	90.5	167.853	90.5	302.12	90.5	552.606	90.5	860.367
91.5	0	91.5	49.5573	91.5	101.639	91.5	193.586	91.5	346.533	91.5	609.049	91.5	916.049
92.5	0	92.5	55.8901	92.5	114.393	92.5	217.325	92.5	385.667	92.5	655.077	92.5	957.729
93.5	0	93.5	61.9206	93.5	126.319	93.5	238.917	93.5	420.105	93.5	692.829	93.5	989.95
94.5	0	94.5	67.6385	94.5	137.673	94.5	258.613	94.5	450.245	94.5	724.025	94.5	1015.4
95.5	0	95.5	72.9409	95.5	148.312	95.5	276.885	95.5	476.556	95.5	749.836	95.5	1035.72
96.5	0	96.5	78.2658	96.5	158.298	96.5	293.455	96.5	499.726	96.5	771.27	96.5	1052.06
97.5	0	97.5	83.4933	97.5	167.944	97.5	308.827	97.5	519.871	97.5	789.478	97.5	1065.36
98.5	0	98.5	88.2417	98.5	176.74	98.5	322.759	98.5	537.965	98.5	804.728	98.5	1076.76
99.5	0	99.5	92.7722	99.5	185.145	99.5	335.73	99.5	553.789	99.5	817.725	99.5	1086.19
100.5	0	100.5	96.8663	100.5	193.006	100.5	347.471	100.5	567.717	100.5	829.032	100.5	1094.4
101.5	0	101.5	101.139	101.5	200.406	101.5	358.328	101.5	580.004	101.5	838.468	101.5	1101.14
102.5	0	102.5	105.31	102.5	207.719	102.5	368.381	102.5	591.328	102.5	847.153	102.5	1107.61
103.5	0	103.5	109.177	103.5	214.216	103.5	377.661	103.5	601.16	103.5	854.602	103.5	1112.91
104.5	0	104.5	112.791	104.5	220.22	104.5	386.093	104.5	609.863	104.5	861.121	104.5	1117.51
105.5	0	105.5	116.516	105.5	226.495	105.5	394.06	105.5	617.917	105.5	866.725	105.5	1122.27
106.5	0	106.5	119.969	106.5	232.045	106.5	401.352	106.5	625.094	106.5	871.973	106.5	1126.09
107.5	0	107.5	122.998	107.5	237.158	107.5	407.829	107.5	631.654	107.5	876.3	107.5	1129.58
108.5	0	108.5	126.162	108.5	242.07	108.5	413.865	108.5	637.257	108.5	880.722	108.5	1132.45
109.5	0	109.5	129.441	109.5	246.803	109.5	419.617	109.5	642.551	109.5	884.33	109.5	1135.3
110.5	0	110.5	132.373	110.5	251.367	110.5	425.126	110.5	647.473	110.5	887.882	110.5	1138.41
111.5	0	111.5	134.842	111.5	255.408	111.5	429.825	111.5	651.495	111.5	890.867	111.5	1140.72
112.5	0	112.5	137.681	112.5	259.589	112.5	434.769	112.5	655.691	112.5	893.955	112.5	1143.16
113.5	0	113.5	140.037	113.5	263.384	113.5	438.862	113.5	659.343	113.5	896.091	113.5	1144.97
114.5	0	114.5	142.425	114.5	266.896	114.5	442.923	114.5	662.595	114.5	898.659	114.5	1146.96
115.5	0	115.5	144.841	115.5	269.994	115.5	446.378	115.5	665.65	115.5	900.624	115.5	1148.79
116.5	0	116.5	146.99	116.5	273.32	116.5	450.222	116.5	668.602	116.5	902.717	116.5	1150.46
117.5	0	117.5	149.331	117.5	276.317	117.5	452.965	117.5	671.139	117.5	904.841	117.5	1152.33
118.5	0	118.5	151.416	118.5	279.333	118.5	456.034	118.5	673.785	118.5	906.614	118.5	1153.77
119.5	0	119.5	153.495	119.5	282.277	119.5	459.093	119.5	675.9	119.5	908.568	119.5	1155.23
120.5	0	120.5	155.16	120.5	284.504	120.5	461.432	120.5	677.741	120.5	909.818	120.5	1156.62
121.5	0	121.5	157.006	121.5	287.172	121.5	463.86	121.5	679.596	121.5	911.193	121.5	1157.79
122.5	0	122.5	158.969	122.5	289.499	122.5	466.345	122.5	681.651	122.5	912.641	122.5	1158.9
123.5	0	123.5	160.701	123.5	291.706	123.5	468.284	123.5	683.218	123.5	913.874	123.5	1160.12
124.5	0	124.5	162.228	124.5	293.837	124.5	470.367	124.5	684.678	124.5	915.099	124.5	1161.07
125.5	0	125.5	163.94	125.5	295.792	125.5	472.381	125.5	686.476	125.5	916.35	125.5	1162.37
126.5	0	126.5	165.431	126.5	297.969	126.5	474.16	126.5	687.771	126.5	917.295	126.5	1163.4
127.5	0	127.5	166.577	127.5	299.521	127.5	475.81	127.5	688.836	127.5	917.862	127.5	1164.08
128.5	0	128.5	168.153	128.5	301.349	128.5	477.442	128.5	690.223	128.5	919.356	128.5	1165.03
129.5	0	129.5	169.721	129.5	303.288	129.5	479.013	129.5	691.282	129.5	920.302	129.5	1166.05
130.5	0	130.5	170.876	130.5	304.887	130.5	480.422	130.5	692.344	130.5	921.197	130.5	1167.03
131.5	0	131.5	171.999	131.5	306.176	131.5	481.515	131.5	693.549	131.5	922.014	131.5	1167.59
132.5	0	132.5	173.337	132.5	307.615	132.5	482.761	132.5	694.412	132.5	922.915	132.5	1168.51
133.5	0	133.5	174.543	133.5	309.226	133.5	484.207	133.5	695.619	133.5	923.962	133.5	1169.15
134.5	0	134.5	175.828	134.5	310.331	134.5	485.183	134.5	696.518	134.5	924.507	134.5	1169.89
135.5	0	135.5	176.668	135.5	311.524	135.5	486.256	135.5	697.185	135.5	925.044	135.5	1170.46
136.5	0	136.5	177.956	136.5	312.841	136.5	487.118	136.5	698.376	136.5	925.784	136.5	1171.28
137.5	0	137.5	178.901	137.5	314.084	137.5	488.324	137.5	699.067	137.5	926.546	137.5	1171.94
138.5	0	138.5	180.101	138.5	315.334	138.5	489.498	138.5	699.929	138.5	927.449	138.5	1172.61
139.5	0	139.5	181.054	139.5	316.409	139.5	490.398	139.5	700.608	139.5	927.95	139.5	1173.32
140.5	0	140.5	181.779	140.5	317.443	140.5	491.313	140.5	701.478	140.5	928.455	140.5	1173.78
141.5	0	141.5	182.801	141.5	318.247	141.5	492.097	141.5	701.934	141.5	928.994	141.5	1174.34
142.5	0	142.5	183.769	142.5	319.48	142.5	493.168	142.5	702.752	142.5	929.98	142.5	1175.28
143.5	0	143.5	185.903	143.5	320.107	143.5	493.586	143.5	703.578	143.5	929.898	143.5	1175.1
144.5	0	144.5	181.731	144.5	318.202	144.5	494.617	144.5	705.932	144.5	928.719	144.5	1169.86
145.5	0	145.5	176.934	145.5	306.493	145.5	473.034	145.5	681.393	145.5	870.986	145.5	1082.04
146.5	0	146.5	170.135	146.5	293.01	146.5	450.044	146.5	641.869	146.5	812.108	146.5	998.948
147.5	0	147.5	163.917	147.5	280.882	147.5	428.15	147.5	605.285	147.5	761.362	147.5	930.046
148.5	0	148.5	158.279	148.5	269.794	148.5	408.733	148.5	573.392	148.5	717.556	148.5	872.074
149.5	0	149.5	153.167	149.5	259.836	149.5	391.144	149.5	545.125	149.5	679.318	149.5	821.709
150.5	0	150.5	148.149	150.5	250.134	150.5	374.9	150.5	519.299	150.5	644.723	150.5	776.945
151.5	0	151.5	143.622	151.5	241.24	151.5	359.846	151.5	495.839	151.5	613.564	151.5	737.02
152.5	0	152.5	139.095	152.5	232.853	152.5	346.091	152.5	474.356	152.5	585.536	152.5	701.025
153.5	0	153.5	135.34	153.5	225.226	153.5	333.235	153.5	455.105	153.5	559.646	153.5	668.446
154.5	0	154.5	131.197	154.5	217.658	154.5	320.813	154.5	436.496	154.5	535.578	154.5	638.329
155.5	0	155.5	127.729	155.5	211.104	155.5	309.747	155.5	419.773	155.5	514.002	155.5	611.068
156.5	0	156.5	123.984	156.5	204.366	156.5	298.747	156.5	403.939	156.5	493.166	156.5	585.476
157.5	0	157.5	120.26	157.5	197.737	157.5	288.271	157.5	388.862	157.5	474.045	157.5	561.509
158.5	0	158.5	116.765	158.5	191.623	158.5	278.891	158.5	374.66	158.5	456.141	158.5	539.578
159.5	0	159.5	114.187	159.5	186.245	159.5	269.955	159.5	361.96	159.5	439.816	159.5	519.017
160.5	0	160.5	111.024	160.5	180.753	160.5	261.622	160.5	349.763	160.5	424.143	160.5	499.901
161.5	0	161.5	107.777	161.5	175.512	161.5	253.226	161.5	337.676	161.5	409.225	161.5	481.904
162.5	0	162.5	105.178	162.5	170.428	162.5	245.461	162.5	326.643	162.5	395.208	162.5	464.89
163.5	0	163.5	102.636	163.5	166.21	163.5	238.19	163.5	316.405	163.5	382.188	163.5	449.093
164.5	0	164.5	99.9088	164.5	161.391	164.5	231.12	164.5	306.123	164.5	369.642	164.5	433.724
165.5	0	165.5	97.3534	165.5	157.13	165.5	224.605	165.5	296.851	165.5	358.154	165.5	419.529
166.5	0	166.5	95.1842	166.5	152.881	166.5	218.029	166.5	288.028	166.5	346.94	166.5	406.155
167.5	0	167.5	92.7284	167.5	148.925	167.5	211.841	167.5	279.479	167.5	336.196	167.5	393.349
168.5	0	168.5	90.5284	168.5	145.053	168.5	206.188	168.5	271.131	168.5	326.053	168.5	381.412
169.5	0	169.5	88.9529	169.5	141.638	169.5	200.677	169.5	263.818	169.5	316.79	169.5	369.965
170.5	0	170.5	86.5682	170.5	137.777	170.5	195.393	170.5	256.334	170.5	307.602	170.5	358.519
171.5	0	171.5	84.7093	171.5	134.609	171.5	190.425	171.5	249.308	171.5	298.876	171.5	348.467
172.5	0	172.5	82.6323	172.5	131.175	172.5	185.311	172.5	242.313	172.5	290.611	172.5	338.237
173.5	0	173.5	80.8327	173.5	128.184	173.5	180.708	173.5	235.953	173.5	282.375	173.5	328.738
174.5	0	174.5	78.8046	174.5	125.068	174.5	175.8	174.5	229.726	174.5	274.764	174.5	319.641
175.5	0	175.5	77.1757	175.5	122.094	175.5	171.633	175.5	223.585	175.5	267.209	175.5	310.812
176.5	0	176.5	75.6736	176.5	119.543	176.5	167.399	176.5	218.094	176.5	260.512	176.5	302.453
177.5	0	177.5	73.9456	177.5	116.582	177.5	163.348	177.5	212.526	177.5	253.532	177.5	294.523
178.5	0	178.5	72.6108	178.5	114.202	178.5	159.577	178.5	207.282	178.5	247.239	178.5	286.902
179.5	0	179.5	70.8354	179.5	111.266	179.5	155.694	179.5	201.992	179.5	240.998	179.5	279.413
180.5	0	180.5	69.5488	180.5	109.159	180.5	151.881	180.5	197.137	180.5	234.874	180.5	272.278
181.5	0	181.5	67.9225	181.5	106.611	181.5	148.244	181.5	192.264	181.5	228.981	181.5	265.459
182.5	0	182.5	66.8323	182.5	104.413	182.5	145.103	182.5	187.902	182.5	223.594	182.5	259.145
183.5	0	183.5	65.228	183.5	101.975	183.5	141.662	183.5	183.412	183.5	218.286	183.5	252.522
184.5	0	184.5	64.0097	184.5	99.7891	184.5	138.474	184.5	179.087	184.5	213.131	184.5	246.383
185.5	0	185.5	62.8674	185.5	97.7878	185.5	135.368	185.5	175.258	185.5	208.002	185.5	240.517
186.5	0	186.5	61.7948	186.5	95.7938	186.5	132.609	186.5	171.179	186.5	203.426	186.5	235.001
187.5	0	187.5	60.2343	187.5	93.5906	187.5	129.507	187.5	167.104	187.5	198.414	187.5	229.385
188.5	0	188.5	59.1624	188.5	91.7485	188.5	126.693	188.5	163.553	188.5	194.344	188.5	224.209
189.5	0	189.5	57.826	189.5	89.7864	189.5	123.972	189.5	159.862	189.5	189.821	189.5	219.036
190.5	0	190.5	56.9112	190.5	88.2609	190.5	121.453	190.5	156.563	190.5	185.749	190.5	214.202
191.5	0	191.5	56.0933	191.5	86.6909	191.5	119.286	191.5	153.369	191.5	181.841	191.5	209.663
192.5	0	192.5	55.0147	192.5	84.8895	192.5	116.686	192.5	150.107	192.5	177.751	192.5	204.94
193.5	0	193.5	53.8077	193.5	82.8687	193.5	114.093	193.5	146.76	193.5	174.115	193.5	200.575
194.5	0	194.5	52.9053	194.5	81.5179	194.5	111.956	194.5	143.959	194.5	170.648	194.5	196.346
195.5	0	195.5	52.0428	195.5	79.952	195.5	109.58	195.5	140.829	195.5	166.874	195.5	191.955
196.5	0	196.5	50.6675	196.5	78.0328	196.5	107.101	196.5	137.541	196.5	163.318	196.5	187.889
197.5	0	197.5	49.953	197.5	76.986	197.5	105.499	197.5	135.144	197.5	160.171	197.5	184.207
198.5	0	198.5	49.3249	198.5	75.1063	198.5	103.247	198.5	132.363	198.5	156.502	198.5	180.135
199.5	0	199.5	48.2147	199.5	73.7473	199.5	101.055	199.5	129.82	199.5	153.462	199.5	176.474
200.5	0	200.5	47.4807	200.5	72.9184	200.5	99.3926	200.5	127.414	200.5	150.61	200.5	173.012
201.5	0	201.5	46.5956	201.5	71.3704	201.5	97.4426	201.5	124.872	201.5	147.46	201.5	169.639
202.5	0	202.5	45.9327	202.5	69.9145	202.5	95.5255	202.5	122.523	202.5	144.763	202.5	166.224
203.5	0	203.5	44.9358	203.5	68.7731	203.5	93.8094	203.5	120.158	203.5	141.863	203.5	163.198
204.5	0	204.5	44.5101	204.5	67.6168	204.5	92.1465	204.5	117.991	204.5	139.391	204.5	159.802
205.5	0	205.5	43.4359	205.5	66.325	205.5	90.4763	205.5	115.61	205.5	136.665	205.5	156.759
206.5	0	206.5	42.8389	206.5	65.2668	206.5	88.9458	206.5	113.518	206.5	134.169	206.5	153.962
207.5	0	207.5	42.1096	207.5	63.9249	207.5	87.0559	207.5	111.412	207.5	131.475	207.5	150.967
208.5	0	208.5	41.6136	208.5	63.1879	208.5	85.9215	208.5	109.741	208.5	129.339	208.5	148.41
209.5	0	209.5	40.8241	209.5	61.9359	209.5	84.0426	209.5	107.266	209.5	126.691	209.5	145.609
210.5	0	210.5	39.9893	210.5	60.2777	210.5	81.639	210.5	104.565	210.5	123.519	210.5	141.761
211.5	0	211.5	39.9581	211.5	60.1579	211.5	82.1801	211.5	104.313	211.5	123.001	211.5	140.965
212.5	0	212.5	38.7667	212.5	58.7891	212.5	79.6645	212.5	101.699	212.5	119.868	212.5	137.721
213.5	0	213.5	38.0772	213.5	57.843	213.5	78.3853	213.5	99.8397	213.5	117.921	213.5	135.111
214.5	0	214.5	37.3432	214.5	56.5148	214.5	76.682	214.5	97.4085	214.5	115.403	214.5	132.625
215.5	0	215.5	37.1385	215.5	56.1547	215.5	75.9146	215.5	96.7273	215.5	114.184	215.5	130.95
216.5	0	216.5	36.8854	216.5	55.6335	216.5	75.102	216.5	95.431	216.5	112.261	216.5	129.047
217.5	0	217.5	35.642	217.5	54.1184	217.5	73.3047	217.5	93.1882	217.5	109.735	217.5	125.912
218.5	0	218.5	35.5499	218.5	53.5097	218.5	72.2133	218.5	91.8296	218.5	108.396	218.5	124.122
219.5	0	219.5	35.0698	219.5	52.5226	219.5	71.0809	219.5	90.226	219.5	106.325	219.5	122.051
220.5	0	220.5	34.5034	220.5	51.6453	220.5	69.768	220.5	89.0175	220.5	104.687	220.5	120.242
221.5	0	221.5	34.0014	221.5	50.6738	221.5	68.4043	221.5	87.1385	221.5	102.721	221.5	117.951
222.5	0	222.5	33.635	222.5	50.3726	222.5	67.5352	222.5	86.1017	222.5	101.421	222.5	116.574
223.5	0	223.5	32.8116	223.5	49.3227	223.5	66.4778	223.5	84.6093	223.5	99.5151	223.5	114.364
224.5	0	224.5	33.0124	224.5	49.1773	224.5	66.4891	224.5	84.4428	224.5	98.8417	224.5	113.448
225.5	0	225.5	31.8667	225.5	47.5625	225.5	63.8357	225.5	81.3925	225.5	95.9894	225.5	109.99
226.5	0	226.5	31.4143	226.5	47.0558	226.5	63.7563	226.5	80.896	226.5	95.0788	226.5	109.079
227.5	0	227.5	30.8401	227.5	46.3602	227.5	62.3185	227.5	79.4417	227.5	93.4093	227.5	107.054
228.5	0	228.5	30.0503	228.5	44.9731	228.5	60.6872	228.5	77.1569	228.5	91.3207	228.5	104.658
229.5	0	229.5	29.9733	229.5	44.3535	229.5	58.9626	229.5	74.9546	229.5	89.3339	229.5	102.695
230.5	0	230.5	29.9058	230.5	45.0688	230.5	60.658	230.5	76.7854	230.5	90.1127	230.5	103.151
231.5	0	231.5	29.5948	231.5	44.0141	231.5	59.1434	231.5	75.3785	231.5	88.3523	231.5	101.257
232.5	0	232.5	29.0253	232.5	43.3691	232.5	58.0226	232.5	73.8292	232.5	86.6835	232.5	99.3354
233.5	0	233.5	28.4296	233.5	42.409	233.5	57.1525	233.5	72.462	233.5	85.2796	233.5	97.6873
234.5	0	234.5	28.0569	234.5	41.3398	234.5	55.6899	234.5	70.7596	234.5	83.5984	234.5	95.9163
235.5	0	235.5	27.9276	235.5	41.2637	235.5	55.2899	235.5	70.0709	235.5	82.7072	235.5	94.8298
236.5	0	236.5	27.7902	236.5	40.9039	236.5	54.6583	236.5	69.6311	236.5	81.7682	236.5	93.7401
237.5	0	237.5	26.4124	237.5	39.2129	237.5	52.6857	237.5	66.9893	237.5	79.4827	237.5	91.155
238.5	0	238.5	27.0538	238.5	40.1121	238.5	53.8387	238.5	68.5554	238.5	80.0159	238.5	91.4186
239.5	0	239.5	26.6366	239.5	39.4199	239.5	52.6599	239.5	66.564	239.5	78.5015	239.5	89.7091
240.5	0	240.5	25.371	240.5	37.7207	240.5	50.5356	240.5	64.0214	240.5	75.8144	240.5	87.2202
241.5	0	241.5	25.619	241.5	38.257	241.5	50.6505	241.5	64.326	241.5	75.8148	241.5	86.9434
242.5	0	242.5	24.7757	242.5	36.9598	242.5	49.3228	242.5	62.8507	242.5	74.1327	242.5	85.0591
243.5	0	243.5	25.03	243.5	37.0059	243.5	49.2419	243.5	62.5112	243.5	73.6835	243.5	84.5904
244.5	0	244.5	24.1432	244.5	35.8618	244.5	48.0157	244.5	60.8773	244.5	72.0121	244.5	82.6228
245.5	0	245.5	24.2303	245.5	35.9382	245.5	47.8903	245.5	60.6464	245.5	71.5995	245.5	82.0826
246.5	0	246.5	23.9065	246.5	35.3367	246.5	47.609	246.5	60.0494	246.5	70.6881	246.5	80.7591
247.5	0	247.5	23.4933	247.5	34.6024	247.5	46.3841	247.5	58.6808	247.5	69.0234	247.5	79.5923
248.5	0	248.5	22.7932	248.5	33.9031	248.5	45.2852	248.5	57.5449	248.5	67.9495	248.5	77.9479
249.5	0	249.5	23.5358	249.5	34.5754	249.5	45.9711	249.5	57.9284	249.5	68.2186	249.5	77.9821
250.5	0	250.5	22.6272	250.5	33.5645	250.5	44.6965	250.5	56.5643	250.5	66.7537	250.5	76.2764
251.5	0	251.5	22.2784	251.5	32.9363	251.5	43.6329	251.5	55.6241	251.5	65.5077	251.5	75.0899
252.5	0	252.5	22.4178	252.5	32.9144	252.5	43.6188	252.5	55.2225	252.5	64.8956	252.5	74.5225
253.5	0	253.5	21.9429	253.5	32.1821	253.5	42.9271	253.5	54.4936	253.5	64.0546	253.5	73.3752
254.5	0	254.5	21.6893	254.5	31.9371	254.5	42.3356	254.5	53.7956	254.5	63.4249	254.5	72.4615
255.5	0	255.5	21.3925	255.5	31.2008	255.5	41.584	255.5	52.7429	255.5	62.3773	255.5	71.6166
256.5	0	256.5	20.9159	256.5	30.7109	256.5	40.7426	256.5	51.8815	256.5	61.2678	256.5	70.465
257.5	0	257.5	21.1866	257.5	30.8211	257.5	41.2583	257.5	52.0765	257.5	61.5956	257.5	70.0674
258.5	0	258.5	20.6432	258.5	30.1156	258.5	40.2731	258.5	50.8702	258.5	60.0514	258.5	68.8982
259.5	0	259.5	20.0026	259.5	29.7598	259.5	39.3055	259.5	49.9237	259.5	58.7886	259.5	67.8486
260.5	0	260.5	20.23	260.5	29.9824	260.5	39.9161	260.5	50.1769	260.5	59.2081	260.5	67.4045
261.5	0	261.5	19.8588	261.5	29.5511	261.5	39.42	261.5	49.4276	261.5	58.4241	261.5	66.4584
262.5	0	262.5	19.3155	262.5	28.5438	262.5	37.5903	262.5	47.937	262.5	56.407	262.5	65.1967
263.5	0	263.5	19.1686	263.5	28.6004	263.5	37.8845	263.5	47.6686	263.5	56.2862	263.5	64.5455
264.5	0	264.5	19.1757	264.5	27.9973	264.5	37.2548	264.5	47.2393	264.5	55.775	264.5	63.8205
265.5	0	265.5	18.7417	265.5	27.8528	265.5	36.6219	265.5	46.5245	265.5	55.007	265.5	62.8256
266.5	0	266.5	18.5143	266.5	27.4477	266.5	36.1286	266.5	45.8085	266.5	54.3019	266.5	62.3045
267.5	0	267.5	18.5464	267.5	27.2719	267.5	35.993	267.5	45.3726	267.5	53.8046	267.5	61.3889
