# Supplementary material for: Hemagglutinin double-mutation enhances binding of human-infecting avian influenza virus clade 2.3.4.4b H5Ny to human and SLeX receptors
Source: EMBO Rep. 2026 Jun 16;27(14):4079–99. doi: 10.1038/s44319-026-00816-2 (PMC13400655; doi:10.1038/s44319-026-00816-2)
Supplement: Supplementary file 6 — Source data Fig. 2 [file 44319_2026_816_MOESM6_ESM.zip › Figure 2/2F/Figure 2F.xlsx]

## Sheet: Sheet1
PBST_X	PBST_Y	0.078uM_X	0.078uM_Y	0.156uM_X	0.156uM_Y	0.3125uM_X	0.3125uM_Y	0.625uM_X	0.625uM_Y	1.25uM_X	1.25uM_Y	2.5uM_X	2.5uM_Y
60.5	0	60.5	0.351955	60.5	0.100784	60.5	0.470833	60.5	-0.0583344	60.5	0.299614	60.5	0.0272217
61.5	0	61.5	0.376953	61.5	-0.35078	61.5	0.257553	61.5	-0.271614	61.5	0.169533	61.5	-0.130989
62.5	0	62.5	0.442963	62.5	0.134758	62.5	0.636055	62.5	0.315483	62.5	0.20507	62.5	-0.0263062
63.5	0	63.5	0.230068	63.5	0.419525	63.5	0.475121	63.5	0.104546	63.5	-0.019928	63.5	-0.164589
64.5	0	64.5	0.0456924	64.5	-0.177742	64.5	-0.117462	64.5	-0.233345	64.5	-0.00977325	64.5	-0.103653
65.5	0	65.5	0.17968	65.5	-0.335552	65.5	0.210274	65.5	0.104156	65.5	0.299995	65.5	0.240494
66.5	0	66.5	0.104679	66.5	-0.240242	66.5	0.3302	66.5	0.308846	66.5	0.376167	66.5	0.351036
67.5	0	67.5	-0.0691452	67.5	-0.106644	67.5	0.21653	67.5	0.260803	67.5	0.376953	67.5	-0.0641937
68.5	0	68.5	0.00624847	68.5	-0.0687485	68.5	0.136848	68.5	-0.28373	68.5	0.219925	68.5	-0.314583
69.5	0	69.5	0.405075	69.5	0.136715	69.5	0.395042	69.5	-0.0364685	69.5	0.318359	69.5	-0.0286484
70.5	0	70.5	0.233589	70.5	-0.235939	70.5	0.0157471	70.5	-0.244667	70.5	0.133202	70.5	-0.220833
71.5	0	71.5	0.0886688	71.5	-0.0886726	71.5	-0.00846863	71.5	-0.0196686	71.5	-0.0191422	71.5	-0.207161
72.5	0	72.5	-0.0773468	72.5	-0.0515633	72.5	-0.197533	72.5	-0.310287	72.5	-0.0531235	72.5	-0.230209
73.5	0	73.5	-0.271099	73.5	-0.0386772	73.5	-0.0545654	73.5	-0.232559	73.5	-0.116409	73.5	0.0111923
74.5	0	74.5	0.247265	74.5	0.248047	74.5	0.122391	74.5	0.21666	74.5	0.168358	74.5	0.229561
75.5	0	75.5	0.0238266	75.5	-0.209373	75.5	-0.0678406	75.5	0.0158844	75.5	-0.0519485	75.5	-0.240753
76.5	0	76.5	-0.242981	76.5	-0.303917	76.5	-0.0194168	76.5	-0.102882	76.5	-0.13829	76.5	-0.439201
77.5	0	77.5	-0.405865	77.5	-0.357037	77.5	0.0735626	77.5	-0.251312	77.5	-0.352737	77.5	-0.476303
78.5	0	78.5	-0.311333	78.5	-0.351173	78.5	-0.407692	78.5	-0.0540466	78.5	-0.30117	78.5	-0.586456
79.5	0	79.5	-0.227352	79.5	-0.127743	79.5	0.000900269	79.5	0.118996	79.5	-0.203911	79.5	-0.300529
80.5	0	80.5	0.0515633	80.5	-0.120701	80.5	0.248177	80.5	0.176819	80.5	0.107819	80.5	0.0604248
81.5	0	81.5	0.0867195	81.5	-0.150387	81.5	-0.0494766	81.5	0.163544	81.5	0.0660172	81.5	0.0061264
82.5	0	82.5	-0.033989	82.5	-0.327736	82.5	-0.132301	82.5	0.116272	82.5	-0.185158	82.5	-0.416931
83.5	0	83.5	-0.172665	83.5	-0.368755	83.5	-0.0869904	83.5	0.23111	83.5	-0.0250015	83.5	-0.557556
84.5	0	84.5	-0.13438	84.5	-0.451569	84.5	0.0958252	84.5	0.0643158	84.5	-0.36055	84.5	-0.422005
85.5	0	85.5	-0.29454	85.5	-0.245319	85.5	-0.262383	85.5	-0.121628	85.5	-0.0675812	85.5	-0.400528
86.5	0	86.5	-0.204296	86.5	-0.028904	86.5	-0.150261	86.5	0.0279922	86.5	-0.0996094	86.5	-0.395828
87.5	0	87.5	-0.278519	87.5	-0.464066	87.5	-0.288155	87.5	-0.246231	87.5	-0.28125	87.5	-0.540756
88.5	0	88.5	-0.151566	88.5	-0.423439	88.5	-0.126434	88.5	-0.353653	88.5	-0.145706	88.5	-0.210678
89.5	0	89.5	-0.0863304	89.5	-0.264843	89.5	-0.0744858	89.5	0.129555	89.5	0.205467	89.5	-0.00403595
90.5	0	90.5	-0.417973	90.5	-0.201565	90.5	-0.397919	90.5	-0.47084	90.5	0.0214844	90.5	-0.323959
91.5	0	91.5	-0.357422	91.5	-0.303905	91.5	-0.53112	91.5	-0.491539	91.5	-0.438278	91.5	-0.682938
92.5	0	92.5	-0.226566	92.5	-0.909767	92.5	-0.214325	92.5	-0.563026	92.5	-0.402733	92.5	-0.155991
93.5	0	93.5	-0.391022	93.5	1.47695	93.5	0.19973	93.5	0.416267	93.5	-0.805084	93.5	1.45377
94.5	0	94.5	10.357	94.5	17.8762	94.5	29.5482	94.5	2.98619	94.5	81.3938	94.5	175.814
95.5	0	95.5	11.3008	95.5	33.0668	95.5	61.965	95.5	64.2132	95.5	215.751	95.5	403.803
96.5	0	96.5	22.1578	96.5	54.1105	96.5	101.868	96.5	134.527	96.5	343.955	96.5	584.2
97.5	0	97.5	32.1539	97.5	72.9211	97.5	137.522	97.5	206.192	97.5	443.742	97.5	705.199
98.5	0	98.5	41.4906	98.5	90.8207	98.5	169.983	98.5	267.614	98.5	521.903	98.5	789.573
99.5	0	99.5	49.9547	99.5	107.036	99.5	198.941	99.5	320.117	99.5	582.991	99.5	850.007
100.5	0	100.5	57.9141	100.5	121.868	100.5	225.125	100.5	364.653	100.5	631.689	100.5	894.887
101.5	0	101.5	65.9281	101.5	135.947	101.5	248.95	101.5	402.81	101.5	670.737	101.5	929.621
102.5	0	102.5	73.0184	102.5	149.009	102.5	270.186	102.5	436.023	102.5	702.064	102.5	956.956
103.5	0	103.5	79.7699	103.5	161.186	103.5	289.422	103.5	464.621	103.5	728.064	103.5	979.206
104.5	0	104.5	86.5379	104.5	172.963	104.5	307.349	104.5	489.577	104.5	750.134	104.5	997.833
105.5	0	105.5	92.9566	105.5	183.771	105.5	323.362	105.5	510.912	105.5	768.357	105.5	1013.2
106.5	0	106.5	99.2402	106.5	193.857	106.5	338.104	106.5	529.817	106.5	783.895	106.5	1026.52
107.5	0	107.5	105.182	107.5	203.226	107.5	351.323	107.5	546.219	107.5	797.468	107.5	1038.1
108.5	0	108.5	110.607	108.5	212.512	108.5	363.496	108.5	560.805	108.5	809.221	108.5	1048.53
109.5	0	109.5	115.502	109.5	220.46	109.5	374.4	109.5	573.254	109.5	819.13	109.5	1057.26
110.5	0	110.5	120.074	110.5	227.999	110.5	384.306	110.5	584.291	110.5	827.912	110.5	1064.89
111.5	0	111.5	124.717	111.5	235.603	111.5	393.645	111.5	594.449	111.5	835.719	111.5	1072.19
112.5	0	112.5	129.335	112.5	242.426	112.5	401.812	112.5	603.568	112.5	842.882	112.5	1078.91
113.5	0	113.5	133.971	113.5	249.125	113.5	409.906	113.5	611.979	113.5	849.652	113.5	1084.99
114.5	0	114.5	137.717	114.5	255.207	114.5	417.027	114.5	619.218	114.5	855.129	114.5	1090.36
115.5	0	115.5	141.658	115.5	260.979	115.5	423.941	115.5	625.648	115.5	860.711	115.5	1095.68
116.5	0	116.5	145.584	116.5	266.165	116.5	430.006	116.5	631.796	116.5	865.662	116.5	1100.42
117.5	0	117.5	149.093	117.5	270.905	117.5	435.396	117.5	637.023	117.5	869.732	117.5	1104.63
118.5	0	118.5	152.493	118.5	275.989	118.5	440.88	118.5	642.274	118.5	874.228	118.5	1108.9
119.5	0	119.5	155.52	119.5	280.73	119.5	445.581	119.5	647.13	119.5	877.777	119.5	1112.54
120.5	0	120.5	158.699	120.5	285.239	120.5	450.189	120.5	651.762	120.5	881.476	120.5	1116.24
121.5	0	121.5	161.724	121.5	288.864	121.5	454.375	121.5	655.604	121.5	884.794	121.5	1119.43
122.5	0	122.5	164.789	122.5	292.699	122.5	458.331	122.5	659.093	122.5	887.909	122.5	1122.21
123.5	0	123.5	167.796	123.5	296.343	123.5	462.012	123.5	662.579	123.5	890.896	123.5	1125.28
124.5	0	124.5	170.321	124.5	300.082	124.5	465.551	124.5	666.042	124.5	893.562	124.5	1128.43
125.5	0	125.5	172.844	125.5	303.564	125.5	468.947	125.5	669.144	125.5	896.368	125.5	1131.43
126.5	0	126.5	175.636	126.5	306.596	126.5	471.947	126.5	672.205	126.5	898.73	126.5	1134.01
127.5	0	127.5	178.042	127.5	309.632	127.5	475.205	127.5	674.934	127.5	901.269	127.5	1136.23
128.5	0	128.5	179.908	128.5	312.368	128.5	477.702	128.5	677.439	128.5	903.431	128.5	1138.45
129.5	0	129.5	182.221	129.5	315.116	129.5	480.215	129.5	679.639	129.5	905.285	129.5	1140.66
130.5	0	130.5	184.094	130.5	317.455	130.5	482.69	130.5	681.703	130.5	907.438	130.5	1142.7
131.5	0	131.5	186.345	131.5	319.889	131.5	485.004	131.5	684.141	131.5	909.489	131.5	1144.89
132.5	0	132.5	188.221	132.5	321.986	132.5	486.863	132.5	685.693	132.5	910.686	132.5	1146.87
133.5	0	133.5	190.133	133.5	324.216	133.5	489.167	133.5	688.047	133.5	912.783	133.5	1148.93
134.5	0	134.5	191.329	134.5	326.201	134.5	490.761	134.5	689.75	134.5	914.191	134.5	1150.65
135.5	0	135.5	193.235	135.5	328.056	135.5	492.533	135.5	691.373	135.5	915.731	135.5	1152.23
136.5	0	136.5	194.936	136.5	330.136	136.5	494.256	136.5	693.012	136.5	917.495	136.5	1154.06
137.5	0	137.5	196.699	137.5	332.045	137.5	496.413	137.5	694.873	137.5	919.151	137.5	1155.93
138.5	0	138.5	198.32	138.5	333.842	138.5	498.077	138.5	696.408	138.5	920.635	138.5	1157.5
139.5	0	139.5	199.859	139.5	335.462	139.5	499.39	139.5	697.833	139.5	921.868	139.5	1159.06
140.5	0	140.5	201.509	140.5	337.372	140.5	501.248	140.5	699.48	140.5	923.635	140.5	1160.64
141.5	0	141.5	203.011	141.5	338.835	141.5	502.789	141.5	701.058	141.5	925.005	141.5	1162
142.5	0	142.5	203.928	142.5	340.062	142.5	503.76	142.5	701.765	142.5	925.661	142.5	1163.27
143.5	0	143.5	205.472	143.5	341.833	143.5	505.003	143.5	703.394	143.5	927.174	143.5	1164.77
144.5	0	144.5	206.584	144.5	342.904	144.5	506.138	144.5	704.533	144.5	928.299	144.5	1165.78
145.5	0	145.5	207.528	145.5	344.091	145.5	507.493	145.5	705.908	145.5	929.321	145.5	1167.11
146.5	0	146.5	208.852	146.5	345.341	146.5	508.718	146.5	707.121	146.5	930.647	146.5	1168.64
147.5	0	147.5	209.866	147.5	346.832	147.5	509.631	147.5	707.743	147.5	931.536	147.5	1169.45
148.5	0	148.5	210.928	148.5	348.089	148.5	510.813	148.5	708.824	148.5	932.583	148.5	1170.99
149.5	0	149.5	211.869	149.5	348.766	149.5	511.761	149.5	709.977	149.5	933.697	149.5	1171.77
150.5	0	150.5	212.919	150.5	349.834	150.5	512.925	150.5	710.807	150.5	934.589	150.5	1172.85
151.5	0	151.5	214.367	151.5	350.638	151.5	513.795	151.5	712.925	151.5	935.855	151.5	1174.27
152.5	0	152.5	214.339	152.5	353.33	152.5	514.858	152.5	712.31	152.5	936.256	152.5	1174.66
153.5	0	153.5	211.361	153.5	343.812	153.5	502.73	153.5	712.742	153.5	910.468	153.5	1150.37
154.5	0	154.5	208.935	154.5	332.814	154.5	483.644	154.5	689.83	154.5	856.852	154.5	1066.84
155.5	0	155.5	201.141	155.5	317.944	155.5	459.308	155.5	656.808	155.5	798.543	155.5	986.078
156.5	0	156.5	193.862	156.5	305.372	156.5	437.9	156.5	618.714	156.5	751.184	156.5	921.073
157.5	0	157.5	186.675	157.5	293.857	157.5	418.227	157.5	585.878	157.5	710.596	157.5	866.73
158.5	0	158.5	180.268	158.5	282.714	158.5	401.039	158.5	557.312	158.5	675.123	158.5	819.625
159.5	0	159.5	174.527	159.5	272.921	159.5	385.45	159.5	531.978	159.5	643.938	159.5	778.779
160.5	0	160.5	169.227	160.5	263.986	160.5	371.122	160.5	509.033	160.5	615.428	160.5	742.256
161.5	0	161.5	164.227	161.5	255.401	161.5	357.591	161.5	488.029	161.5	589.754	161.5	709.237
162.5	0	162.5	159.342	162.5	247.489	162.5	345.281	162.5	468.905	162.5	566.616	162.5	679.272
163.5	0	163.5	155.03	163.5	240.075	163.5	333.521	163.5	451.524	163.5	545.005	163.5	651.903
164.5	0	164.5	150.729	164.5	232.939	164.5	322.726	164.5	435.236	164.5	524.959	164.5	626.839
165.5	0	165.5	146.865	165.5	226.079	165.5	312.704	165.5	420.24	165.5	506.645	165.5	603.684
166.5	0	166.5	142.942	166.5	219.841	166.5	303.116	166.5	406.657	166.5	489.507	166.5	582.221
167.5	0	167.5	139.177	167.5	213.795	167.5	294.28	167.5	393.289	167.5	473.068	167.5	561.994
168.5	0	168.5	135.779	168.5	208.356	168.5	285.784	168.5	380.687	168.5	458.093	168.5	543.013
169.5	0	169.5	132.363	169.5	202.648	169.5	277.479	169.5	368.88	169.5	443.719	169.5	525.291
170.5	0	170.5	129.051	170.5	197.342	170.5	269.857	170.5	357.857	170.5	430.086	170.5	508.713
171.5	0	171.5	126.259	171.5	192.613	171.5	262.25	171.5	347.422	171.5	417.495	171.5	493.292
172.5	0	172.5	123.161	172.5	187.871	172.5	255.397	172.5	337.547	172.5	405.664	172.5	478.332
173.5	0	173.5	120.297	173.5	183.456	173.5	249.046	173.5	328.332	173.5	394.454	173.5	464.281
174.5	0	174.5	117.763	174.5	179.383	174.5	243.015	174.5	319.623	174.5	383.646	174.5	450.941
175.5	0	175.5	114.997	175.5	175.023	175.5	236.716	175.5	310.716	175.5	373.325	175.5	438.326
176.5	0	176.5	112.104	176.5	170.327	176.5	230.646	176.5	302.238	176.5	363.003	176.5	426.082
177.5	0	177.5	109.744	177.5	166.689	177.5	225.342	177.5	295.053	177.5	353.504	177.5	415.237
178.5	0	178.5	107.645	178.5	163.417	178.5	220.204	178.5	287.47	178.5	344.929	178.5	404.264
179.5	0	179.5	105.574	179.5	159.664	179.5	214.981	179.5	280.485	179.5	336.466	179.5	393.823
180.5	0	180.5	103.396	180.5	156.087	180.5	210.167	180.5	273.992	180.5	328.064	180.5	383.971
181.5	0	181.5	100.93	181.5	152.847	181.5	205.219	181.5	267.232	181.5	320.315	181.5	374.494
182.5	0	182.5	98.9059	182.5	149.442	182.5	200.774	182.5	261.046	182.5	312.709	182.5	365.303
183.5	0	183.5	96.8191	183.5	146.114	183.5	196.411	183.5	254.788	183.5	305.133	183.5	356.326
184.5	0	184.5	94.9723	184.5	143.458	184.5	192.075	184.5	249.277	184.5	298.572	184.5	348.208
185.5	0	185.5	93.0652	185.5	140.364	185.5	188.085	185.5	243.718	185.5	292.052	185.5	340.318
186.5	0	186.5	91.0492	186.5	137.454	186.5	184.148	186.5	238.021	186.5	285.235	186.5	332.006
187.5	0	187.5	89.5363	187.5	134.754	187.5	180.107	187.5	233.109	187.5	279.264	187.5	324.829
188.5	0	188.5	87.8324	188.5	132.234	188.5	176.521	188.5	228.402	188.5	273.356	188.5	317.968
189.5	0	189.5	86.3219	189.5	129.945	189.5	173.328	189.5	223.808	189.5	267.739	189.5	311.173
190.5	0	190.5	85.0043	190.5	127.319	190.5	170.08	190.5	219.46	190.5	262.349	190.5	304.801
191.5	0	191.5	83.3019	191.5	124.754	191.5	166.381	191.5	214.656	191.5	256.973	191.5	298.071
192.5	0	192.5	81.7109	192.5	122.666	192.5	163.255	192.5	210.249	192.5	251.871	192.5	292.029
193.5	0	193.5	80.5316	193.5	120.477	193.5	160.272	193.5	206.267	193.5	247.133	193.5	286.38
194.5	0	194.5	79.3289	194.5	118.48	194.5	157.69	194.5	202.545	194.5	242.347	194.5	280.614
195.5	0	195.5	77.9555	195.5	116.384	195.5	154.619	195.5	198.537	195.5	237.735	195.5	275.097
196.5	0	196.5	76.2738	196.5	114.287	196.5	151.661	196.5	194.63	196.5	232.957	196.5	269.711
197.5	0	197.5	75.1121	197.5	112.492	197.5	149.005	197.5	190.974	197.5	228.843	197.5	264.372
198.5	0	198.5	73.959	198.5	110.192	198.5	146.242	198.5	187.253	198.5	224.353	198.5	259.31
199.5	0	199.5	72.516	199.5	108.084	199.5	143.616	199.5	183.73	199.5	220.22	199.5	254.47
200.5	0	200.5	71.3313	200.5	106.354	200.5	141.218	200.5	180.873	200.5	216.257	200.5	250.02
201.5	0	201.5	70.6219	201.5	105.017	201.5	139.113	201.5	177.699	201.5	212.666	201.5	245.721
202.5	0	202.5	69.3098	202.5	103.253	202.5	136.316	202.5	174.257	202.5	208.775	202.5	240.974
203.5	0	203.5	67.9117	203.5	101.376	203.5	134.041	203.5	171.203	203.5	205.01	203.5	236.797
204.5	0	204.5	66.8109	204.5	99.5813	204.5	131.792	204.5	168.561	204.5	201.754	204.5	232.766
205.5	0	205.5	66.4891	205.5	98.4641	205.5	130.115	205.5	165.971	205.5	198.811	205.5	228.703
206.5	0	206.5	65.4125	206.5	96.9582	206.5	127.881	206.5	163.264	206.5	195.171	206.5	224.899
207.5	0	207.5	63.8289	207.5	95.1852	207.5	125.146	207.5	160.066	207.5	191.553	207.5	220.913
208.5	0	208.5	62.7391	208.5	93.4863	208.5	123.34	208.5	157.385	208.5	188.687	208.5	217.224
209.5	0	209.5	62.0262	209.5	92.0937	209.5	121.647	209.5	155.255	209.5	185.778	209.5	213.868
210.5	0	210.5	61.218	210.5	91.0801	210.5	119.983	210.5	152.844	210.5	183.085	210.5	210.451
211.5	0	211.5	60.1941	211.5	89.6109	211.5	117.99	211.5	150.334	211.5	179.961	211.5	207.215
212.5	0	212.5	59.191	212.5	88.2348	212.5	116.077	212.5	147.511	212.5	176.906	212.5	203.73
213.5	0	213.5	58.4543	213.5	86.557	213.5	114.19	213.5	145.337	213.5	174.507	213.5	200.333
214.5	0	214.5	57.5445	214.5	85.548	214.5	112.716	214.5	143.396	214.5	171.673	214.5	197.43
215.5	0	215.5	56.7426	215.5	84.3644	215.5	111.09	215.5	141.212	215.5	169.218	215.5	194.548
216.5	0	216.5	55.632	216.5	83.2168	216.5	109.262	216.5	138.977	216.5	166.62	216.5	191.3
217.5	0	217.5	55.0777	217.5	82.1121	217.5	107.38	217.5	136.776	217.5	164.046	217.5	188.383
218.5	0	218.5	54.4973	218.5	80.7195	218.5	105.926	218.5	134.747	218.5	161.518	218.5	185.694
219.5	0	219.5	54.0863	219.5	79.5922	219.5	104.777	219.5	133.09	219.5	159.335	219.5	183.33
220.5	0	220.5	52.9605	220.5	78.2496	220.5	103.27	220.5	131.035	220.5	157.089	220.5	180.263
221.5	0	221.5	52.1812	221.5	77.2578	221.5	101.602	221.5	129.265	221.5	154.652	221.5	177.37
222.5	0	222.5	51.1973	222.5	76.2164	222.5	100.117	222.5	127.097	222.5	152.482	222.5	174.921
223.5	0	223.5	50.498	223.5	75.3152	223.5	98.6595	223.5	125.301	223.5	150.481	223.5	172.423
224.5	0	224.5	49.7621	224.5	74.1176	224.5	97.1837	224.5	123.669	224.5	148.708	224.5	169.997
225.5	0	225.5	49.268	225.5	73.2301	225.5	95.9876	225.5	122.212	225.5	146.554	225.5	167.615
226.5	0	226.5	48.8023	226.5	72.2363	226.5	94.7822	226.5	120.593	226.5	144.556	226.5	165.428
227.5	0	227.5	48.1105	227.5	71.1563	227.5	93.5747	227.5	118.696	227.5	142.479	227.5	163.366
228.5	0	228.5	47.309	228.5	70.2066	228.5	92.2958	228.5	116.976	228.5	140.516	228.5	161.061
229.5	0	229.5	46.7058	229.5	69.1695	229.5	91.115	229.5	115.535	229.5	138.928	229.5	158.989
230.5	0	230.5	46.4184	230.5	68.5758	230.5	89.9607	230.5	114.051	230.5	137.14	230.5	156.555
231.5	0	231.5	45.6367	231.5	67.6289	231.5	88.6388	231.5	112.634	231.5	135.295	231.5	154.351
232.5	0	232.5	44.8137	232.5	66.6027	232.5	87.7599	232.5	111.219	232.5	133.316	232.5	152.497
233.5	0	233.5	44.3203	233.5	65.7562	233.5	86.597	233.5	109.825	233.5	131.687	233.5	150.598
234.5	0	234.5	43.6609	234.5	64.798	234.5	85.4736	234.5	108.184	234.5	129.993	234.5	148.492
235.5	0	235.5	43.223	235.5	64.025	235.5	84.5482	235.5	106.887	235.5	128.246	235.5	146.792
236.5	0	236.5	42.607	236.5	63.2691	236.5	83.5275	236.5	105.725	236.5	126.72	236.5	145.151
237.5	0	237.5	42.2191	237.5	62.8574	237.5	82.6404	237.5	104.267	237.5	125.776	237.5	143.341
238.5	0	238.5	41.7438	238.5	61.8738	238.5	81.6048	238.5	103.07	238.5	123.994	238.5	141.621
239.5	0	239.5	41.1937	239.5	60.8863	239.5	80.4204	239.5	101.735	239.5	122.501	239.5	139.665
240.5	0	240.5	40.7691	240.5	60.4027	240.5	79.6892	240.5	100.746	240.5	121.261	240.5	138.061
241.5	0	241.5	40.3055	241.5	59.9207	241.5	78.5751	241.5	99.6155	241.5	119.607	241.5	136.343
242.5	0	242.5	39.6605	242.5	59.0934	242.5	77.4404	242.5	98.2639	242.5	118.23	242.5	135.037
243.5	0	243.5	39.3738	243.5	58.4269	243.5	76.6009	243.5	97.1116	243.5	117.288	243.5	133.517
244.5	0	244.5	38.7937	244.5	57.5672	244.5	75.7142	244.5	95.919	244.5	115.889	244.5	131.565
245.5	0	245.5	38.4211	245.5	56.8305	245.5	74.9173	245.5	95.019	245.5	114.748	245.5	129.926
246.5	0	246.5	38.2723	246.5	56.618	246.5	74.1982	246.5	93.9846	246.5	113.485	246.5	129.103
247.5	0	247.5	37.5098	247.5	55.9383	247.5	73.1325	247.5	92.8038	247.5	112.178	247.5	127.664
248.5	0	248.5	37.034	248.5	54.9547	248.5	72.113	248.5	91.819	248.5	110.816	248.5	125.764
249.5	0	249.5	37.1152	249.5	54.5418	249.5	71.9657	249.5	90.7163	249.5	110.058	249.5	124.578
250.5	0	250.5	36.366	250.5	53.7707	250.5	70.7888	250.5	89.7561	250.5	108.5	250.5	123.026
251.5	0	251.5	35.8227	251.5	53.3215	251.5	69.7626	251.5	88.86	251.5	107.242	251.5	121.841
252.5	0	252.5	35.5598	252.5	52.5121	252.5	69.1083	252.5	87.6245	252.5	106.375	252.5	120.586
253.5	0	253.5	35.2293	253.5	51.8547	253.5	68.3818	253.5	86.5893	253.5	105.134	253.5	119.018
254.5	0	254.5	34.8652	254.5	51.5258	254.5	67.5536	254.5	85.7284	254.5	103.707	254.5	117.797
255.5	0	255.5	34.6461	255.5	51.157	255.5	67.0841	255.5	85.1413	255.5	103.196	255.5	116.998
256.5	0	256.5	34.216	256.5	50.382	256.5	66.3333	256.5	84.2467	256.5	102.085	256.5	115.571
257.5	0	257.5	33.3641	257.5	49.768	257.5	65.3775	257.5	83.2483	257.5	100.707	257.5	113.824
258.5	0	258.5	33.1605	258.5	49.3855	258.5	64.6759	258.5	82.2944	258.5	99.8117	258.5	112.51
259.5	0	259.5	33.0344	259.5	49.2152	259.5	64.2853	259.5	81.562	259.5	98.9012	259.5	111.998
260.5	0	260.5	32.7039	260.5	48.3656	260.5	63.6365	260.5	80.7194	260.5	97.6707	260.5	110.677
261.5	0	261.5	32.1801	261.5	47.7219	261.5	62.7372	261.5	79.4448	261.5	96.5531	261.5	109.45
262.5	0	262.5	32.2195	262.5	47.3797	262.5	62.4325	262.5	79.0569	262.5	95.9016	262.5	108.315
263.5	0	263.5	32.0203	263.5	46.7074	263.5	61.9126	263.5	78.1506	263.5	94.8488	263.5	107.326
264.5	0	264.5	31.6074	264.5	46.1613	264.5	61.231	264.5	77.4135	264.5	93.9363	264.5	106.641
265.5	0	265.5	31.1332	265.5	45.5125	265.5	60.6439	265.5	76.5948	265.5	92.9988	265.5	105.79
266.5	0	266.5	30.734	266.5	45.1957	266.5	59.8732	266.5	76.0276	266.5	92.1328	266.5	104.448
267.5	0	267.5	30.4211	267.5	44.6246	267.5	59.2911	267.5	75.1397	267.5	90.8305	267.5	103.232
268.5	0	268.5	29.9781	268.5	44.2894	268.5	58.6083	268.5	74.0901	268.5	90.0406	268.5	102.363
269.5	0	269.5	29.5793	269.5	43.8789	269.5	58.3193	269.5	73.4046	269.5	89.2965	269.5	101.49
270.5	0	270.5	29.3961	270.5	43.3387	270.5	57.2533	270.5	72.8776	270.5	88.6953	270.5	100.275
271.5	0	271.5	29.5285	271.5	43.3168	271.5	56.7943	271.5	72.3725	271.5	87.8641	271.5	99.3565
272.5	0	272.5	28.8754	272.5	42.7262	272.5	56.5154	272.5	71.6827	272.5	87.202	272.5	98.5788
273.5	0	273.5	28.3793	273.5	42.0539	273.5	55.9556	273.5	70.7819	273.5	86.0633	273.5	97.4534
274.5	0	274.5	28.0488	274.5	41.5414	274.5	55.3388	274.5	70.1643	274.5	85.5102	274.5	96.7296
275.5	0	275.5	28.1551	275.5	41.3484	275.5	54.8993	275.5	69.6901	275.5	84.9754	275.5	96.0182
276.5	0	276.5	27.9426	276.5	40.9562	276.5	54.4298	276.5	68.9506	276.5	83.9063	276.5	95.2069
277.5	0	277.5	27.8879	277.5	40.4398	277.5	53.8126	277.5	68.553	277.5	83.1258	277.5	94.1811
278.5	0	278.5	27.5379	278.5	40.2543	278.5	53.4228	278.5	68.1233	278.5	82.9168	278.5	93.2776
279.5	0	279.5	27.4125	279.5	40.0234	279.5	52.8404	279.5	67.2655	279.5	82.0098	279.5	92.4839
280.5	0	280.5	26.6875	280.5	39.4055	280.5	52.174	280.5	66.3846	280.5	80.8578	280.5	91.4905
281.5	0	281.5	26.7996	281.5	39.3887	281.5	51.9966	281.5	66.069	281.5	80.5254	281.5	91.1264
282.5	0	282.5	26.6031	282.5	39.2547	282.5	51.5818	282.5	65.7987	282.5	80.0016	282.5	90.5057
283.5	0	283.5	25.848	283.5	38.2574	283.5	50.9931	283.5	65.0452	283.5	78.9242	283.5	89.2581
284.5	0	284.5	25.5266	284.5	37.8918	284.5	50.5298	284.5	64.1194	284.5	77.9926	284.5	88.3214
285.5	0	285.5	25.5543	285.5	37.7805	285.5	50.1704	285.5	63.5768	285.5	77.4223	285.5	87.8823
286.5	0	286.5	25.5117	286.5	37.3668	286.5	49.6087	286.5	63.1421	286.5	76.941	286.5	86.9784
287.5	0	287.5	25.3621	287.5	37.1891	287.5	49.5134	287.5	62.721	287.5	76.6027	287.5	86.2366
288.5	0	288.5	24.9746	288.5	36.7723	288.5	48.8697	288.5	61.7178	288.5	75.4855	288.5	85.2909
289.5	0	289.5	24.6309	289.5	36.2074	289.5	48.2349	289.5	61.4128	289.5	74.8828	289.5	84.7858
290.5	0	290.5	24.3766	290.5	35.8699	290.5	47.94	290.5	60.8323	290.5	74.4457	290.5	84.4151
291.5	0	291.5	24.0523	291.5	35.6559	291.5	47.5486	291.5	60.3233	291.5	73.8707	291.5	83.6686
292.5	0	292.5	23.8613	292.5	35.409	292.5	47.0134	292.5	59.8225	292.5	73.2375	292.5	82.944
293.5	0	293.5	23.9793	293.5	35.2605	293.5	46.6865	293.5	59.4733	293.5	72.9992	293.5	82.2331
294.5	0	294.5	23.7297	294.5	34.8387	294.5	46.256	294.5	58.9549	294.5	72.6008	294.5	81.3784
295.5	0	295.5	23.7594	295.5	34.4258	295.5	46.0208	295.5	58.7221	295.5	71.8527	295.5	81.2327
296.5	0	296.5	23.3133	296.5	34.5562	296.5	45.5888	296.5	58.3245	296.5	71.1883	296.5	80.401
297.5	0	297.5	22.7586	297.5	34.0047	297.5	45.2091	297.5	57.5381	297.5	70.5133	297.5	79.5007
298.5	0	298.5	22.8355	298.5	33.6918	298.5	45.0728	298.5	57.169	298.5	70.2621	298.5	78.9807
299.5	0	299.5	22.3926	299.5	33.2824	299.5	44.0349	299.5	56.7655	299.5	69.557	299.5	78.0932
300.5	0	300.5	22.232	300.5	33.182	300.5	43.7923	300.5	56.3624	300.5	68.7824	300.5	77.7436
301.5	0	301.5	21.8918	301.5	32.4871	301.5	43.4372	301.5	55.5596	301.5	68.2055	301.5	76.9991
302.5	0	302.5	21.7137	302.5	32.1453	302.5	43.224	302.5	54.9424	302.5	67.7379	302.5	76.3264
303.5	0	303.5	21.3609	303.5	31.7422	303.5	43.2091	303.5	54.8053	303.5	67.2246	303.5	76.0628
304.5	0	304.5	21.293	304.5	31.675	304.5	42.4997	304.5	54.4909	304.5	66.6902	304.5	75.3331
305.5	0	305.5	21.2687	305.5	31.6363	305.5	42.0353	305.5	54.0858	305.5	66.2305	305.5	74.8159
306.5	0	306.5	21.2914	306.5	31.5152	306.5	41.8536	306.5	53.7358	306.5	65.8641	306.5	74.4772
307.5	0	307.5	21.1301	307.5	31.1109	307.5	41.6857	307.5	53.4217	307.5	65.4617	307.5	73.9342
308.5	0	308.5	21.2156	308.5	31.0836	308.5	41.5521	308.5	53.3151	308.5	65.2332	308.5	73.6061
309.5	0	309.5	20.775	309.5	30.8617	309.5	41.0685	309.5	52.3526	309.5	64.766	309.5	72.8315
310.5	0	310.5	20.2969	310.5	30.5918	310.5	40.5857	310.5	51.9756	310.5	64.1812	310.5	72.0221
311.5	0	311.5	20.4797	311.5	30.4344	311.5	40.6497	311.5	51.9307	311.5	63.775	311.5	71.8909
312.5	0	312.5	20.2875	312.5	30.009	312.5	40.1775	312.5	51.4432	312.5	63.1801	312.5	70.9815
313.5	0	313.5	20.1949	313.5	29.9465	313.5	40.1447	313.5	51.3799	313.5	62.9609	313.5	70.6354
314.5	0	314.5	20.2625	314.5	29.6695	314.5	39.879	314.5	51.0358	314.5	62.6152	314.5	70.2694
315.5	0	315.5	19.9594	315.5	29.5727	315.5	39.4755	315.5	50.3499	315.5	62.2004	315.5	69.8839
316.5	0	316.5	19.3754	316.5	29.132	316.5	38.8872	316.5	49.7835	316.5	61.4402	316.5	69.2354
317.5	0	317.5	19.2633	317.5	28.6242	317.5	38.7724	317.5	49.3245	317.5	60.9875	317.5	68.5296
318.5	0	318.5	19.1551	318.5	28.3887	318.5	38.6552	318.5	49.1276	318.5	60.7199	318.5	68.1503
319.5	0	319.5	19.1879	319.5	28.3629	319.5	38.3341	319.5	48.8565	319.5	60.3101	319.5	67.8241
320.5	0	320.5	19.0312	320.5	28.2559	320.5	37.9525	320.5	48.6417	320.5	60.1488	320.5	67.6237
321.5	0	321.5	18.7094	321.5	27.9352	321.5	37.3603	321.5	48.3432	321.5	59.6609	321.5	66.9639
322.5	0	322.5	18.4688	322.5	27.4855	322.5	37.0868	322.5	47.5424	322.5	58.7941	322.5	66.062
323.5	0	323.5	18.466	323.5	27.507	323.5	37.0595	323.5	47.037	323.5	58.5332	323.5	65.9905
324.5	0	324.5	18.0644	324.5	27.2523	324.5	36.7919	324.5	46.6764	324.5	58.2625	324.5	65.5292
325.5	0	325.5	17.8816	325.5	27.1238	325.5	36.8247	325.5	46.7839	325.5	58.1797	325.5	65.2354
326.5	0	326.5	18.0004	326.5	27.0309	326.5	36.6521	326.5	46.4838	326.5	57.4055	326.5	64.7018
327.5	0	327.5	17.9141	327.5	26.6059	327.5	36.1236	327.5	46.0928	327.5	56.8402	327.5	64.2026
328.5	0	328.5	17.8504	328.5	26.368	328.5	35.7095	328.5	45.671	328.5	56.8492	328.5	63.9944
329.5	0	329.5	17.7316	329.5	26.3711	329.5	35.5915	329.5	45.3096	329.5	56.4852	329.5	63.2385
330.5	0	330.5	17.2824	330.5	26.0621	330.5	35.3919	330.5	45.2042	330.5	56.0125	330.5	63.0342
331.5	0	331.5	17.2785	331.5	25.9488	331.5	35.1837	331.5	44.9835	331.5	55.6574	331.5	62.5049
332.5	0	332.5	17.2516	332.5	25.8387	332.5	34.8435	332.5	44.4741	332.5	55.3687	332.5	62.3628
333.5	0	333.5	17.3273	333.5	25.4398	333.5	34.6068	333.5	44.2495	333.5	55.1988	333.5	62.2014
334.5	0	334.5	17.268	334.5	25.641	334.5	34.3825	334.5	44.1799	334.5	55.0273	334.5	61.546
335.5	0	335.5	16.9719	335.5	25.4496	335.5	34.4954	335.5	43.7506	335.5	54.7566	335.5	61.1339
336.5	0	336.5	17.0437	336.5	25.0844	336.5	34.2927	336.5	43.4889	336.5	54.1578	336.5	60.8163
337.5	0	337.5	16.882	337.5	24.477	337.5	33.8853	337.5	43.3542	337.5	53.927	337.5	60.4132
338.5	0	338.5	16.3672	338.5	24.5328	338.5	33.229	338.5	42.646	338.5	53.3199	338.5	59.91
339.5	0	339.5	16.7766	339.5	24.7266	339.5	33.5724	339.5	42.6815	339.5	53.0309	339.5	59.7581
340.5	0	340.5	16.7508	340.5	24.5199	340.5	33.547	340.5	42.7862	340.5	53.1172	340.5	59.703
341.5	0	341.5	16.2625	341.5	24.2988	341.5	33.1548	341.5	42.6112	341.5	52.7148	341.5	59.2085
342.5	0	342.5	16.0273	342.5	24.0598	342.5	32.49	342.5	41.3229	342.5	52.1437	342.5	58.3905
343.5	0	343.5	16.2098	343.5	23.8371	343.5	32.7169	343.5	41.2202	343.5	52.1348	343.5	58.1081
344.5	0	344.5	16.6609	344.5	23.7531	344.5	32.8951	344.5	42.0913	344.5	52.4602	344.5	58.6682
345.5	0	345.5	16.0203	345.5	23.675	345.5	32.0876	345.5	41.7186	345.5	51.8254	345.5	58.0061
346.5	0	346.5	15.6113	346.5	23.3676	346.5	31.7404	346.5	40.644	346.5	50.9676	346.5	57.2221
347.5	0	347.5	15.7324	347.5	23.4324	347.5	31.6736	347.5	40.4987	347.5	50.8187	347.5	57.0608
348.5	0	348.5	15.6367	348.5	23.2527	348.5	31.638	348.5	40.5936	348.5	50.4027	348.5	56.8905
349.5	0	349.5	15.3012	349.5	22.8797	349.5	31.2939	349.5	40.0225	349.5	49.9027	349.5	56.4553
350.5	0	350.5	15.6105	350.5	23.023	350.5	31.1048	350.5	39.5979	350.5	49.7617	350.5	55.9952
351.5	0	351.5	15.6312	351.5	22.9945	351.5	31.2306	351.5	40.3674	351.5	50.0238	351.5	56.0475
352.5	0	352.5	15.4242	352.5	22.7387	352.5	31.497	352.5	40.8354	352.5	50.1719	352.5	56.0495
