# Supplementary material for: Hemagglutinin double-mutation enhances binding of human-infecting avian influenza virus clade 2.3.4.4b H5Ny to human and SLeX receptors
Source: EMBO Rep. 2026 Jun 16;27(14):4079–99. doi: 10.1038/s44319-026-00816-2 (PMC13400655; doi:10.1038/s44319-026-00816-2)
Supplement: Supplementary file 6 — Source data Fig. 2 [file 44319_2026_816_MOESM6_ESM.zip › Figure 2/2G/Figure 2G.xlsx]

## Sheet: Sheet1
PBST_X	PBST_Y	1.25uM_X	1.25uM_Y	2.5uM_X	2.5uM_Y	5uM_X	5uM_Y	10uM_X	10uM_Y	20uM_X	20uM_Y	40uM_X	40uM_Y
25.5	0	25.5	-0.0671387	25.5	-0.0767822	25.5	0.104797	25.5	0.110962	25.5	-0.266602	25.5	-0.0489502
26.5	0	26.5	0.220337	26.5	-0.0427856	26.5	-0.0159302	26.5	0.314453	26.5	0.0907593	26.5	0.114685
27.5	0	27.5	-0.219116	27.5	-0.426025	27.5	0.289551	27.5	-0.000366211	27.5	-0.47406	27.5	-0.241943
28.5	0	28.5	0.119202	28.5	0.226318	28.5	0.0223389	28.5	0.149658	28.5	-0.0576782	28.5	0.0787354
29.5	0	29.5	0.232056	29.5	0.0380249	29.5	0.225464	29.5	0.15741	29.5	0.121643	29.5	0.158447
30.5	0	30.5	-0.309326	30.5	-0.430298	30.5	0.135254	30.5	0.115662	30.5	-0.245544	30.5	-0.388428
31.5	0	31.5	0.187927	31.5	0.0192871	31.5	0.0719604	31.5	0.0214844	31.5	0.0255737	31.5	0.213501
32.5	0	32.5	-0.100708	32.5	-0.204102	32.5	-0.115906	32.5	-0.223816	32.5	-0.175598	32.5	-0.0985718
33.5	0	33.5	-0.317932	33.5	-0.202576	33.5	0.115723	33.5	-0.114014	33.5	-0.177551	33.5	-0.104858
34.5	0	34.5	-0.173401	34.5	-0.305359	34.5	-0.0862427	34.5	-0.271118	34.5	-0.254944	34.5	-0.115417
35.5	0	35.5	-0.11438	35.5	-0.192017	35.5	0.0442505	35.5	-0.250732	35.5	-0.216248	35.5	-0.208374
36.5	0	36.5	-0.298767	36.5	-0.295532	36.5	-0.0343018	36.5	-0.476135	36.5	-0.431885	36.5	-0.354858
37.5	0	37.5	-0.196411	37.5	-0.265442	37.5	-0.0377808	37.5	-0.382385	37.5	-0.311523	37.5	-0.0177002
38.5	0	38.5	-0.377319	38.5	-0.297485	38.5	-0.121033	38.5	-0.337891	38.5	-0.520142	38.5	-0.320862
39.5	0	39.5	-0.0949097	39.5	-0.19281	39.5	0.105957	39.5	-0.0691528	39.5	-0.111572	39.5	-0.272827
40.5	0	40.5	-0.248413	40.5	-0.397095	40.5	0.0168457	40.5	-0.207397	40.5	-0.255737	40.5	-0.236511
41.5	0	41.5	-0.246033	41.5	-0.345154	41.5	-0.0776367	41.5	-0.493713	41.5	-0.490051	41.5	-0.349792
42.5	0	42.5	-0.334351	42.5	-0.419739	42.5	-0.178833	42.5	-0.503906	42.5	-0.247131	42.5	-0.400146
43.5	0	43.5	0.0270386	43.5	0.110352	43.5	-0.412415	43.5	-0.133179	43.5	0.136475	43.5	0.187744
44.5	0	44.5	0.0531616	44.5	0.223999	44.5	0.203979	44.5	0.0964966	44.5	0.0290527	44.5	0.101379
45.5	0	45.5	-0.552734	45.5	-0.471313	45.5	-0.0546265	45.5	-0.0921631	45.5	-0.406128	45.5	-0.343567
46.5	0	46.5	-0.12146	46.5	0.24823	46.5	-0.219055	46.5	-0.0218506	46.5	0.148987	46.5	0.192444
47.5	0	47.5	-0.046875	47.5	0.190735	47.5	0.409058	47.5	0.0753784	47.5	0.228638	47.5	0.321289
48.5	0	48.5	-0.348022	48.5	-0.284973	48.5	0.2005	48.5	-0.0214844	48.5	-0.285767	48.5	-0.1521
49.5	0	49.5	0.28595	49.5	0.0892334	49.5	-0.266724	49.5	-0.0379028	49.5	0.160706	49.5	0.249451
50.5	0	50.5	0.308655	50.5	0.0634766	50.5	0.0579224	50.5	-0.00976563	50.5	0.0411987	50.5	0.03302
51.5	0	51.5	-0.269897	51.5	-0.234619	51.5	0.204346	51.5	-0.0925903	51.5	-0.245972	51.5	-0.438477
52.5	0	52.5	-0.0374146	52.5	0.114624	52.5	-0.141296	52.5	-0.104675	52.5	0.120117	52.5	0.120178
53.5	0	53.5	0.180908	53.5	0.100952	53.5	0.0977173	53.5	0.0964966	53.5	0.0325928	53.5	0.108826
54.5	0	54.5	0.0090332	54.5	-0.298279	54.5	0.313782	54.5	-0.345276	54.5	-0.208435	54.5	-0.393921
55.5	0	55.5	0.178162	55.5	0.332214	55.5	-0.357361	55.5	-0.247253	55.5	0.122437	55.5	0.142822
56.5	0	56.5	0.110168	56.5	0.299744	56.5	0.0918579	56.5	0.065979	56.5	0.0681152	56.5	0.21228
57.5	0	57.5	-0.335876	57.5	-0.331055	57.5	0.0204468	57.5	0.012146	57.5	-0.614685	57.5	-0.448975
58.5	0	58.5	0.0523682	58.5	0.308777	58.5	-0.578796	58.5	-0.022644	58.5	0.266174	58.5	0.301392
59.5	0	59.5	0.367249	59.5	0.982971	59.5	0.262207	59.5	0.126953	59.5	0.696228	59.5	1.03613
60.5	0	60.5	-0.302307	60.5	-0.245911	60.5	0.240723	60.5	-0.0273438	60.5	-0.317444	60.5	-0.218933
61.5	0	61.5	-0.27417	61.5	-0.415894	61.5	-0.11554	61.5	-0.0617065	61.5	-0.395203	61.5	-0.363831
62.5	0	62.5	-0.0827637	62.5	-0.46698	62.5	-0.222961	62.5	-0.234314	62.5	-0.392029	62.5	-0.105591
63.5	0	63.5	-0.173767	63.5	-0.484619	63.5	-0.332703	63.5	-0.376953	63.5	-0.484619	63.5	-0.327515
64.5	0	64.5	0.434021	64.5	0.226318	64.5	0.104004	64.5	0.128174	64.5	0.11969	64.5	0.0459595
65.5	0	65.5	0.227417	65.5	0.129089	65.5	-0.0057373	65.5	0.000793457	65.5	0.158386	65.5	0.0100098
66.5	0	66.5	-0.09375	66.5	-0.246338	66.5	-0.026123	66.5	-0.357056	66.5	-0.207703	66.5	-0.24353
67.5	0	67.5	0.205505	67.5	-0.230713	67.5	-0.0979614	67.5	-0.176941	67.5	-0.0592651	67.5	-0.0818481
68.5	0	68.5	0.242615	68.5	0.086853	68.5	0.0664673	68.5	0.148804	68.5	0.0403442	68.5	0.0838013
69.5	0	69.5	0.00195313	69.5	-0.00531006	69.5	-0.156982	69.5	0.0351563	69.5	-0.132263	69.5	-0.0689087
70.5	0	70.5	-0.085144	70.5	0.0626221	70.5	0.0563354	70.5	0.0437622	70.5	-0.0162964	70.5	0.0670166
71.5	0	71.5	-0.0394287	71.5	0.248962	71.5	0.205566	71.5	0.0812378	71.5	0.160278	71.5	0.191589
72.5	0	72.5	-0.255859	72.5	-0.126831	72.5	-0.0366821	72.5	-0.238281	72.5	-0.0545654	72.5	-0.312683
73.5	0	73.5	0.00976563	73.5	0.0435181	73.5	0.304749	73.5	0.0476685	73.5	0.179016	73.5	0.0325928
74.5	0	74.5	0.0422363	74.5	0.129883	74.5	0.105957	74.5	0.0160522	74.5	0.172058	74.5	0.154541
75.5	0	75.5	-0.199585	75.5	-0.382629	75.5	-0.342102	75.5	-0.0464478	75.5	-0.189697	75.5	-0.111084
76.5	0	76.5	0.136719	76.5	-0.130737	76.5	-0.0308228	76.5	0.108582	76.5	0.059082	76.5	-0.013855
77.5	0	77.5	-0.0249634	77.5	-0.0338745	77.5	-0.103088	77.5	-0.0585938	77.5	-0.100647	77.5	-0.013855
78.5	0	78.5	-0.00976563	78.5	0.0751343	78.5	-0.203857	78.5	-0.00897217	78.5	-0.123718	78.5	-0.072876
79.5	0	79.5	0.253967	79.5	0.262695	79.5	0.17511	79.5	0.114075	79.5	0.125183	79.5	0.19519
80.5	0	80.5	0.0870972	80.5	-0.0861816	80.5	-0.0745239	80.5	-0.015625	80.5	-0.227234	80.5	-0.0494385
81.5	0	81.5	0.0406494	81.5	0.225159	81.5	0.0192261	81.5	-0.0823975	81.5	-0.22406	81.5	-0.048584
82.5	0	82.5	0.192566	82.5	0.507141	82.5	0.10083	82.5	0.184753	82.5	0.109497	82.5	0.0880737
83.5	0	83.5	-0.160889	83.5	0.0509644	83.5	-0.124146	83.5	-0.110168	83.5	-0.00689697	83.5	-0.20874
84.5	0	84.5	-0.324951	84.5	-0.333862	84.5	-0.288208	84.5	-0.281616	84.5	-0.262756	84.5	-0.21344
85.5	0	85.5	-0.513611	85.5	-0.299438	85.5	-0.294067	85.5	-0.249573	85.5	-0.287354	85.5	-0.0130615
86.5	0	86.5	-0.27887	86.5	-0.211548	86.5	-0.0022583	86.5	-0.0562134	86.5	-0.0264282	86.5	-0.15094
87.5	0	87.5	-0.249573	87.5	-0.0576782	87.5	0.098938	87.5	0.0269775	87.5	0.0548096	87.5	-0.0205078
88.5	0	88.5	-0.283569	88.5	-0.0377197	88.5	0.0594482	88.5	-0.128113	88.5	0.0404053	88.5	0.165466
89.5	0	89.5	-0.195679	89.5	0.12439	89.5	-0.0534058	89.5	-0.125	89.5	-0.12915	89.5	0.0545044
90.5	0	90.5	-0.230042	90.5	-0.0869751	90.5	-0.0162964	90.5	-0.260925	90.5	-0.359985	90.5	-0.2146
91.5	0	91.5	-0.00500488	91.5	-0.111938	91.5	0.137207	91.5	-0.329285	91.5	-0.203369	91.5	-0.340393
92.5	0	92.5	0.00982666	92.5	0.0181274	92.5	-0.305359	92.5	-0.244507	92.5	-0.0604248	92.5	-0.102539
93.5	0	93.5	0.0136719	93.5	0.284546	93.5	8.93091	93.5	-0.133179	93.5	-0.010437	93.5	-0.204468
94.5	0	94.5	5.21289	94.5	6.72162	94.5	19.3892	94.5	42.2859	94.5	61.0908	94.5	44.1787
95.5	0	95.5	2.99609	95.5	9.0564	95.5	7.75244	95.5	19.6066	95.5	54.095	95.5	139.334
96.5	0	96.5	2.40979	96.5	4.5802	96.5	11.7841	96.5	19.741	96.5	32.2537	96.5	55.1506
97.5	0	97.5	3.58514	97.5	7.29193	97.5	13.4594	97.5	21.5891	97.5	34.1107	97.5	56.7803
98.5	0	98.5	4.09924	98.5	8.31891	98.5	14.536	98.5	22.7891	98.5	35.2161	98.5	57.5876
99.5	0	99.5	4.3446	99.5	9.0545	99.5	15.4357	99.5	23.6633	99.5	35.9728	99.5	58.5908
100.5	0	100.5	4.37152	100.5	9.28607	100.5	15.9059	100.5	24.0957	100.5	36.7626	100.5	59.2869
101.5	0	101.5	4.67151	101.5	9.58844	101.5	16.0665	101.5	24.7614	101.5	37.3282	101.5	59.8057
102.5	0	102.5	5.05786	102.5	9.89117	102.5	16.4458	102.5	25.5375	102.5	37.9333	102.5	60.4908
103.5	0	103.5	5.51251	103.5	10.2009	103.5	16.822	103.5	26.1309	103.5	38.5337	103.5	61.0279
104.5	0	104.5	5.76721	104.5	10.6635	104.5	17.1696	104.5	26.4672	104.5	38.9595	104.5	61.3369
105.5	0	105.5	5.82343	105.5	10.9216	105.5	17.4684	105.5	26.6469	105.5	39.1404	105.5	61.8444
106.5	0	106.5	5.81256	106.5	11.1049	106.5	17.7017	106.5	26.973	106.5	39.4561	106.5	62.3151
107.5	0	107.5	6.11176	107.5	11.2814	107.5	18.0368	107.5	27.2453	107.5	39.8572	107.5	62.7544
108.5	0	108.5	6.21759	108.5	11.3889	108.5	18.1161	108.5	27.4601	108.5	40.0091	108.5	63.0151
109.5	0	109.5	6.19379	109.5	11.3217	109.5	18.1388	109.5	27.5106	109.5	39.8658	109.5	63.0514
110.5	0	110.5	6.50433	110.5	11.6802	110.5	18.5587	110.5	27.9203	110.5	40.5103	110.5	63.6807
111.5	0	111.5	6.54071	111.5	11.6729	111.5	18.8001	111.5	28.1707	111.5	40.9404	111.5	64.1022
112.5	0	112.5	6.34143	112.5	11.7291	112.5	18.7743	112.5	28.3606	112.5	41.0502	112.5	64.2026
113.5	0	113.5	6.19379	113.5	11.8123	113.5	18.8067	113.5	28.2832	113.5	41.1349	113.5	64.2123
114.5	0	114.5	6.28284	114.5	12.0779	114.5	19.1786	114.5	28.5515	114.5	41.1682	114.5	64.3186
115.5	0	115.5	6.69299	115.5	12.2607	115.5	19.3329	115.5	28.902	115.5	41.4896	115.5	64.9608
116.5	0	116.5	6.73633	116.5	12.4939	116.5	19.4485	116.5	29.1422	116.5	41.824	116.5	65.1834
117.5	0	117.5	7.0434	117.5	12.431	117.5	19.6602	117.5	29.4192	117.5	42.1341	117.5	65.5135
118.5	0	118.5	7.22772	118.5	12.6822	118.5	19.7274	118.5	29.3804	118.5	42.3142	118.5	65.6927
119.5	0	119.5	7.05627	119.5	12.6993	119.5	19.6353	119.5	29.2969	119.5	42.4642	119.5	65.799
120.5	0	120.5	7.12622	120.5	12.7353	120.5	19.9185	120.5	29.6531	120.5	42.756	120.5	66.2033
121.5	0	121.5	7.13947	121.5	12.929	121.5	19.8552	121.5	29.8707	121.5	42.795	121.5	66.1553
122.5	0	122.5	7.21136	122.5	12.9423	122.5	20.17	122.5	30.2266	122.5	42.9153	122.5	66.5244
123.5	0	123.5	7.2395	123.5	13.1513	123.5	20.404	123.5	30.3028	123.5	42.9615	123.5	66.4721
124.5	0	124.5	7.25586	124.5	13.247	124.5	20.4473	124.5	30.2367	124.5	43.1099	124.5	66.558
125.5	0	125.5	7.35236	125.5	13.2888	125.5	20.4442	125.5	30.3363	125.5	43.4275	125.5	66.7745
126.5	0	126.5	7.4563	126.5	13.631	126.5	20.579	126.5	30.5941	126.5	43.5732	126.5	67.1249
127.5	0	127.5	7.48328	127.5	13.6229	127.5	20.6208	127.5	30.5879	127.5	43.5131	127.5	67.1826
128.5	0	128.5	7.5575	128.5	13.5279	128.5	20.7099	128.5	30.5629	128.5	43.7411	128.5	67.0745
129.5	0	129.5	7.46295	129.5	13.6611	129.5	20.8387	129.5	30.7922	129.5	43.8673	129.5	67.496
130.5	0	130.5	7.49457	130.5	13.4794	130.5	20.9325	130.5	30.766	130.5	43.7087	130.5	67.5663
131.5	0	131.5	7.46332	131.5	13.6138	131.5	21.1911	131.5	30.8805	131.5	43.8451	131.5	67.4261
132.5	0	132.5	7.55042	132.5	13.6786	132.5	21.4747	132.5	30.9922	132.5	43.9922	132.5	67.4229
133.5	0	133.5	7.51489	133.5	13.7889	133.5	21.2091	133.5	30.9899	133.5	44.1771	133.5	67.692
134.5	0	134.5	7.80634	134.5	13.9248	134.5	21.4173	134.5	31.1797	134.5	44.1681	134.5	67.8802
135.5	0	135.5	8.00861	135.5	14.0247	135.5	21.6028	135.5	31.3183	135.5	44.3286	135.5	68.0626
136.5	0	136.5	8.16492	136.5	14.0365	136.5	21.5255	136.5	31.3879	136.5	44.4439	136.5	68.1342
137.5	0	137.5	8.05707	137.5	14.0209	137.5	21.6294	137.5	31.629	137.5	44.5552	137.5	68.2565
138.5	0	138.5	8.06213	138.5	14.238	138.5	21.7911	138.5	31.7023	138.5	44.6735	138.5	68.4818
139.5	0	139.5	8.31567	139.5	14.1708	139.5	21.8047	139.5	31.5535	139.5	44.7169	139.5	68.4858
140.5	0	140.5	8.51996	140.5	14.5381	140.5	22.181	140.5	31.6782	140.5	45.0544	140.5	68.7549
141.5	0	141.5	8.19421	141.5	14.4517	141.5	22.2025	141.5	31.7961	141.5	44.9482	141.5	68.7513
142.5	0	142.5	8.22699	142.5	14.2802	142.5	21.9989	142.5	31.9511	142.5	45.0888	142.5	68.8143
143.5	0	143.5	8.31488	143.5	14.6204	143.5	22.2961	143.5	32.0805	143.5	45.2775	143.5	69.0741
144.5	0	144.5	8.34302	144.5	14.7388	144.5	22.4118	144.5	32.1887	144.5	45.301	144.5	68.7162
145.5	0	145.5	8.37854	145.5	14.6669	145.5	22.3825	145.5	32.1246	145.5	45.4072	145.5	68.9928
146.5	0	146.5	8.20007	146.5	14.7924	146.5	22.4072	146.5	32.2145	146.5	45.3896	146.5	68.8127
147.5	0	147.5	8.27502	147.5	14.7017	147.5	22.493	147.5	32.5825	147.5	45.5161	147.5	69.2485
148.5	0	148.5	8.62897	148.5	14.6877	148.5	22.5329	148.5	32.7023	148.5	45.7595	148.5	69.3107
149.5	0	149.5	8.68127	149.5	14.6236	149.5	22.5841	149.5	32.7473	149.5	45.9072	149.5	69.481
150.5	0	150.5	8.68359	150.5	14.7997	150.5	22.4048	150.5	32.8121	150.5	45.9771	150.5	69.7752
151.5	0	151.5	10.0016	151.5	16.4579	151.5	21.9704	151.5	33.6293	151.5	47.3837	151.5	71.1849
152.5	0	152.5	8.53876	152.5	14.4377	152.5	22.1169	152.5	32.6301	152.5	45.5298	152.5	68.9796
153.5	0	153.5	3.77271	153.5	10.1623	153.5	3.56219	153.5	7.28363	153.5	6.05682	153.5	57.1049
154.5	0	154.5	6.24023	154.5	5.9361	154.5	16.8915	154.5	11.4528	154.5	-14.205	154.5	-88.1131
155.5	0	155.5	7.64728	155.5	12.5814	155.5	14.9911	155.5	19.3649	155.5	23.1666	155.5	26.2877
156.5	0	156.5	6.63519	156.5	10.3611	156.5	13.9266	156.5	17.9422	156.5	20.7919	156.5	24.1771
157.5	0	157.5	6.26569	157.5	9.61346	157.5	13.1774	157.5	16.9692	157.5	19.6263	157.5	22.6396
158.5	0	158.5	5.95709	158.5	9.23029	158.5	12.7646	158.5	16.4243	158.5	18.8428	158.5	21.683
159.5	0	159.5	5.70197	159.5	8.89349	159.5	12.3188	159.5	16.0078	159.5	18.0771	159.5	20.6748
160.5	0	160.5	5.53088	160.5	8.60675	160.5	12.0536	160.5	15.5949	160.5	17.5232	160.5	20.1221
161.5	0	161.5	5.62347	161.5	8.57983	161.5	11.7391	161.5	15.0938	161.5	17.1439	161.5	19.5369
162.5	0	162.5	5.56061	162.5	8.29395	162.5	11.6712	162.5	14.8625	162.5	16.8708	162.5	18.8987
163.5	0	163.5	5.51135	163.5	8.28333	163.5	11.4649	163.5	14.7496	163.5	16.3873	163.5	18.7299
164.5	0	164.5	5.59027	164.5	8.27362	164.5	11.2958	164.5	14.511	164.5	16.1236	164.5	18.0627
165.5	0	165.5	5.72186	165.5	8.0802	165.5	11.2614	165.5	14.243	165.5	15.8009	165.5	17.5353
166.5	0	166.5	5.48523	166.5	7.83691	166.5	11.1274	166.5	13.9832	166.5	15.4255	166.5	17.312
167.5	0	167.5	5.22821	167.5	7.87555	167.5	10.6818	167.5	13.8512	167.5	15.2603	167.5	16.9745
168.5	0	168.5	5.15863	168.5	7.67438	168.5	10.6821	168.5	13.6324	168.5	15.0071	168.5	16.5779
169.5	0	169.5	5.02704	169.5	7.58612	169.5	10.6001	169.5	13.2883	169.5	14.7892	169.5	16.6022
170.5	0	170.5	5.36487	170.5	7.72198	170.5	10.7309	170.5	13.3535	170.5	14.7025	170.5	16.2549
171.5	0	171.5	5.2821	171.5	7.8244	171.5	10.6466	171.5	13.2786	171.5	14.7486	171.5	16.1479
172.5	0	172.5	5.20825	172.5	7.73572	172.5	10.6657	172.5	13.179	172.5	14.4888	172.5	15.8264
173.5	0	173.5	5.21991	173.5	7.64233	173.5	10.6833	173.5	12.9434	173.5	14.4544	173.5	15.7006
174.5	0	174.5	4.90942	174.5	7.50952	174.5	10.2868	174.5	12.6305	174.5	13.9833	174.5	15.4561
175.5	0	175.5	5.16797	175.5	7.60602	175.5	10.1219	175.5	12.7352	175.5	13.7903	175.5	15.2904
176.5	0	176.5	5.1778	176.5	7.47827	176.5	10.2067	176.5	12.5293	176.5	13.724	176.5	14.9858
177.5	0	177.5	5.20435	177.5	7.66852	177.5	10.2708	177.5	12.4305	177.5	13.717	177.5	14.8713
178.5	0	178.5	5.03558	178.5	7.71185	178.5	9.91296	178.5	12.3086	178.5	13.4212	178.5	14.6115
179.5	0	179.5	5.07153	179.5	7.38806	179.5	9.8739	179.5	12.3418	179.5	13.2341	179.5	14.5158
180.5	0	180.5	4.9082	180.5	7.1236	180.5	9.62585	180.5	11.9945	180.5	13.0017	180.5	14.2416
181.5	0	181.5	5.00317	181.5	7.44586	181.5	9.62585	181.5	12.1031	181.5	12.9587	181.5	14.4252
182.5	0	182.5	5.12347	182.5	7.47168	182.5	9.5954	182.5	12.0164	182.5	12.8638	182.5	14.1936
183.5	0	183.5	4.94653	183.5	7.11029	183.5	9.49969	183.5	11.9172	183.5	12.679	183.5	13.8678
184.5	0	184.5	5.11371	184.5	7.22748	184.5	9.4649	184.5	11.9996	184.5	12.7369	184.5	13.9147
185.5	0	185.5	4.78638	185.5	7.02283	185.5	9.2337	185.5	11.6168	185.5	12.3603	185.5	13.3014
186.5	0	186.5	4.71918	186.5	7.28802	186.5	9.41998	186.5	11.6539	186.5	12.5037	186.5	13.3342
187.5	0	187.5	4.93518	187.5	7.25128	187.5	9.33093	187.5	11.7586	187.5	12.4009	187.5	13.34
188.5	0	188.5	4.79144	188.5	6.9502	188.5	9.26068	188.5	11.4376	188.5	12.1716	188.5	13.1565
189.5	0	189.5	4.54187	189.5	6.84979	189.5	9.32666	189.5	11.3348	189.5	12.0123	189.5	13.2178
190.5	0	190.5	4.58911	190.5	6.88806	190.5	9.16492	190.5	11.4348	190.5	12.1216	190.5	13.274
191.5	0	191.5	4.37659	191.5	6.7724	191.5	8.99225	191.5	11.3414	191.5	11.9513	191.5	13.0365
192.5	0	192.5	4.49927	192.5	6.81696	192.5	9.01886	192.5	11.4328	192.5	11.9599	192.5	12.8873
193.5	0	193.5	4.6098	193.5	6.90485	193.5	9.24969	193.5	11.4324	193.5	12.106	193.5	12.9908
194.5	0	194.5	4.71875	194.5	6.88568	194.5	9.12311	194.5	11.1543	194.5	12.1044	194.5	13.0764
195.5	0	195.5	4.57819	195.5	6.78143	195.5	9.2251	195.5	10.9465	195.5	11.9459	195.5	12.8608
196.5	0	196.5	4.62463	196.5	6.89667	196.5	9.16144	196.5	11.2457	196.5	11.7529	196.5	12.944
197.5	0	197.5	4.57074	197.5	6.69238	197.5	9.17474	197.5	11.034	197.5	11.5662	197.5	12.6705
198.5	0	198.5	4.65863	198.5	6.79742	198.5	9.16882	198.5	10.9324	198.5	11.4951	198.5	12.5096
199.5	0	199.5	4.62701	199.5	6.7674	199.5	9.10712	199.5	10.8157	199.5	11.5635	199.5	12.4885
200.5	0	200.5	4.63562	200.5	6.61853	200.5	9.06342	200.5	10.7649	200.5	11.4517	200.5	12.4948
201.5	0	201.5	4.63251	201.5	6.77673	201.5	9.18878	201.5	10.8113	201.5	11.5549	201.5	12.5959
202.5	0	202.5	4.37268	202.5	6.45209	202.5	8.90869	202.5	10.4547	202.5	11.215	202.5	12.3252
203.5	0	203.5	4.39221	203.5	6.59039	203.5	8.71692	203.5	10.4692	203.5	10.9728	203.5	12.2659
204.5	0	204.5	4.24377	204.5	6.44739	204.5	8.65045	204.5	10.5316	204.5	10.9177	204.5	12.3377
205.5	0	205.5	4.16644	205.5	6.30249	205.5	8.4364	205.5	10.459	205.5	10.7697	205.5	12.1323
206.5	0	206.5	4.24615	206.5	6.34393	206.5	8.68329	206.5	10.4711	206.5	10.8036	206.5	12.0315
207.5	0	207.5	4.56134	207.5	6.57513	207.5	8.56451	207.5	10.3656	207.5	10.6689	207.5	11.7842
208.5	0	208.5	4.33636	208.5	6.42902	208.5	8.4856	208.5	10.5316	208.5	10.7197	208.5	11.744
209.5	0	209.5	4.63446	209.5	6.4455	209.5	8.75873	209.5	10.8973	209.5	11.0017	209.5	11.9194
210.5	0	210.5	4.58752	210.5	6.60132	210.5	8.57275	210.5	10.6348	210.5	11.1904	210.5	12.0115
211.5	0	211.5	4.00281	211.5	6.35449	211.5	8.45911	211.5	10.1985	211.5	10.7322	211.5	11.826
212.5	0	212.5	3.84888	212.5	6.11969	212.5	8.18213	212.5	10.0418	212.5	10.3775	212.5	11.5666
213.5	0	213.5	4.06757	213.5	6.25793	213.5	8.31879	213.5	10.0988	213.5	10.5579	213.5	11.8158
214.5	0	214.5	4.17542	214.5	6.26654	214.5	8.4696	214.5	10.0957	214.5	10.613	214.5	11.7209
215.5	0	215.5	4.19843	215.5	6.33295	215.5	8.40985	215.5	10.1395	215.5	10.5833	215.5	11.4912
216.5	0	216.5	4.30548	216.5	6.15912	216.5	8.3833	216.5	10.1769	216.5	10.4705	216.5	11.5631
217.5	0	217.5	4.20624	217.5	6.22784	217.5	8.35864	217.5	10.2313	217.5	10.7239	217.5	11.7127
218.5	0	218.5	4.19226	218.5	6.26892	218.5	8.23212	218.5	10.1426	218.5	10.4287	218.5	11.4791
219.5	0	219.5	3.995	219.5	5.94745	219.5	8.0462	219.5	9.86798	219.5	10.2935	219.5	11.3307
220.5	0	220.5	3.96838	220.5	5.97278	220.5	8.02979	220.5	10.0488	220.5	10.2384	220.5	11.1365
221.5	0	221.5	4.18329	221.5	6.12793	221.5	8.26807	221.5	10.045	221.5	10.3295	221.5	11.3436
222.5	0	222.5	3.95435	222.5	6.05444	222.5	8.20435	222.5	9.68396	222.5	10.1388	222.5	11.0975
223.5	0	223.5	4.07892	223.5	5.95013	223.5	8.2829	223.5	9.8219	223.5	10.3435	223.5	11.1526
224.5	0	224.5	4.05554	224.5	6.00098	224.5	8.30048	224.5	10.0688	224.5	10.1787	224.5	11.2772
225.5	0	225.5	4.17542	225.5	6.21887	225.5	8.22974	225.5	9.94373	225.5	9.95679	225.5	11.2752
226.5	0	226.5	4.1098	226.5	5.94507	226.5	7.84888	226.5	9.79999	226.5	9.82239	226.5	11.2252
227.5	0	227.5	3.94336	227.5	5.75012	227.5	7.9657	227.5	9.5863	227.5	9.69153	227.5	10.8486
228.5	0	228.5	3.86957	228.5	5.66461	228.5	7.92981	228.5	9.61176	228.5	9.70874	228.5	10.7799
229.5	0	229.5	4.14771	229.5	5.96619	229.5	8.02045	229.5	9.93561	229.5	9.95251	229.5	10.9776
230.5	0	230.5	4.00983	230.5	6.10291	230.5	8.03485	230.5	9.64655	230.5	9.91968	230.5	10.894
231.5	0	231.5	4.09302	231.5	5.95953	231.5	7.854	231.5	9.57385	231.5	9.71344	231.5	10.9358
232.5	0	232.5	4.00867	232.5	6.15405	232.5	7.80322	232.5	9.4762	232.5	9.7392	232.5	10.8264
233.5	0	233.5	3.89734	233.5	6.21582	233.5	7.9743	233.5	9.54651	233.5	9.83417	233.5	10.9198
234.5	0	234.5	3.61682	234.5	5.90912	234.5	7.95087	234.5	9.26715	234.5	9.5423	234.5	10.7861
235.5	0	235.5	3.86255	235.5	5.88257	235.5	7.90826	235.5	9.39294	235.5	9.67981	235.5	11.0229
236.5	0	236.5	4.02069	236.5	6.04938	236.5	8.09149	236.5	9.69684	236.5	10.0032	236.5	10.9857
237.5	0	237.5	3.82111	237.5	5.80481	237.5	7.6958	237.5	9.40393	237.5	9.57983	237.5	10.6518
238.5	0	238.5	3.86328	238.5	5.83801	238.5	7.63367	238.5	9.15076	238.5	9.40833	238.5	10.6642
239.5	0	239.5	4.05164	239.5	6.16895	239.5	7.61298	239.5	9.15784	239.5	9.43768	239.5	10.7932
240.5	0	240.5	3.75745	240.5	5.66614	240.5	7.63599	240.5	8.99921	240.5	9.33997	240.5	10.4474
241.5	0	241.5	3.91797	241.5	5.76459	241.5	7.72699	241.5	9.2699	241.5	9.58136	241.5	10.4893
242.5	0	242.5	3.91956	242.5	5.9353	242.5	7.89581	242.5	9.20276	242.5	9.57166	242.5	10.5444
243.5	0	243.5	3.79968	243.5	5.77557	243.5	7.77667	243.5	9.22424	243.5	9.48413	243.5	10.4127
244.5	0	244.5	3.58014	244.5	5.46033	244.5	7.59033	244.5	9.20898	244.5	9.22906	244.5	10.3994
245.5	0	245.5	3.58093	245.5	5.59198	245.5	7.39191	245.5	9.02344	245.5	9.02826	245.5	10.2584
246.5	0	246.5	3.86096	246.5	5.78998	246.5	7.46802	246.5	9.12695	246.5	9.29388	246.5	10.2197
247.5	0	247.5	3.60046	247.5	5.48572	247.5	7.45282	247.5	8.98834	247.5	9.29041	247.5	10.1757
248.5	0	248.5	3.49109	248.5	5.5838	248.5	7.42316	248.5	8.83716	248.5	9.32245	248.5	10.2709
249.5	0	249.5	3.72656	249.5	5.39233	249.5	7.66376	249.5	8.96289	249.5	9.3927	249.5	10.2568
