# Supplementary material for: Hemagglutinin double-mutation enhances binding of human-infecting avian influenza virus clade 2.3.4.4b H5Ny to human and SLeX receptors
Source: EMBO Rep. 2026 Jun 16;27(14):4079–99. doi: 10.1038/s44319-026-00816-2 (PMC13400655; doi:10.1038/s44319-026-00816-2)
Supplement: Supplementary file 6 — Source data Fig. 2 [file 44319_2026_816_MOESM6_ESM.zip › Figure 2/2H/Figure 2H.xlsx]

## Sheet: Sheet1
PBST_X	PBST_Y	1918-0.3125uM_X	1918-0.3125uM_Y	1918-0.625uM_X	1918-0.625uM_Y	1918-1.25uM_X	1918-1.25uM_Y	1918-2.5uM_X	1918-2.5uM_Y	1918-5uM_X	1918-5uM_Y	1918-10uM_X	1918-10uM_Y
49.5	0	49.5	0.169739	49.5	-0.234375	49.5	-0.228455	49.5	-0.0657349	49.5	-0.370117	49.5	-0.090332
50.5	0	50.5	-0.731873	50.5	-0.145386	50.5	0.122681	50.5	0.0459595	50.5	-0.0478516	50.5	0.249451
51.5	0	51.5	-0.114258	51.5	-0.000427246	51.5	-0.654602	51.5	-0.214966	51.5	-0.227112	51.5	-0.121216
52.5	0	52.5	-0.191223	52.5	-0.111755	52.5	-0.242554	52.5	-0.0790405	52.5	-0.0939331	52.5	-0.11145
53.5	0	53.5	0.222046	53.5	0.111694	53.5	-0.0510864	53.5	0.0178223	53.5	0.0150757	53.5	0.0338745
54.5	0	54.5	0.0521851	54.5	0.02771	54.5	-0.177246	54.5	-0.0919189	54.5	-0.0665894	54.5	0.0858154
55.5	0	55.5	-0.131836	55.5	0.132751	55.5	-0.173767	55.5	0.0147095	55.5	-0.191589	55.5	-0.0579834
56.5	0	56.5	-0.155273	56.5	-0.0230713	56.5	-0.186279	56.5	-0.0333252	56.5	-0.257629	56.5	-0.0388184
57.5	0	57.5	0.013855	57.5	-0.258606	57.5	-0.14563	57.5	-0.138	57.5	-0.318176	57.5	0.00494385
58.5	0	58.5	-0.233459	58.5	-0.167236	58.5	-0.278503	58.5	0.135803	58.5	-0.0795288	58.5	-0.0653687
59.5	0	59.5	0.0111084	59.5	-0.103577	59.5	-0.0324097	59.5	0.120178	59.5	-0.0744019	59.5	0.282288
60.5	0	60.5	-0.179504	60.5	0.00585938	60.5	-0.278442	60.5	0.0127563	60.5	-0.0290527	60.5	0.0662842
61.5	0	61.5	-0.148621	61.5	-0.113708	61.5	-0.23938	61.5	0.0560913	61.5	-0.130249	61.5	-0.0446777
62.5	0	62.5	-0.0474854	62.5	0.0234375	62.5	-0.123352	62.5	0.0631714	62.5	-0.256042	62.5	-0.0110474
63.5	0	63.5	0.113464	63.5	0.0397949	63.5	-0.253845	63.5	0.198303	63.5	-0.107971	63.5	-0.0673218
64.5	0	64.5	-0.299011	64.5	-0.0320435	64.5	-0.520264	64.5	-0.17749	64.5	-0.320862	64.5	-0.382935
65.5	0	65.5	-0.219727	65.5	0.0316162	65.5	-0.172607	65.5	-0.104797	65.5	-0.208008	65.5	-0.225159
66.5	0	66.5	-0.0255737	66.5	0.159363	66.5	-0.109314	66.5	0.0822754	66.5	0.0154419	66.5	-0.200134
67.5	0	67.5	-0.259583	67.5	-0.187927	67.5	-0.55658	67.5	-0.3927	67.5	-0.36853	67.5	-0.191528
68.5	0	68.5	-0.134216	68.5	-0.201233	68.5	-0.228455	68.5	-0.0583496	68.5	-0.234558	68.5	-0.465027
69.5	0	69.5	-0.154907	69.5	0.0460815	69.5	-0.263977	69.5	-0.079834	69.5	-0.174011	69.5	-0.14624
70.5	0	70.5	-0.361938	70.5	-0.0219116	70.5	-0.386292	70.5	-0.141174	70.5	-0.157593	70.5	-0.46814
71.5	0	71.5	-0.257996	71.5	0.27301	71.5	-0.111633	71.5	0.0709839	71.5	-0.213806	71.5	-0.300903
72.5	0	72.5	-0.21344	72.5	-0.255493	72.5	-0.288574	72.5	-0.341492	72.5	-0.552124	72.5	-0.497375
73.5	0	73.5	-0.382263	73.5	-0.368042	73.5	-0.369873	73.5	-0.198181	73.5	-0.459961	73.5	-0.359924
74.5	0	74.5	-0.217346	74.5	-0.120728	74.5	-0.0772705	74.5	-0.166504	74.5	-0.160706	74.5	-0.325867
75.5	0	75.5	-0.174866	75.5	-0.0266113	75.5	-0.275757	75.5	-0.0841675	75.5	-0.231873	75.5	-0.336121
76.5	0	76.5	-0.266968	76.5	-0.0886841	76.5	-0.108521	76.5	-0.240723	76.5	-0.257996	76.5	-0.225891
77.5	0	77.5	-0.156433	77.5	-0.426208	77.5	-0.281189	77.5	-0.0899658	77.5	-0.338074	77.5	-0.0114746
78.5	0	78.5	-0.0400391	78.5	-0.0629272	78.5	-0.046814	78.5	-0.109497	78.5	-0.219727	78.5	0.0162964
79.5	0	79.5	-0.0783081	79.5	0.146851	79.5	-0.00384521	79.5	0.115906	79.5	-0.140808	79.5	-0.0102539
80.5	0	80.5	0.169739	80.5	0.135498	80.5	0.245789	80.5	0.245178	80.5	0.280701	80.5	0.149475
81.5	0	81.5	-0.0103149	81.5	-0.0128784	81.5	0.00360107	81.5	-0.102051	81.5	-0.0610962	81.5	-0.0766602
82.5	0	82.5	-0.0810547	82.5	-0.269592	82.5	-0.245667	82.5	-0.259094	82.5	-0.0786743	82.5	-0.0626221
83.5	0	83.5	0.204102	83.5	0.107788	83.5	-0.0499268	83.5	0.126465	83.5	0.203369	83.5	-0.00872803
84.5	0	84.5	-1.44086	84.5	-1.35907	84.5	-0.755798	84.5	-1.0943	84.5	-1.61426	84.5	-3.60291
85.5	0	85.5	1.27948	85.5	2.13202	85.5	2.61493	85.5	5.6792	85.5	11.7975	85.5	22.5897
86.5	0	86.5	-0.436523	86.5	-0.238708	86.5	0.399658	86.5	1.62097	86.5	4.06274	86.5	7.25262
87.5	0	87.5	-0.431458	87.5	-0.360596	87.5	0.248474	87.5	1.42291	87.5	3.55139	87.5	6.53619
88.5	0	88.5	-0.342407	88.5	-0.449646	88.5	0.270386	88.5	1.56317	88.5	3.94983	88.5	6.80927
89.5	0	89.5	-0.294373	89.5	-0.0488892	89.5	0.676575	89.5	1.90607	89.5	4.08844	89.5	7.03186
90.5	0	90.5	-0.272461	90.5	-0.0109253	90.5	0.746948	90.5	2.17725	90.5	4.52209	90.5	7.67841
91.5	0	91.5	-0.523254	91.5	0.103516	91.5	0.703979	91.5	2.3913	91.5	4.83813	91.5	7.91357
92.5	0	92.5	-0.212708	92.5	0.106262	92.5	1.19733	92.5	2.81708	92.5	5.31036	92.5	8.22687
93.5	0	93.5	-0.225586	93.5	0.271057	93.5	1.20984	93.5	3.10419	93.5	5.66699	93.5	8.61353
94.5	0	94.5	-0.334961	94.5	0.0409546	94.5	1.19183	94.5	3.08618	94.5	5.55334	94.5	8.7323
95.5	0	95.5	-0.301758	95.5	0.0776978	95.5	1.50787	95.5	3.48895	95.5	5.91388	95.5	8.9538
96.5	0	96.5	-0.370911	96.5	0.226135	96.5	1.586	96.5	3.63031	96.5	6.24237	96.5	9.24829
97.5	0	97.5	-0.60022	97.5	0.0874634	97.5	1.63446	97.5	3.78424	97.5	6.4541	97.5	9.54321
98.5	0	98.5	-0.272827	98.5	0.206238	98.5	1.49384	98.5	3.99518	98.5	6.68811	98.5	9.62097
99.5	0	99.5	-0.496277	99.5	-0.182861	99.5	1.58636	99.5	4.02448	99.5	6.651	99.5	9.63855
100.5	0	100.5	-0.550171	100.5	0.0144043	100.5	1.51257	100.5	4.09442	100.5	6.62402	100.5	9.97058
101.5	0	101.5	-0.416992	101.5	0.33551	101.5	1.75323	101.5	4.43506	101.5	7.10999	101.5	10.3214
102.5	0	102.5	-0.237671	102.5	0.27771	102.5	1.9364	102.5	4.59595	102.5	7.25568	102.5	10.5936
103.5	0	103.5	-0.541565	103.5	0.0515747	103.5	2.03955	103.5	4.62451	103.5	7.21509	103.5	10.5569
104.5	0	104.5	-0.563843	104.5	0.15271	104.5	1.86646	104.5	4.68152	104.5	7.64673	104.5	10.6382
105.5	0	105.5	-0.0842285	105.5	0.581604	105.5	2.3985	105.5	5.24323	105.5	7.96191	105.5	11.2245
106.5	0	106.5	-0.363098	106.5	0.548401	106.5	2.35669	106.5	5.04437	106.5	8.00177	106.5	11.3318
107.5	0	107.5	-0.152161	107.5	0.323792	107.5	2.40479	107.5	5.32373	107.5	8.15649	107.5	11.0878
108.5	0	108.5	-0.527954	108.5	0.33313	108.5	2.42346	108.5	5.25885	108.5	8.2041	108.5	11.2635
109.5	0	109.5	-0.510803	109.5	0.0616455	109.5	2.64301	109.5	5.41937	109.5	8.18341	109.5	11.3541
110.5	0	110.5	-0.139221	110.5	0.53009	110.5	2.87744	110.5	5.75769	110.5	8.51508	110.5	11.6651
111.5	0	111.5	-0.606079	111.5	0.344482	111.5	2.87469	111.5	5.72839	111.5	8.48462	111.5	11.5577
112.5	0	112.5	-0.413086	112.5	0.18512	112.5	2.83093	112.5	5.83148	112.5	8.61737	112.5	11.7842
113.5	0	113.5	-0.438477	113.5	0.501953	113.5	2.74811	113.5	6.1311	113.5	8.93109	113.5	11.7542
114.5	0	114.5	-0.734192	114.5	0.191711	114.5	2.57428	114.5	5.79944	114.5	8.63885	114.5	11.5565
115.5	0	115.5	-0.576355	115.5	0.632019	115.5	2.77197	115.5	6.05768	115.5	8.84161	115.5	12.028
116.5	0	116.5	-0.394775	116.5	0.522583	116.5	3.08484	116.5	6.45105	116.5	9.10413	116.5	12.1959
117.5	0	117.5	-0.283386	117.5	0.860107	117.5	3.47699	117.5	6.75262	117.5	9.62091	117.5	12.5417
118.5	0	118.5	-0.358765	118.5	0.626526	118.5	3.37781	118.5	6.45416	118.5	9.49982	118.5	12.6003
119.5	0	119.5	-0.378357	119.5	0.68042	119.5	3.41803	119.5	6.63263	119.5	9.60486	119.5	12.546
120.5	0	120.5	-0.708008	120.5	0.462463	120.5	3.22662	120.5	6.2948	120.5	9.32635	120.5	12.5221
121.5	0	121.5	-0.676758	121.5	0.382019	121.5	3.3739	121.5	6.6405	121.5	9.5639	121.5	12.5288
122.5	0	122.5	-0.59198	122.5	0.522278	122.5	3.35437	122.5	6.6745	122.5	9.59357	122.5	12.7237
123.5	0	123.5	-0.470886	123.5	0.776184	123.5	3.42938	123.5	6.90692	123.5	10.0123	123.5	12.9432
124.5	0	124.5	-0.484985	124.5	0.698364	124.5	3.5434	124.5	7.04633	124.5	10.0361	124.5	12.8776
125.5	0	125.5	-0.454529	125.5	0.676514	125.5	3.7063	125.5	7.22253	125.5	9.95453	125.5	12.9944
126.5	0	126.5	-0.140442	126.5	0.794067	126.5	3.76569	126.5	7.30414	126.5	10.2505	126.5	13.1705
127.5	0	127.5	-0.107666	127.5	0.933533	127.5	3.83679	127.5	7.34753	127.5	10.3041	127.5	13.2913
128.5	0	128.5	-0.484192	128.5	0.790955	128.5	3.74109	128.5	6.99554	128.5	10.2451	128.5	13.1964
129.5	0	129.5	-0.277161	129.5	0.993347	129.5	3.91846	129.5	7.2655	129.5	10.2123	129.5	13.2769
130.5	0	130.5	-0.297058	130.5	0.74646	130.5	3.78442	130.5	7.50574	130.5	10.3385	130.5	13.3116
131.5	0	131.5	-0.240417	131.5	1.00659	131.5	4.0575	131.5	7.64911	131.5	10.3908	131.5	13.4506
132.5	0	132.5	-0.298645	132.5	0.763611	132.5	4.03522	132.5	7.65106	132.5	10.4916	132.5	13.61
133.5	0	133.5	-0.268188	133.5	0.993347	133.5	4.2641	133.5	7.99481	133.5	10.7182	133.5	13.8034
134.5	0	134.5	-0.451355	134.5	1.09918	134.5	4.26923	134.5	7.76434	134.5	10.8486	134.5	13.683
135.5	0	135.5	-0.506042	135.5	1.02539	135.5	4.12469	135.5	8.01782	135.5	10.876	135.5	13.7554
136.5	0	136.5	-0.409973	136.5	0.975342	136.5	4.39026	136.5	8.10217	136.5	10.8666	136.5	13.8733
137.5	0	137.5	-0.627197	137.5	0.962036	137.5	4.24652	137.5	7.96313	137.5	10.8717	137.5	13.8206
138.5	0	138.5	-0.374084	138.5	1.14331	138.5	4.43402	138.5	7.9881	138.5	10.9302	138.5	13.6292
139.5	0	139.5	-0.405273	139.5	1.00977	139.5	4.26569	139.5	8.15924	139.5	10.9268	139.5	13.6432
140.5	0	140.5	-0.352539	140.5	1.14331	140.5	4.33368	140.5	8.21277	140.5	11.1537	140.5	13.8323
141.5	0	141.5	-0.441589	141.5	1.13434	141.5	4.63092	141.5	8.48114	141.5	11.1565	141.5	13.994
142.5	0	142.5	-0.656799	142.5	1.18439	142.5	4.49658	142.5	8.4624	142.5	11.1033	142.5	14.1182
143.5	0	143.5	0.327087	143.5	1.75153	143.5	4.4176	143.5	8.61627	143.5	11.308	143.5	14.4924
144.5	0	144.5	-0.117432	144.5	0.967896	144.5	4.40631	144.5	8.7475	144.5	9.58533	144.5	8.84674
145.5	0	145.5	-0.262329	145.5	1.27924	145.5	4.35437	145.5	7.34436	145.5	9.45996	145.5	11.149
146.5	0	146.5	-0.337341	146.5	1.04254	146.5	4.07971	146.5	7.62329	146.5	9.76855	146.5	11.8526
147.5	0	147.5	-0.363892	147.5	0.940186	147.5	3.81726	147.5	7.3194	147.5	9.76544	147.5	11.6768
148.5	0	148.5	-0.127563	148.5	0.887878	148.5	3.86688	148.5	7.0639	148.5	9.5498	148.5	11.5287
149.5	0	149.5	-0.12323	149.5	0.905457	149.5	3.95551	149.5	7.05103	149.5	9.49396	149.5	11.1182
150.5	0	150.5	-0.101379	150.5	1.27734	150.5	3.93054	150.5	7.17175	150.5	9.46582	150.5	11.2854
151.5	0	151.5	-0.25531	151.5	1.10852	151.5	3.83441	151.5	6.91467	151.5	9.22949	151.5	10.9549
152.5	0	152.5	-0.327942	152.5	0.776917	152.5	3.3399	152.5	6.65338	152.5	8.84241	152.5	10.4487
153.5	0	153.5	-0.324402	153.5	0.736267	153.5	3.44928	153.5	6.39008	153.5	8.66663	153.5	10.4643
154.5	0	154.5	-0.0588379	154.5	0.748413	154.5	3.086	154.5	6.33618	154.5	8.5705	154.5	10.3658
155.5	0	155.5	-0.215088	155.5	0.776489	155.5	2.91449	155.5	6.21899	155.5	8.1322	155.5	10.0381
156.5	0	156.5	0.00604248	156.5	0.883911	156.5	3.23169	156.5	6.33966	156.5	8.34198	156.5	10.3038
157.5	0	157.5	-0.161133	157.5	0.918335	157.5	3.07355	157.5	6.34717	157.5	8.23383	157.5	9.86591
158.5	0	158.5	0.0119019	158.5	0.934692	158.5	3.0379	158.5	6.06506	158.5	8.15643	158.5	9.7674
159.5	0	159.5	-0.0548706	159.5	0.648376	159.5	2.75592	159.5	5.84674	159.5	7.67169	159.5	9.5014
160.5	0	160.5	-0.299011	160.5	0.780457	160.5	3.03644	160.5	5.63971	160.5	7.70099	160.5	9.16278
161.5	0	161.5	-0.264648	161.5	0.820251	161.5	2.94183	161.5	5.67761	161.5	7.68689	161.5	9.35883
162.5	0	162.5	-0.318909	162.5	0.666809	162.5	2.87897	162.5	5.50104	162.5	7.65454	162.5	9.2464
163.5	0	163.5	-0.0966797	163.5	0.772217	163.5	3.02429	163.5	5.37683	163.5	7.56934	163.5	9.22369
164.5	0	164.5	0.132996	164.5	0.924622	164.5	2.85791	164.5	5.3866	164.5	7.61938	164.5	9.35846
165.5	0	165.5	-0.000183105	165.5	0.816406	165.5	2.94617	165.5	5.36548	165.5	7.3963	165.5	9.23657
166.5	0	166.5	-0.0869141	166.5	0.855835	166.5	2.80243	166.5	5.24561	166.5	7.40216	166.5	9.21472
167.5	0	167.5	-0.0873413	167.5	0.985901	167.5	2.79028	167.5	5.10883	167.5	7.46777	167.5	9.22485
168.5	0	168.5	-0.136963	168.5	0.809326	168.5	2.61725	168.5	5.13892	168.5	6.90332	168.5	8.87915
169.5	0	169.5	-0.079895	169.5	0.910522	169.5	2.45087	169.5	5.17761	169.5	7.04242	169.5	8.81085
170.5	0	170.5	0.0947266	170.5	1.01361	170.5	2.63013	170.5	5.24164	170.5	7.23108	170.5	8.72717
171.5	0	171.5	-0.111572	171.5	0.582336	171.5	2.52112	171.5	4.75806	171.5	6.74042	171.5	8.64868
172.5	0	172.5	-0.111145	172.5	0.791748	172.5	2.49188	172.5	4.7475	172.5	6.65332	172.5	8.38422
173.5	0	173.5	-0.157654	173.5	0.674561	173.5	2.21448	173.5	4.41785	173.5	6.56659	173.5	8.35144
174.5	0	174.5	-0.0385132	174.5	0.889404	174.5	2.22192	174.5	4.57172	174.5	6.71271	174.5	8.42761
175.5	0	175.5	-0.0271606	175.5	0.765564	175.5	2.28949	175.5	4.62677	175.5	6.55566	175.5	8.25452
176.5	0	176.5	-0.0240479	176.5	0.774963	176.5	2.35516	176.5	4.62097	176.5	6.53186	176.5	8.17529
177.5	0	177.5	0.0392456	177.5	0.548401	177.5	2.25085	177.5	4.53741	177.5	6.51819	177.5	7.99756
178.5	0	178.5	-0.0615234	178.5	0.636658	178.5	2.10162	178.5	4.28656	178.5	6.30292	178.5	7.88501
179.5	0	179.5	0.184143	179.5	0.74762	179.5	2.26526	179.5	4.46313	179.5	6.15216	179.5	7.93774
180.5	0	180.5	0.0708618	180.5	0.719482	180.5	2.15979	180.5	4.23187	180.5	6.17126	180.5	7.86548
181.5	0	181.5	0.0470581	181.5	0.550354	181.5	2.17816	181.5	4.17639	181.5	6.08691	181.5	7.82758
182.5	0	182.5	-0.00683594	182.5	0.516785	182.5	2.1673	182.5	4.44128	182.5	6.25531	182.5	7.7171
183.5	0	183.5	-0.107605	183.5	0.682007	183.5	2.02118	183.5	3.98071	183.5	6.05609	183.5	7.73578
184.5	0	184.5	-0.029541	184.5	0.677307	184.5	2.15125	184.5	4.26587	184.5	5.97986	184.5	7.55298
185.5	0	185.5	0.0947266	185.5	0.515625	185.5	1.92194	185.5	3.98035	185.5	5.78693	185.5	7.57526
186.5	0	186.5	0.12207	186.5	0.716797	186.5	1.8587	186.5	4.01593	186.5	5.89825	186.5	7.62646
187.5	0	187.5	-0.106873	187.5	0.561707	187.5	1.90436	187.5	3.89362	187.5	5.74396	187.5	7.63306
188.5	0	188.5	0.0189819	188.5	0.526184	188.5	1.76648	188.5	3.84796	188.5	5.72095	188.5	7.58038
189.5	0	189.5	-0.0470581	189.5	0.705017	189.5	1.76532	189.5	3.87524	189.5	5.45294	189.5	7.31586
190.5	0	190.5	0.0501709	190.5	0.684326	190.5	1.72662	190.5	3.66901	190.5	5.54706	190.5	7.30377
191.5	0	191.5	0.117371	191.5	0.540955	191.5	1.84381	191.5	3.78619	191.5	5.56659	191.5	7.21899
192.5	0	192.5	0.0751953	192.5	0.729248	192.5	1.81299	192.5	3.87292	192.5	5.69946	192.5	7.08618
193.5	0	193.5	-0.0107422	193.5	0.790955	193.5	1.60712	193.5	3.89948	193.5	5.4928	193.5	7.13464
194.5	0	194.5	-0.224426	194.5	0.371826	194.5	1.58441	194.5	3.46313	194.5	5.21777	194.5	6.80768
195.5	0	195.5	-0.147827	195.5	0.694519	195.5	1.45789	195.5	3.47253	195.5	5.41821	195.5	6.95886
196.5	0	196.5	0.0346069	196.5	0.510559	196.5	1.70557	196.5	3.41278	196.5	5.50299	196.5	6.97919
197.5	0	197.5	-0.00292969	197.5	0.528137	197.5	1.80908	197.5	3.53424	197.5	5.35803	197.5	6.87842
198.5	0	198.5	0.0661621	198.5	0.679626	198.5	1.84302	198.5	3.56116	198.5	5.40881	198.5	7.05182
199.5	0	199.5	0.202881	199.5	0.737061	199.5	1.65552	199.5	3.56586	199.5	5.27594	199.5	7.03656
200.5	0	200.5	0.0673828	200.5	0.497986	200.5	1.5907	200.5	3.52527	200.5	5.15723	200.5	6.90259
201.5	0	201.5	0.414246	201.5	0.595276	201.5	1.70593	201.5	3.70068	201.5	5.26349	201.5	6.84479
202.5	0	202.5	0.0986328	202.5	0.713257	202.5	1.69226	202.5	3.53192	202.5	5.14435	202.5	7.01001
203.5	0	203.5	-0.0408325	203.5	0.42688	203.5	1.42468	203.5	3.42017	203.5	5.18146	203.5	6.81665
204.5	0	204.5	0.283813	204.5	0.522278	204.5	1.66376	204.5	3.48541	204.5	5.11548	204.5	6.7702
205.5	0	205.5	0.329468	205.5	0.557739	205.5	1.8692	205.5	3.30182	205.5	5.09979	205.5	6.71277
206.5	0	206.5	-0.000610352	206.5	0.596863	206.5	1.59381	206.5	3.33856	206.5	5.0506	206.5	6.59521
207.5	0	207.5	-0.150208	207.5	0.493713	207.5	1.49811	207.5	3.14636	207.5	4.75452	207.5	6.61395
208.5	0	208.5	0.0911865	208.5	0.419922	208.5	1.37115	208.5	3.21942	208.5	4.75806	208.5	6.47607
209.5	0	209.5	-0.0720825	209.5	0.267944	209.5	1.23096	209.5	3.1319	209.5	4.54474	209.5	6.29718
210.5	0	210.5	-0.0314941	210.5	0.328857	210.5	1.25006	210.5	3.08539	210.5	4.70801	210.5	6.32721
211.5	0	211.5	-0.0255737	211.5	0.309753	211.5	1.43286	211.5	3.16669	211.5	4.87793	211.5	6.48035
212.5	0	212.5	-0.0369263	212.5	0.351501	212.5	1.22034	212.5	3.10101	212.5	4.63458	212.5	6.2807
213.5	0	213.5	0.13031	213.5	0.539429	213.5	1.34308	213.5	3.04791	213.5	4.68268	213.5	6.32605
214.5	0	214.5	0.345093	214.5	0.754639	214.5	1.50751	214.5	3.42645	214.5	4.64905	214.5	6.453
215.5	0	215.5	0.105652	215.5	0.446411	215.5	1.41174	215.5	3.07019	215.5	4.65173	215.5	6.22211
216.5	0	216.5	-0.0291138	216.5	0.272583	216.5	1.24573	216.5	2.99908	216.5	4.62909	216.5	6.14789
217.5	0	217.5	0.197876	217.5	0.462891	217.5	1.2868	217.5	3.12524	217.5	4.62872	217.5	6.31042
218.5	0	218.5	0.235718	218.5	0.699158	218.5	1.17621	218.5	2.83655	218.5	4.6131	218.5	6.10181
219.5	0	219.5	0.00878906	219.5	0.461304	219.5	1.33563	219.5	2.89557	219.5	4.71899	219.5	6.18231
220.5	0	220.5	-0.253296	220.5	0.422241	220.5	1.39459	220.5	2.84283	220.5	4.47211	220.5	5.86707
221.5	0	221.5	-0.0678101	221.5	0.269104	221.5	1.09729	221.5	2.83069	221.5	4.39825	221.5	5.80377
222.5	0	222.5	0.067749	222.5	0.498413	222.5	1.19226	222.5	2.93506	222.5	4.35571	222.5	5.86157
223.5	0	223.5	-0.00177002	223.5	0.33783	223.5	1.13049	223.5	3.00726	223.5	4.34509	223.5	5.84204
224.5	0	224.5	0.266968	224.5	0.517517	224.5	1.31372	224.5	2.7608	224.5	4.38849	224.5	6.03186
225.5	0	225.5	0.271301	225.5	0.439819	225.5	1.40594	225.5	2.96277	225.5	4.38422	225.5	5.98584
226.5	0	226.5	-0.0610962	226.5	0.27887	226.5	1.01611	226.5	2.66748	226.5	4.24243	226.5	5.63312
227.5	0	227.5	0.0380859	227.5	0.298401	227.5	1.2337	227.5	2.7901	227.5	4.28619	227.5	5.80341
228.5	0	228.5	-0.133423	228.5	0.403076	228.5	1.20825	228.5	2.56274	228.5	4.27521	228.5	5.52521
229.5	0	229.5	-0.0126953	229.5	0.28241	229.5	1.30554	229.5	2.61316	229.5	4.22363	229.5	5.52917
230.5	0	230.5	0.112671	230.5	0.358154	230.5	1.38916	230.5	2.80536	230.5	4.14044	230.5	5.68427
231.5	0	231.5	-0.141235	231.5	0.380432	231.5	1.31689	231.5	2.70105	231.5	4.08691	231.5	5.53931
232.5	0	232.5	0.179077	232.5	0.493347	232.5	1.22894	232.5	2.70923	232.5	4.16547	232.5	5.64246
233.5	0	233.5	0.112671	233.5	0.278442	233.5	1.19574	233.5	2.63464	233.5	4.1037	233.5	5.66077
234.5	0	234.5	0.230286	234.5	0.428467	234.5	1.25165	234.5	2.8573	234.5	4.2002	234.5	5.72406
235.5	0	235.5	-0.0369263	235.5	0.451111	235.5	1.01569	235.5	2.4682	235.5	4.09906	235.5	5.35101
236.5	0	236.5	0.19043	236.5	0.512451	236.5	1.35242	236.5	2.70105	236.5	4.29279	236.5	5.5647
237.5	0	237.5	-0.0631104	237.5	0.408203	237.5	1.27899	237.5	2.59558	237.5	4.22833	237.5	5.61395
238.5	0	238.5	0.220093	238.5	0.326538	238.5	1.03912	238.5	2.41553	238.5	3.95337	238.5	5.40143
239.5	0	239.5	-0.0470581	239.5	0.263245	239.5	1.07935	239.5	2.23541	239.5	3.88147	239.5	5.16278
240.5	0	240.5	-0.12323	240.5	0.0941162	240.5	0.923523	240.5	2.22839	240.5	3.78613	240.5	5.2702
241.5	0	241.5	0.12323	241.5	0.236633	241.5	0.907043	241.5	2.29791	241.5	3.83649	241.5	5.22369
242.5	0	242.5	-0.536499	242.5	0.132385	242.5	0.699707	242.5	2.21667	242.5	3.57678	242.5	4.9964
243.5	0	243.5	-0.267822	243.5	0.220642	243.5	0.905884	243.5	2.30884	243.5	3.78107	243.5	5.20178
244.5	0	244.5	0.287659	244.5	0.250732	244.5	1.18286	244.5	2.25574	244.5	3.96033	244.5	5.33069
245.5	0	245.5	0.0278931	245.5	0.458557	245.5	1.20551	245.5	2.20026	245.5	3.85608	245.5	5.26941
246.5	0	246.5	-0.0639038	246.5	0.432373	246.5	0.91217	246.5	2.11823	246.5	3.62836	246.5	4.96039
247.5	0	247.5	-0.076355	247.5	0.309326	247.5	0.835999	247.5	2.19287	247.5	3.90021	247.5	5.1167
248.5	0	248.5	0.0787354	248.5	0.354248	248.5	1.14966	248.5	2.23975	248.5	3.77289	248.5	5.05688
249.5	0	249.5	0.180298	249.5	0.543701	249.5	1.30591	249.5	2.55341	249.5	3.98535	249.5	5.33502
250.5	0	250.5	0.353333	250.5	0.557007	250.5	1.06531	250.5	2.3819	250.5	4.13385	250.5	5.26984
251.5	0	251.5	-0.0595703	251.5	0.34259	251.5	0.812561	251.5	2.13739	251.5	3.74084	251.5	4.97565
252.5	0	252.5	0.184937	252.5	0.353516	252.5	1.15906	252.5	2.2854	252.5	3.82056	252.5	4.85065
253.5	0	253.5	0.233398	253.5	0.46051	253.5	1.28796	253.5	2.61078	253.5	3.81384	253.5	5.21429
254.5	0	254.5	0.240417	254.5	0.223022	254.5	0.927795	254.5	2.37408	254.5	3.69238	254.5	5.07178
255.5	0	255.5	0.388489	255.5	0.412842	255.5	1.16724	255.5	2.15179	255.5	3.92285	255.5	5.11938
256.5	0	256.5	-0.0209351	256.5	0.146423	256.5	1.06097	256.5	2.03192	256.5	3.42285	256.5	4.91083
257.5	0	257.5	0.0501709	257.5	0.391357	257.5	0.888367	257.5	2.18152	257.5	3.56976	257.5	5.07489
258.5	0	258.5	0.3396	258.5	0.435913	258.5	1.33521	258.5	2.48425	258.5	3.82715	258.5	5.2467
259.5	0	259.5	0.0259399	259.5	0.428894	259.5	1.15985	259.5	2.04047	259.5	3.64514	259.5	5.03851
260.5	0	260.5	0.0111084	260.5	0.360107	260.5	0.85437	260.5	2.22449	260.5	3.56818	260.5	4.83032
261.5	0	261.5	0.27478	261.5	0.494446	261.5	1.22034	261.5	2.39282	261.5	3.63654	261.5	5.1424
262.5	0	262.5	0.390442	262.5	0.205811	262.5	1.10712	262.5	2.21704	262.5	3.61896	262.5	4.90417
263.5	0	263.5	0.0490112	263.5	0.509766	263.5	0.965332	263.5	1.99402	263.5	3.3819	263.5	4.81476
264.5	0	264.5	-0.00994873	264.5	0.262085	264.5	0.910217	264.5	2.07294	264.5	3.43457	264.5	4.87604
265.5	0	265.5	0.0232544	265.5	0.342163	265.5	0.944214	265.5	1.99908	265.5	3.401	265.5	4.79871
266.5	0	266.5	-0.0505981	266.5	0.0792847	266.5	1.02509	266.5	1.87488	266.5	3.19867	266.5	4.55377
267.5	0	267.5	0.106445	267.5	0.247253	267.5	1.00085	267.5	2.0835	267.5	3.51782	267.5	4.90729
268.5	0	268.5	0.411499	268.5	0.539368	268.5	0.898865	268.5	2.0647	268.5	3.41583	268.5	4.98303
269.5	0	269.5	0.21228	269.5	0.292542	269.5	0.852417	269.5	1.92212	269.5	3.20447	269.5	4.43304
270.5	0	270.5	-0.229126	270.5	0.392517	270.5	0.76178	270.5	1.85803	270.5	3.09082	270.5	4.57251
271.5	0	271.5	0.136902	271.5	0.247986	271.5	0.88446	271.5	1.87958	271.5	3.09668	271.5	4.63422
272.5	0	272.5	0.186096	272.5	0.254211	272.5	0.940674	272.5	1.95062	272.5	3.25446	272.5	4.71118
273.5	0	273.5	0.0947266	273.5	0.308533	273.5	1.12427	273.5	1.83228	273.5	3.09119	273.5	4.54596
274.5	0	274.5	0.0809937	274.5	0.30542	274.5	1.02777	274.5	1.94556	274.5	3.37909	274.5	4.40259
275.5	0	275.5	0.28418	275.5	0.548401	275.5	1.01135	275.5	2.16785	275.5	3.33496	275.5	4.56549
276.5	0	276.5	0.272827	276.5	0.243713	276.5	0.992981	276.5	1.78735	276.5	3.05017	276.5	4.54163
277.5	0	277.5	0.179077	277.5	0.204224	277.5	0.931274	277.5	1.95807	277.5	3.15918	277.5	4.59943
278.5	0	278.5	-0.0771484	278.5	0.205017	278.5	0.539124	278.5	1.72058	278.5	2.98572	278.5	4.37445
279.5	0	279.5	-0.0670166	279.5	0.328857	279.5	0.951965	279.5	2.1225	279.5	3.35724	279.5	4.48615
280.5	0	280.5	0.148193	280.5	0.588989	280.5	1.07037	280.5	1.91351	280.5	3.07208	280.5	4.59558
281.5	0	281.5	0.00213623	281.5	-0.170349	281.5	0.824646	281.5	1.61316	281.5	2.8158	281.5	4.39832
282.5	0	282.5	0.382202	282.5	0.338257	282.5	1.00592	282.5	2.13501	282.5	3.3205	282.5	4.52802
283.5	0	283.5	0.18103	283.5	0.358948	283.5	0.97821	283.5	2.01898	283.5	3.20996	283.5	4.53033
284.5	0	284.5	0.371277	284.5	0.501099	284.5	0.951599	284.5	2.0932	284.5	3.17401	284.5	4.36743
285.5	0	285.5	0.31897	285.5	0.323792	285.5	1.04773	285.5	1.90924	285.5	3.18188	285.5	4.41235
286.5	0	286.5	0.202515	286.5	0.383545	286.5	1.01605	286.5	1.88928	286.5	3.16229	286.5	4.4389
287.5	0	287.5	0.0411987	287.5	0.272644	287.5	0.887939	287.5	1.94556	287.5	2.98462	287.5	4.25299
288.5	0	288.5	0.147827	288.5	0.18866	288.5	0.960999	288.5	1.70966	288.5	3.15411	288.5	4.21393
289.5	0	289.5	-0.118164	289.5	0.259705	289.5	0.927368	289.5	1.77759	289.5	2.98419	289.5	4.25024
290.5	0	290.5	0.304871	290.5	0.436707	290.5	0.940308	290.5	1.89404	290.5	2.99982	290.5	4.49048
291.5	0	291.5	0.166992	291.5	0.220642	291.5	0.646912	291.5	1.79169	291.5	2.82635	291.5	4.27563
292.5	0	292.5	-0.125183	292.5	0.0675659	292.5	0.649292	292.5	1.70886	292.5	2.75806	292.5	4.13818
293.5	0	293.5	0.200989	293.5	0.40509	293.5	0.961426	293.5	1.89874	293.5	3.0174	293.5	4.23193
294.5	0	294.5	0.365784	294.5	0.528076	294.5	1.04187	294.5	1.79828	294.5	3.026	294.5	4.09637
295.5	0	295.5	0.0154419	295.5	0.241394	295.5	0.727417	295.5	1.60297	295.5	2.90607	295.5	4.00964
296.5	0	296.5	0.197449	296.5	0.220642	296.5	0.801208	296.5	1.703	296.5	2.96271	296.5	4.24866
297.5	0	297.5	0.0611572	297.5	0.189819	297.5	0.81958	297.5	1.59009	297.5	2.81934	297.5	4.14636
298.5	0	298.5	0.0376587	298.5	0.0308228	298.5	0.905518	298.5	1.67682	298.5	2.6416	298.5	4.07837
299.5	0	299.5	0.0142822	299.5	0.232788	299.5	0.973938	299.5	1.68854	299.5	2.77795	299.5	4.08661
300.5	0	300.5	0.173584	300.5	0.406189	300.5	0.925415	300.5	1.61121	300.5	2.87244	300.5	4.13464
301.5	0	301.5	0.0231934	301.5	0.347229	301.5	0.622314	301.5	1.44672	301.5	2.73456	301.5	4.03497
302.5	0	302.5	0.356018	302.5	0.517944	302.5	1.11023	302.5	1.87018	302.5	2.88885	302.5	4.26746
303.5	0	303.5	0.55957	303.5	0.626953	303.5	1.22156	303.5	1.90302	303.5	3.16705	303.5	4.40417
304.5	0	304.5	0.241943	304.5	0.287842	304.5	0.806274	304.5	1.90216	304.5	3.04865	304.5	4.23694
305.5	0	305.5	-0.0482788	305.5	0.660095	305.5	1.05396	305.5	1.79791	305.5	2.74158	305.5	4.15454
306.5	0	306.5	0.306458	306.5	0.315979	306.5	0.759033	306.5	1.67017	306.5	2.9549	306.5	4.18384
307.5	0	307.5	0.359924	307.5	0.390564	307.5	0.760193	307.5	1.89478	307.5	2.9549	307.5	4.24713
308.5	0	308.5	0.186157	308.5	0.160522	308.5	0.875061	308.5	1.68738	308.5	2.96783	308.5	3.95148
309.5	0	309.5	0.30957	309.5	0.328491	309.5	0.962585	309.5	1.73425	309.5	3.0498	309.5	4.23737
310.5	0	310.5	0.200562	310.5	0.264038	310.5	1.17114	310.5	1.69983	310.5	2.7619	310.5	3.90961
311.5	0	311.5	0.122437	311.5	0.298767	311.5	0.707458	311.5	1.55725	311.5	2.71814	311.5	3.85767
312.5	0	312.5	0.334961	312.5	0.549561	312.5	0.905151	312.5	1.60101	312.5	2.9975	312.5	3.99988
313.5	0	313.5	0.455627	313.5	0.589783	313.5	1.10474	313.5	1.66705	313.5	2.99548	313.5	3.98737
314.5	0	314.5	0.106018	314.5	0.406982	314.5	1.0575	314.5	1.49127	314.5	2.76544	314.5	3.8819
315.5	0	315.5	0.324036	315.5	0.460938	315.5	0.960205	315.5	1.75024	315.5	2.92212	315.5	3.96198
316.5	0	316.5	0.365417	316.5	0.374146	316.5	1.2016	316.5	1.82837	316.5	2.82208	316.5	3.88226
317.5	0	317.5	0.347412	317.5	0.70697	317.5	1.08795	317.5	1.6842	317.5	2.78693	317.5	4.1264
318.5	0	318.5	0.27478	318.5	0.451172	318.5	0.831299	318.5	1.45459	318.5	2.62915	318.5	3.79871
319.5	0	319.5	0.517761	319.5	0.405029	319.5	0.822754	319.5	1.61786	319.5	2.76819	319.5	4.01471
320.5	0	320.5	0.556824	320.5	0.615173	320.5	1.11023	320.5	1.82056	320.5	2.84784	320.5	3.99164
321.5	0	321.5	0.254883	321.5	0.478088	321.5	0.743835	321.5	1.58698	321.5	2.77362	321.5	3.85962
322.5	0	322.5	0.295898	322.5	0.556213	322.5	0.735229	322.5	1.53308	322.5	2.84357	322.5	3.87256
323.5	0	323.5	0.276367	323.5	0.457764	323.5	0.97583	323.5	1.55457	323.5	3.0072	323.5	3.78577
324.5	0	324.5	0.258362	324.5	0.639404	324.5	0.834412	324.5	1.58148	324.5	2.9201	324.5	3.95258
325.5	0	325.5	0.407227	325.5	0.634338	325.5	0.690674	325.5	1.81433	325.5	2.8924	325.5	3.85651
326.5	0	326.5	0.106812	326.5	0.371826	326.5	0.607849	326.5	1.49634	326.5	2.77789	326.5	3.75177
327.5	0	327.5	0.349792	327.5	0.260864	327.5	0.938721	327.5	1.41974	327.5	2.64587	327.5	3.51666
328.5	0	328.5	0.0970459	328.5	0.413208	328.5	1.00745	328.5	1.48303	328.5	2.63025	328.5	3.76038
329.5	0	329.5	0.22052	329.5	0.695679	329.5	0.881287	329.5	1.50183	329.5	2.64984	329.5	3.76587
330.5	0	330.5	0.356445	330.5	0.508972	330.5	0.652832	330.5	1.47449	330.5	2.72833	330.5	3.771
331.5	0	331.5	0.293579	331.5	0.616028	331.5	0.983704	331.5	1.84283	331.5	2.63226	331.5	3.97998
332.5	0	332.5	-0.112732	332.5	0.132385	332.5	0.649658	332.5	1.24243	332.5	2.63617	332.5	3.49872
333.5	0	333.5	0.000183105	333.5	0.542542	333.5	0.527039	333.5	1.56396	333.5	2.5694	333.5	3.67877
334.5	0	334.5	0.137695	334.5	0.262085	334.5	0.694946	334.5	1.3905	334.5	2.36505	334.5	3.70959
335.5	0	335.5	0.0275269	335.5	0.486267	335.5	0.710999	335.5	1.35028	335.5	2.42053	335.5	3.47955
336.5	0	336.5	0.304077	336.5	0.522217	336.5	0.870361	336.5	1.68933	336.5	2.55646	336.5	3.7323
337.5	0	337.5	0.269714	337.5	0.602295	337.5	0.860962	337.5	1.7522	337.5	2.72327	337.5	3.79944
338.5	0	338.5	0.140381	338.5	0.332397	338.5	0.94928	338.5	1.67877	338.5	2.46191	338.5	3.92761
339.5	0	339.5	0.103699	339.5	0.412842	339.5	0.568054	339.5	1.36865	339.5	2.62524	339.5	3.73541
340.5	0	340.5	0.297852	340.5	0.665955	340.5	0.843018	340.5	1.78308	340.5	2.87244	340.5	3.89124
341.5	0	341.5	0.147034	341.5	0.539795	341.5	0.802795	341.5	1.71002	341.5	2.76898	341.5	3.64948
342.5	0	342.5	0.339661	342.5	0.490601	342.5	0.675049	342.5	1.59717	342.5	2.64435	342.5	3.71118
343.5	0	343.5	0.389221	343.5	0.67688	343.5	0.930115	343.5	1.71509	343.5	2.80603	343.5	3.63501
344.5	0	344.5	0.462708	344.5	0.830811	344.5	1.25903	344.5	1.83502	344.5	3.10529	344.5	3.67603
345.5	0	345.5	0.38147	345.5	0.390625	345.5	0.673523	345.5	1.58661	345.5	2.492	345.5	3.90265
346.5	0	346.5	0.401733	346.5	0.426514	346.5	0.85321	346.5	1.69946	346.5	2.46698	346.5	3.43427
347.5	0	347.5	0.418945	347.5	0.542542	347.5	0.830505	347.5	1.74908	347.5	2.55603	347.5	3.78931
348.5	0	348.5	0.305664	348.5	0.387085	348.5	0.793457	348.5	1.58466	348.5	2.29401	348.5	3.59674
349.5	0	349.5	0.292725	349.5	0.201904	349.5	0.604736	349.5	1.00104	349.5	1.80762	349.5	3.67993
350.5	0	350.5	0.293945	350.5	0.439026	350.5	0.622314	350.5	1.4483	350.5	2.24982	350.5	3.30023
351.5	0	351.5	0.566589	351.5	0.617554	351.5	0.91687	351.5	1.58893	351.5	2.75958	351.5	3.67017
352.5	0	352.5	0.45874	352.5	0.729614	352.5	0.911743	352.5	1.56311	352.5	2.43103	352.5	3.54675
353.5	0	353.5	0.166992	353.5	0.281982	353.5	0.63446	353.5	1.36823	353.5	2.25806	353.5	3.33856
354.5	0	354.5	0.397034	354.5	0.385071	354.5	1.0426	354.5	1.45728	354.5	2.47949	354.5	3.73187
355.5	0	355.5	0.230286	355.5	0.464417	355.5	0.692261	355.5	1.21783	355.5	2.29517	355.5	3.41083
356.5	0	356.5	0.205627	356.5	0.377686	356.5	0.528198	356.5	1.35101	356.5	2.12988	356.5	3.34985
357.5	0	357.5	0.539673	357.5	0.592163	357.5	0.837158	357.5	1.67255	357.5	2.22754	357.5	3.50964
358.5	0	358.5	0.418945	358.5	0.411682	358.5	0.990295	358.5	1.58972	358.5	2.73889	358.5	3.60419
359.5	0	359.5	0.266174	359.5	0.660889	359.5	0.777771	359.5	1.38855	359.5	2.21814	359.5	3.37445
360.5	0	360.5	0.368958	360.5	0.463257	360.5	0.685242	360.5	1.42407	360.5	2.26154	360.5	3.44403
361.5	0	361.5	0.194702	361.5	0.114441	361.5	0.489502	361.5	1.29596	361.5	2.06152	361.5	3.38696
362.5	0	362.5	0.115051	362.5	0.404663	362.5	0.657104	362.5	1.46082	362.5	2.16272	362.5	3.67957
363.5	0	363.5	0.214233	363.5	0.514038	363.5	0.614136	363.5	1.35419	363.5	2.03223	363.5	3.51239
364.5	0	364.5	0.445496	364.5	0.601929	364.5	0.866089	364.5	1.79205	364.5	2.35138	364.5	3.56433
365.5	0	365.5	0.206421	365.5	0.571472	365.5	0.837158	365.5	1.54712	365.5	2.37207	365.5	3.46161
366.5	0	366.5	0.304871	366.5	0.45697	366.5	0.734009	366.5	1.48462	366.5	2.43341	366.5	3.59869
367.5	0	367.5	0.397461	367.5	0.316772	367.5	0.912598	367.5	1.47101	367.5	2.46936	367.5	3.63385
368.5	0	368.5	0.365417	368.5	0.0628052	368.5	0.813721	368.5	1.48383	368.5	2.2912	368.5	3.42523
369.5	0	369.5	0.325623	369.5	0.641418	369.5	0.768066	369.5	1.50537	369.5	2.51038	369.5	3.39014
370.5	0	370.5	0.147034	370.5	0.197998	370.5	0.502808	370.5	1.34558	370.5	2.40179	370.5	3.52252
371.5	0	371.5	0.357239	371.5	0.340576	371.5	0.711365	371.5	1.50262	371.5	2.41309	371.5	3.37445
372.5	0	372.5	0.407593	372.5	0.409302	372.5	0.705139	372.5	1.43146	372.5	2.40723	372.5	3.40179
373.5	0	373.5	0.270874	373.5	0.237854	373.5	0.685181	373.5	1.33112	373.5	2.39862	373.5	3.45374
374.5	0	374.5	0.366577	374.5	0.472595	374.5	0.735596	374.5	1.34753	374.5	2.51544	374.5	3.59479
375.5	0	375.5	0.272827	375.5	0.14563	375.5	0.675415	375.5	1.14246	375.5	2.30292	375.5	3.44867
376.5	0	376.5	0.616638	376.5	0.594116	376.5	0.773132	376.5	1.66669	376.5	2.59827	376.5	3.59558
377.5	0	377.5	0.73999	377.5	0.42688	377.5	0.780151	377.5	1.5155	377.5	2.42834	377.5	3.703
378.5	0	378.5	0.598572	378.5	0.598389	378.5	0.780884	378.5	1.66663	378.5	2.2193	378.5	3.47717
379.5	0	379.5	0.465027	379.5	0.48822	379.5	0.656311	379.5	1.45221	379.5	2.2467	379.5	3.50885
380.5	0	380.5	0.640015	380.5	0.351135	380.5	0.88678	380.5	1.39478	380.5	2.41351	380.5	3.63544
381.5	0	381.5	0.277527	381.5	-0.0144653	381.5	0.756714	381.5	1.31238	381.5	2.08966	381.5	3.33856
382.5	0	382.5	0.0325928	382.5	0.504272	382.5	0.591064	382.5	1.29321	382.5	2.01501	382.5	3.07916
