# Supplementary material for: Hemagglutinin double-mutation enhances binding of human-infecting avian influenza virus clade 2.3.4.4b H5Ny to human and SLeX receptors
Source: EMBO Rep. 2026 Jun 16;27(14):4079–99. doi: 10.1038/s44319-026-00816-2 (PMC13400655; doi:10.1038/s44319-026-00816-2)
Supplement: Supplementary file 6 — Source data Fig. 2 [file 44319_2026_816_MOESM6_ESM.zip › Figure 2/2I/Figure 2I.xlsx]

## Sheet: Sheet1
PBST_X	PBST_Y	1.25uM_X	1.25uM_Y	2.5uM_X	2.5uM_Y	5uM_X	5uM_Y	10uM_X	10uM_Y	20uM_X	20uM_Y	40uM_X	40uM_Y
50.5	0	50.5	0.56543	50.5	0.168453	50.5	0.357811	50.5	0.356636	50.5	0.332809	50.5	-0.00556946
51.5	0	51.5	-1.40059	51.5	0.0118103	51.5	-0.758987	51.5	-0.799225	51.5	0.232418	51.5	-0.554787
52.5	0	52.5	1.09629	52.5	0.239941	52.5	0.535156	52.5	0.53125	52.5	0.252735	52.5	0.447563
53.5	0	53.5	0.865826	53.5	0.14463	53.5	0.389065	53.5	0.5	53.5	0.166019	53.5	0.272953
54.5	0	54.5	-1.20723	54.5	-0.138966	54.5	-0.839844	54.5	-0.248047	54.5	-0.142185	54.5	-0.457909
55.5	0	55.5	0.840038	55.5	0.470016	55.5	0.543747	55.5	0.677338	55.5	0.386715	55.5	0.294434
56.5	0	56.5	0.815037	56.5	2.82669e-3	56.5	0.332809	56.5	0.348431	56.5	-0.0418015	56.5	0.0237274
57.5	0	57.5	-1.13184	57.5	-0.31749	57.5	-0.662117	57.5	-0.491806	57.5	-0.315632	57.5	-0.362606
58.5	0	58.5	0.475197	58.5	0.405174	58.5	0.80547	58.5	0.78828	58.5	0.558594	58.5	0.599514
59.5	0	59.5	1.53106	59.5	-0.0475578	59.5	0.885159	59.5	0.532814	59.5	0.527348	59.5	0.188187
60.5	0	60.5	-0.310738	60.5	-0.345604	60.5	-0.35117	60.5	-0.198437	60.5	0.167583	60.5	-0.236813
61.5	0	61.5	-0.583393	61.5	0.0110359	61.5	-0.450386	61.5	0.0109406	61.5	-0.0331993	61.5	-0.345016
62.5	0	62.5	-0.0486374	62.5	-0.281548	62.5	-0.16016	62.5	-0.0902405	62.5	0.0253868	62.5	-0.29932
63.5	0	63.5	-0.138084	63.5	-0.362404	63.5	0.0644531	63.5	-0.0187531	63.5	0.122265	63.5	-0.0618134
64.5	0	64.5	-0.0994148	64.5	-0.139359	64.5	0.0820313	64.5	0.0613251	64.5	0.0722656	64.5	-0.250488
65.5	0	65.5	0.0373077	65.5	0.148926	65.5	0.0546875	65.5	-0.14492	65.5	0.0433617	65.5	-0.314548
66.5	0	66.5	-0.0228577	66.5	0.0176697	66.5	0.127338	66.5	-0.0707092	66.5	0.340229	66.5	-0.18721
67.5	0	67.5	0.0744171	67.5	0.059082	67.5	0.0992203	67.5	0.186718	67.5	0.296093	67.5	-0.0239258
68.5	0	68.5	0.133781	68.5	0.133293	68.5	0.0671806	68.5	-0.0187607	68.5	-0.147663	68.5	0.0448189
69.5	0	69.5	0.0111313	69.5	0.0293884	69.5	-0.0519562	69.5	0.0496063	69.5	-0.273441	69.5	0.0819321
70.5	0	70.5	-0.21933	70.5	-0.221775	70.5	-0.114449	70.5	-0.217575	70.5	0.125004	70.5	-0.102829
71.5	0	71.5	-0.157623	71.5	-0.29171	71.5	-0.144932	71.5	-0.219151	71.5	-0.005867	71.5	-0.117683
72.5	0	72.5	-0.206837	72.5	-0.197952	72.5	-0.0593796	72.5	-0.222271	72.5	-0.047657	72.5	-0.158691
73.5	0	73.5	-0.245895	73.5	-0.174511	73.5	-0.0359344	73.5	-0.448048	73.5	8.20541e-3	73.5	-0.296188
74.5	0	74.5	-0.240036	74.5	-0.244041	74.5	-0.453514	74.5	-0.280079	74.5	-0.0859337	74.5	-0.134079
75.5	0	75.5	-0.322853	75.5	-0.396	75.5	-0.546486	75.5	-0.481255	75.5	-0.327736	75.5	-0.229786
76.5	0	76.5	-0.198246	76.5	-0.148739	76.5	-0.173836	76.5	-0.352741	76.5	0.0163994	76.5	-0.293461
77.5	0	77.5	-0.136517	77.5	-0.140522	77.5	-0.0140572	77.5	-0.219917	77.5	0.166805	77.5	-0.196964
78.5	0	78.5	-0.315437	78.5	-0.352257	78.5	-0.22501	78.5	-0.26915	78.5	-0.150009	78.5	-0.343857
79.5	0	79.5	-0.361519	79.5	-0.344826	79.5	-0.298828	79.5	-0.392578	79.5	-0.0874977	79.5	-0.25869
80.5	0	80.5	-0.569729	80.5	-0.216705	80.5	-0.151955	80.5	-0.366409	80.5	-0.195705	80.5	-0.28838
81.5	0	81.5	-0.443169	81.5	-0.262802	81.5	-0.16563	81.5	-0.152351	81.5	-0.214458	81.5	-0.0200233
82.5	0	82.5	-0.084568	82.5	-0.296387	82.5	-0.255859	82.5	-0.297268	82.5	-0.320702	82.5	-0.289158
83.5	0	83.5	-0.123245	83.5	-0.25655	83.5	-0.464851	83.5	-0.332039	83.5	-0.298443	83.5	-0.415337
84.5	0	84.5	-0.258011	84.5	-0.312019	84.5	-0.305084	84.5	-0.351959	84.5	-0.273052	84.5	-0.178226
85.5	0	85.5	-0.300976	85.5	-0.581936	85.5	-0.483597	85.5	-0.373051	85.5	-0.417969	85.5	-0.484863
86.5	0	86.5	-0.226368	86.5	0.0629845	86.5	-0.389847	86.5	-0.164066	86.5	-0.296093	86.5	-0.483299
87.5	0	87.5	-0.48457	87.5	-0.188187	87.5	-0.489845	87.5	-0.407036	87.5	-0.501171	87.5	-0.525097
88.5	0	88.5	-0.704498	88.5	-0.489365	88.5	-0.63829	88.5	-0.708992	88.5	-0.427349	88.5	-0.596588
89.5	0	89.5	-0.99004	89.5	-0.73428	89.5	-0.68047	89.5	-0.710941	89.5	-0.631252	89.5	-0.831738
90.5	0	90.5	-1.23848	90.5	-0.622955	90.5	-0.782425	90.5	-0.755867	90.5	-0.533207	90.5	-0.727444
91.5	0	91.5	-0.800194	91.5	-0.713577	91.5	-0.902344	91.5	-0.832424	91.5	-0.887112	91.5	-1.03682
92.5	0	92.5	-0.884956	92.5	-0.415916	92.5	-0.639843	92.5	-0.667187	92.5	-0.459763	92.5	-0.751656
93.5	0	93.5	-0.0400391	93.5	-0.320999	93.5	-0.092968	93.5	-0.300781	93.5	4.11367	93.5	-0.222363
94.5	0	94.5	0.978706	94.5	16.6411	94.5	13.8039	94.5	45.3449	94.5	86.8211	94.5	142.643
95.5	0	95.5	12.2701	95.5	-3.34326	95.5	13.982	95.5	-2.46093	95.5	-5.85038	95.5	9.28311
96.5	0	96.5	-1.84512	96.5	-2.7921	96.5	-2.69219	96.5	-2.08165	96.5	-3.25704	96.5	-3.74268
97.5	0	97.5	-2.36778	97.5	-2.94991	97.5	-2.29102	97.5	-1.42931	97.5	-2.69063	97.5	-2.17315
98.5	0	98.5	-2.70723	98.5	-3.48623	98.5	-3.2918	98.5	-1.80586	98.5	-3.30117	98.5	-1.74385
99.5	0	99.5	-2.8584	99.5	-3.26475	99.5	-3.3457	99.5	-1.54414	99.5	-2.98086	99.5	-1.00401
100.5	0	100.5	-3.07832	100.5	-3.41162	100.5	-3.2875	100.5	-1.4625	100.5	-2.94921	100.5	-0.629784
101.5	0	101.5	-3.1502	101.5	-3.54834	101.5	-3.32305	101.5	-1.21251	101.5	-3.21758	101.5	-0.50127
102.5	0	102.5	-2.89082	102.5	-3.78701	102.5	-3.10234	102.5	-1.30625	102.5	-3.03164	102.5	0.103809
103.5	0	103.5	-3.2205	103.5	-4.13741	103.5	-3.48985	103.5	-1.56875	103.5	-3.54258	103.5	0.0459976
104.5	0	104.5	-3.01269	104.5	-3.78154	104.5	-3.22422	104.5	-1.48516	104.5	-3.42031	104.5	0.397953
105.5	0	105.5	-2.91269	105.5	-3.8663	105.5	-2.94882	105.5	-1.14257	105.5	-2.97538	105.5	0.721786
106.5	0	106.5	-3.11035	106.5	-4.05694	106.5	-3.275	106.5	-1.3543	106.5	-3.40781	106.5	0.749119
107.5	0	107.5	-3.35527	107.5	-4.09991	107.5	-3.34922	107.5	-1.53711	107.5	-3.43946	107.5	0.984665
108.5	0	108.5	-3.39199	108.5	-4.15733	108.5	-3.57578	108.5	-1.6793	108.5	-3.54531	108.5	1.01904
109.5	0	109.5	-3.2791	109.5	-4.22217	109.5	-3.63868	109.5	-1.52422	109.5	-3.32852	109.5	0.921776
110.5	0	110.5	-2.97637	110.5	-4.43429	110.5	-3.50782	110.5	-1.3836	110.5	-3.69883	110.5	1.21318
111.5	0	111.5	-2.88105	111.5	-4.23858	111.5	-3.24453	111.5	-1.19766	111.5	-3.39844	111.5	1.78428
112.5	0	112.5	-2.92403	112.5	-4.27647	112.5	-3.25703	112.5	-1.33086	112.5	-3.14688	112.5	1.70029
113.5	0	113.5	-3.02794	113.5	-4.46515	113.5	-3.27774	113.5	-1.3379	113.5	-3.31055	113.5	1.65849
114.5	0	114.5	-2.62949	114.5	-3.99796	114.5	-3.10781	114.5	-0.802738	114.5	-3.05469	114.5	1.89014
115.5	0	115.5	-2.8959	115.5	-4.28468	115.5	-3.76836	115.5	-0.998055	115.5	-3.43321	115.5	1.67451
116.5	0	116.5	-3.02206	116.5	-4.11318	116.5	-3.68789	116.5	-1.19297	116.5	-3.2832	116.5	1.97999
117.5	0	117.5	-3.21505	117.5	-4.28741	117.5	-3.48399	117.5	-1.23907	117.5	-3.35001	117.5	2.10224
118.5	0	118.5	-3.38457	118.5	-4.33701	118.5	-3.48555	118.5	-1.11758	118.5	-3.29492	118.5	1.97139
119.5	0	119.5	-3.23261	119.5	-4.33115	119.5	-3.32851	119.5	-1.14375	119.5	-3.03867	119.5	2.21319
120.5	0	120.5	-2.61426	120.5	-3.82491	120.5	-2.93633	120.5	-0.80508	120.5	-2.69531	120.5	2.73975
121.5	0	121.5	-3.06582	121.5	-4.14404	121.5	-3.27695	121.5	-1.01992	121.5	-3.07422	121.5	2.36279
122.5	0	122.5	-2.78691	122.5	-3.71514	122.5	-2.91993	122.5	-0.581646	122.5	-2.59844	122.5	2.97021
123.5	0	123.5	-2.71894	123.5	-3.92764	123.5	-2.91758	123.5	-0.704689	123.5	-2.33281	123.5	2.79873
124.5	0	124.5	-2.60996	124.5	-3.82686	124.5	-2.925	124.5	-0.798832	124.5	-2.59141	124.5	2.92334
125.5	0	125.5	-3.05683	125.5	-4.35849	125.5	-3.36953	125.5	-1.00273	125.5	-2.81093	125.5	2.80889
126.5	0	126.5	-2.74433	126.5	-4.45185	126.5	-3.08867	126.5	-0.885937	126.5	-2.8082	126.5	2.86866
127.5	0	127.5	-2.68808	127.5	-4.36709	127.5	-3.31718	127.5	-0.883202	127.5	-2.94218	127.5	2.92608
128.5	0	128.5	-3.12519	128.5	-4.02256	128.5	-3.17461	128.5	-1.05625	128.5	-2.97187	128.5	2.76318
129.5	0	129.5	-2.61972	129.5	-3.81631	129.5	-2.92734	129.5	-0.651955	129.5	-2.4418	129.5	3.13975
130.5	0	130.5	-2.8209	130.5	-3.92569	130.5	-3.05391	130.5	-0.72266	130.5	-2.37539	130.5	3.196
131.5	0	131.5	-3.11816	131.5	-4.11631	131.5	-3.16015	131.5	-1.09883	131.5	-2.38906	131.5	3.37296
132.5	0	132.5	-2.50957	132.5	-3.90889	132.5	-2.9922	132.5	-0.62149	132.5	-2.39688	132.5	3.58935
133.5	0	133.5	-2.76973	133.5	-3.94522	133.5	-2.98868	133.5	-0.555866	133.5	-2.16211	133.5	3.17178
134.5	0	134.5	-2.89511	134.5	-4.0792	134.5	-3.10546	134.5	-0.637497	134.5	-2.12929	134.5	3.25069
135.5	0	135.5	-2.7998	135.5	-4.1085	135.5	-3.05273	135.5	-0.501953	135.5	-2.18047	135.5	3.26475
136.5	0	136.5	-2.89473	136.5	-4.3089	136.5	-2.91954	136.5	-0.486729	136.5	-2.34962	136.5	3.30576
137.5	0	137.5	-2.61855	137.5	-3.9081	137.5	-2.76953	137.5	-0.481251	137.5	-1.92851	137.5	3.61319
138.5	0	138.5	-2.57793	138.5	-3.79483	138.5	-2.89532	138.5	0.168743	138.5	-2.00313	138.5	3.90537
139.5	0	139.5	-2.87442	139.5	-3.84757	139.5	-3.0086	139.5	-0.00508881	139.5	-2.10938	139.5	3.68544
140.5	0	140.5	-2.63223	140.5	-3.84795	140.5	-2.82149	140.5	-0.310944	140.5	-1.8711	140.5	3.84287
141.5	0	141.5	-2.6084	141.5	-3.97139	141.5	-2.91836	141.5	-0.269924	141.5	-1.69883	141.5	4.05069
142.5	0	142.5	-2.76191	142.5	-3.79873	142.5	-2.91524	142.5	-0.539848	142.5	-1.92695	142.5	3.70732
143.5	0	143.5	-2.56191	143.5	-3.62061	143.5	-2.68789	143.5	-0.251175	143.5	-2.10625	143.5	3.95186
144.5	0	144.5	-2.46192	144.5	-3.86397	144.5	-2.88243	144.5	-0.328911	144.5	-2.03633	144.5	3.82099
145.5	0	145.5	-2.69863	145.5	-4.16006	145.5	-3.13672	145.5	-0.482815	145.5	-2.03945	145.5	3.57998
146.5	0	146.5	-2.70683	146.5	-4.00655	146.5	-3.05	146.5	-0.680862	146.5	-2.03125	146.5	3.69053
147.5	0	147.5	-2.36777	147.5	-3.91006	147.5	-2.96367	147.5	-0.425785	147.5	-2.08164	147.5	4.01631
148.5	0	148.5	-2.4541	148.5	-3.52022	148.5	-2.76914	148.5	-0.285549	148.5	-1.83008	148.5	4.25771
149.5	0	149.5	-2.74863	149.5	-3.60381	149.5	-2.71758	149.5	-0.515633	149.5	-1.6418	149.5	4.15576
150.5	0	150.5	-2.41387	150.5	-3.7003	150.5	-2.69453	150.5	-0.176178	150.5	-1.39727	150.5	4.1542
151.5	0	151.5	-0.919731	151.5	-3.47842	151.5	-1.20118	151.5	0.358196	151.5	-1.2004	151.5	5.29052
152.5	0	152.5	-2.74551	152.5	-4.30811	152.5	-4.04961	152.5	-1.1	152.5	-2.38203	152.5	3.00889
153.5	0	153.5	-4.55488	153.5	-15.3655	153.5	-6.75469	153.5	-28.7953	153.5	-70.2816	153.5	-61.6716
154.5	0	154.5	-14.4193	154.5	-3.29795	154.5	-21.3973	154.5	-12.9914	154.5	-5.43164	154.5	-85.8368
155.5	0	155.5	-1.53418	155.5	-1.79991	155.5	-0.223442	155.5	1.55859	155.5	0.582417	155.5	8.5292
156.5	0	156.5	-1.14824	156.5	-1.58389	156.5	-0.827736	156.5	1.18554	156.5	0.269138	156.5	7.5085
157.5	0	157.5	-1.09941	157.5	-1.61709	157.5	-1.08867	157.5	0.780472	157.5	-0.0347633	157.5	6.72334
158.5	0	158.5	-0.994339	158.5	-1.50421	158.5	-0.718758	158.5	0.735149	158.5	0.117962	158.5	6.64169
159.5	0	159.5	-1.03183	159.5	-1.76631	159.5	-1.05	159.5	0.47031	159.5	-0.0374985	159.5	6.34639
160.5	0	160.5	-0.917377	160.5	-1.63271	160.5	-0.881638	160.5	0.502346	160.5	-0.306248	160.5	6.19561
161.5	0	161.5	-1.21659	161.5	-1.71513	161.5	-1.03593	161.5	0.393753	161.5	-0.378117	161.5	5.82803
162.5	0	162.5	-0.862309	162.5	-1.55538	162.5	-0.869926	162.5	0.676163	162.5	-0.43438	162.5	5.90068
163.5	0	163.5	-0.839252	163.5	-1.41318	163.5	-0.923824	163.5	0.220314	163.5	-0.686325	163.5	5.64835
164.5	0	164.5	-0.944336	164.5	-1.60811	164.5	-0.740623	164.5	0.216404	164.5	-0.723827	164.5	5.59951
165.5	0	165.5	-0.628712	165.5	-1.55147	165.5	-0.671486	165.5	0.528122	165.5	-0.600002	165.5	5.78701
166.5	0	166.5	-0.754486	166.5	-1.09286	166.5	-0.452728	166.5	0.688286	166.5	-0.530853	166.5	5.70733
167.5	0	167.5	-0.948235	167.5	-1.31084	167.5	-0.68359	167.5	0.27383	167.5	-0.93515	167.5	5.33311
168.5	0	168.5	-0.577545	168.5	-1.50069	168.5	-0.451569	168.5	0.181633	168.5	-0.750397	168.5	5.36552
169.5	0	169.5	-0.593163	169.5	-1.54326	169.5	-0.70742	169.5	0.124218	169.5	-0.800388	169.5	5.02959
170.5	0	170.5	-0.778709	170.5	-1.38272	170.5	-0.692577	170.5	0.151562	170.5	-0.919529	170.5	5.02725
171.5	0	171.5	-0.903713	171.5	-1.56397	171.5	-0.750004	171.5	-0.108597	171.5	-0.905472	171.5	4.90967
172.5	0	172.5	-0.725594	172.5	-1.11788	172.5	-0.614853	172.5	0.137882	172.5	-0.777351	172.5	4.96669
173.5	0	173.5	-0.612698	173.5	-1.02959	173.5	-0.411724	173.5	0.299995	173.5	-0.624615	173.5	5.03857
174.5	0	174.5	-0.506832	174.5	-1.09717	174.5	-0.394527	174.5	0.257423	174.5	-0.650387	174.5	5.10498
175.5	0	175.5	-0.4916	175.5	-1.05537	175.5	-0.354298	175.5	0.373043	175.5	-0.533985	175.5	5.00576
176.5	0	176.5	-0.500198	176.5	-1.09366	176.5	-0.323441	176.5	0.404293	176.5	-0.225002	176.5	5.15459
177.5	0	177.5	-0.848248	177.5	-1.57491	177.5	-0.832039	177.5	0.0175705	177.5	-0.71524	177.5	4.76123
178.5	0	178.5	-0.874802	178.5	-1.65693	178.5	-0.770702	178.5	0.032814	178.5	-0.962498	178.5	4.74249
179.5	0	179.5	-0.461128	179.5	-1.29522	179.5	-0.485935	179.5	0.248047	179.5	-0.654293	179.5	5.0292
180.5	0	180.5	-0.38184	180.5	-1.30616	180.5	-0.437115	180.5	0.174995	180.5	-1.0504	180.5	4.73388
181.5	0	181.5	-0.463871	181.5	-1.22803	181.5	-0.519146	181.5	8.97598e-3	181.5	-0.917973	181.5	4.57529
182.5	0	182.5	-0.654881	182.5	-1.35733	182.5	-0.76836	182.5	-0.178516	182.5	-1.15351	182.5	4.60772
183.5	0	183.5	-0.645897	183.5	-1.30889	183.5	-0.76133	183.5	-0.032032	183.5	-0.99453	183.5	4.63936
184.5	0	184.5	-0.533398	184.5	-1.4042	184.5	-0.545315	184.5	-0.0984421	184.5	-0.895313	184.5	4.59209
185.5	0	185.5	-0.766998	185.5	-1.27569	185.5	-0.598053	185.5	-0.185944	185.5	-1.29961	185.5	4.48076
186.5	0	186.5	-0.74004	186.5	-1.17374	186.5	-0.484768	186.5	0.0542908	186.5	-1.30117	186.5	4.50029
187.5	0	187.5	-0.54668	187.5	-1.02842	187.5	-0.339848	187.5	0.252338	187.5	-0.894142	187.5	4.5874
188.5	0	188.5	-0.716602	188.5	-1.24795	188.5	-0.53672	188.5	-0.00625229	188.5	-0.970703	188.5	4.43662
189.5	0	189.5	-0.834568	189.5	-1.42373	189.5	-0.88242	189.5	-0.157032	189.5	-1.03789	189.5	4.39951
190.5	0	190.5	-0.900974	190.5	-1.39482	190.5	-0.701954	190.5	-0.0488281	190.5	-0.90781	190.5	4.34483
191.5	0	191.5	-0.816216	191.5	-1.4296	191.5	-0.766415	191.5	-0.183994	191.5	-1.02657	191.5	4.10537
192.5	0	192.5	-0.305275	192.5	-0.902641	192.5	-0.226563	192.5	0.218746	192.5	-0.59922	192.5	4.34951
193.5	0	193.5	-0.672077	193.5	-1.27843	193.5	-0.341805	193.5	0.136707	193.5	-0.977352	193.5	4.287
194.5	0	194.5	-0.794724	194.5	-1.59131	194.5	-0.931252	194.5	-0.310547	194.5	-1.30547	194.5	4.05655
195.5	0	195.5	-1.05059	195.5	-1.38428	195.5	-0.883991	195.5	-0.806259	195.5	-1.25352	195.5	3.79638
196.5	0	196.5	-1.11152	196.5	-1.38271	196.5	-0.899998	196.5	-0.709373	196.5	-1.4289	196.5	3.8503
197.5	0	197.5	-1.04903	197.5	-1.53976	197.5	-0.938679	197.5	-0.723839	197.5	-1.48126	197.5	3.89951
198.5	0	198.5	-0.874809	198.5	-1.08311	198.5	-0.811726	198.5	-0.228912	198.5	-1.17969	198.5	4.22529
199.5	0	199.5	-0.746296	199.5	-1.22257	199.5	-1.07384	199.5	-0.245712	199.5	-1.44376	199.5	4.19052
200.5	0	200.5	-0.672073	200.5	-1.49561	200.5	-0.700394	200.5	-0.205864	200.5	-1.23906	200.5	4.20771
201.5	0	201.5	-1.08105	201.5	-1.26319	201.5	-0.503128	201.5	-0.149223	201.5	-1.25352	201.5	4.23154
202.5	0	202.5	-0.980659	202.5	-1.55341	202.5	-0.962887	202.5	-0.450386	202.5	-1.43007	202.5	3.78389
203.5	0	203.5	-0.856842	203.5	-1.54952	203.5	-0.930866	203.5	-0.317196	203.5	-1.33868	203.5	3.93544
204.5	0	204.5	-0.911919	204.5	-1.53702	204.5	-1.07071	204.5	-0.471493	204.5	-1.24141	204.5	3.90575
205.5	0	205.5	-0.790825	205.5	-1.56046	205.5	-0.981258	205.5	-0.264462	205.5	-1.20079	205.5	4.06123
206.5	0	206.5	-1.14863	206.5	-1.81357	206.5	-1.09804	206.5	-0.580467	206.5	-1.63476	206.5	3.74171
207.5	0	207.5	-1.25801	207.5	-1.57373	207.5	-1.02774	207.5	-0.619926	207.5	-1.49492	207.5	3.60225
208.5	0	208.5	-1.09512	208.5	-1.5839	208.5	-1.0172	208.5	-0.613682	208.5	-1.31797	208.5	3.39951
209.5	0	209.5	-0.990433	209.5	-1.66085	209.5	-0.894146	209.5	-0.824615	209.5	-1.47344	209.5	3.32763
210.5	0	210.5	-1.08107	210.5	-1.78859	210.5	-1.00548	210.5	-0.886734	210.5	-1.60548	210.5	3.50965
211.5	0	211.5	-1.39786	211.5	-1.69522	211.5	-0.89415	211.5	-0.942196	211.5	-1.47852	211.5	3.23115
212.5	0	212.5	-1.45762	212.5	-1.68428	212.5	-1.14258	212.5	-0.658211	212.5	-1.70821	212.5	3.22099
213.5	0	213.5	-1.37636	213.5	-1.76865	213.5	-1.38124	213.5	-0.922264	213.5	-1.69374	213.5	3.23077
214.5	0	214.5	-1.11581	214.5	-1.64716	214.5	-1.19218	214.5	-0.881634	214.5	-1.63124	214.5	3.44171
215.5	0	215.5	-1.44941	215.5	-1.94326	215.5	-1.28008	215.5	-0.952343	215.5	-1.79062	215.5	3.15928
216.5	0	216.5	-1.45254	216.5	-2.00342	216.5	-1.0125	216.5	-0.883598	216.5	-1.62422	216.5	3.19678
217.5	0	217.5	-1.51543	217.5	-1.73896	217.5	-1.22422	217.5	-0.844921	217.5	-1.79453	217.5	3.20889
218.5	0	218.5	-1.32989	218.5	-1.63194	218.5	-1.45547	218.5	-0.975006	218.5	-1.87657	218.5	2.90732
219.5	0	219.5	-1.39122	219.5	-1.89483	219.5	-1.51329	219.5	-0.881649	219.5	-1.97618	219.5	2.80107
220.5	0	220.5	-1.1752	220.5	-1.85186	220.5	-1.33594	220.5	-0.999226	220.5	-1.84727	220.5	3.15849
221.5	0	221.5	-1.46347	221.5	-2.19599	221.5	-1.72265	221.5	-1.05781	221.5	-1.91484	221.5	2.79952
222.5	0	222.5	-1.41699	222.5	-2.19014	222.5	-1.27031	222.5	-0.9375	222.5	-1.81914	222.5	3.13584
223.5	0	223.5	-1.13067	223.5	-1.82413	223.5	-0.866802	223.5	-0.593758	223.5	-1.41875	223.5	3.55264
224.5	0	224.5	-1.62207	224.5	-2.1253	224.5	-1.28711	224.5	-1.05626	224.5	-1.83008	224.5	3.03662
225.5	0	225.5	-1.49551	225.5	-2.14717	225.5	-1.14375	225.5	-1.00196	225.5	-1.73008	225.5	3.10303
226.5	0	226.5	-1.03417	226.5	-1.95107	226.5	-0.939056	226.5	-0.704292	226.5	-1.50273	226.5	3.38702
227.5	0	227.5	-1.43105	227.5	-2.07333	227.5	-1.14023	227.5	-0.970306	227.5	-1.83007	227.5	3.17179
228.5	0	228.5	-1.67716	228.5	-2.26203	228.5	-1.68752	228.5	-0.982048	228.5	-2.22189	228.5	3.06161
229.5	0	229.5	-1.91348	229.5	-2.49639	229.5	-1.58398	229.5	-1.25312	229.5	-2.28359	229.5	2.73311
230.5	0	230.5	-1.8123	230.5	-2.21552	230.5	-1.36562	230.5	-1.0789	230.5	-2.27695	230.5	2.68546
231.5	0	231.5	-1.87519	231.5	-2.30225	231.5	-1.67188	231.5	-1.37812	231.5	-2.25508	231.5	2.56358
232.5	0	232.5	-1.67051	232.5	-2.18545	232.5	-1.45234	232.5	-1.08945	232.5	-1.9457	232.5	2.9628
233.5	0	233.5	-1.66856	233.5	-2.09757	233.5	-1.37306	233.5	-1.14415	233.5	-1.81759	233.5	2.94091
234.5	0	234.5	-1.29473	234.5	-1.78701	234.5	-1.31719	234.5	-0.847267	234.5	-1.55586	234.5	2.96436
235.5	0	235.5	-1.59083	235.5	-1.89561	235.5	-1.46642	235.5	-0.788292	235.5	-1.79337	235.5	3.03896
236.5	0	236.5	-1.4752	236.5	-1.91124	236.5	-1.25117	236.5	-0.881645	236.5	-1.60391	236.5	3.15224
237.5	0	237.5	-1.79941	237.5	-2.36826	237.5	-1.60703	237.5	-1.33906	237.5	-2.05429	237.5	2.67725
238.5	0	238.5	-1.8041	238.5	-2.51202	238.5	-2.10625	238.5	-1.60117	238.5	-2.375	238.5	2.39287
239.5	0	239.5	-1.62481	239.5	-2.36319	239.5	-1.85156	239.5	-1.41172	239.5	-2.275	239.5	2.41279
240.5	0	240.5	-1.54433	240.5	-2.23154	240.5	-1.16524	240.5	-1.09063	240.5	-1.91446	240.5	2.84639
241.5	0	241.5	-1.51659	241.5	-2.16044	241.5	-1.57851	241.5	-1.27499	241.5	-2.15194	241.5	2.7546
242.5	0	242.5	-1.61582	242.5	-2.3835	242.5	-1.90508	242.5	-1.27891	242.5	-2.1754	242.5	2.48232
243.5	0	243.5	-1.47442	243.5	-2.0128	243.5	-1.68594	243.5	-0.986336	243.5	-2.07305	243.5	2.69013
244.5	0	244.5	-1.59512	244.5	-2.10069	244.5	-1.62188	244.5	-1.2879	244.5	-2.21563	244.5	2.69053
245.5	0	245.5	-1.85215	245.5	-2.58038	245.5	-1.78165	245.5	-1.63712	245.5	-2.14336	245.5	2.51982
246.5	0	246.5	-1.7463	246.5	-2.31827	246.5	-1.78009	246.5	-1.32696	246.5	-2.10665	246.5	2.57568
247.5	0	247.5	-1.77793	247.5	-2.24991	247.5	-1.58868	247.5	-1.50508	247.5	-2.19024	247.5	2.66826
248.5	0	248.5	-1.84199	248.5	-2.54092	248.5	-1.85234	248.5	-1.63984	248.5	-2.54179	248.5	2.21006
249.5	0	249.5	-1.91582	249.5	-2.61084	249.5	-1.91328	249.5	-1.77383	249.5	-2.38711	249.5	2.12803
250.5	0	250.5	-1.98301	250.5	-2.56905	250.5	-2.09102	250.5	-1.52735	250.5	-2.50586	250.5	2.19248
251.5	0	251.5	-2.07988	251.5	-2.59443	251.5	-1.78437	251.5	-1.69843	251.5	-2.4207	251.5	2.22569
252.5	0	252.5	-1.967	252.5	-2.46241	252.5	-1.58399	252.5	-1.31055	252.5	-2.22032	252.5	2.28232
253.5	0	253.5	-1.63965	253.5	-2.28624	253.5	-1.79219	253.5	-1.1004	253.5	-2.15196	253.5	2.4538
254.5	0	254.5	-1.76113	254.5	-2.42373	254.5	-1.84414	254.5	-1.43828	254.5	-2.23359	254.5	2.23975
255.5	0	255.5	-1.95136	255.5	-2.23232	255.5	-1.75429	255.5	-1.3457	255.5	-2.22617	255.5	2.20186
256.5	0	256.5	-2.14356	256.5	-2.49053	256.5	-1.97071	256.5	-1.47969	256.5	-2.57305	256.5	2.07294
257.5	0	257.5	-2.59277	257.5	-2.73857	257.5	-2.16406	257.5	-1.96211	257.5	-2.88515	257.5	1.79327
258.5	0	258.5	-2.27364	258.5	-2.59991	258.5	-2.11133	258.5	-1.5461	258.5	-2.69336	258.5	2.06045
259.5	0	259.5	-1.9295	259.5	-2.54522	259.5	-2.00821	259.5	-1.31915	259.5	-2.24805	259.5	2.64912
260.5	0	260.5	-1.88145	260.5	-2.53115	260.5	-1.9586	260.5	-1.31875	260.5	-2.45586	260.5	2.40576
261.5	0	261.5	-1.96659	261.5	-2.56279	261.5	-1.87421	261.5	-1.23906	261.5	-2.42109	261.5	2.23194
262.5	0	262.5	-2.15371	262.5	-2.73819	262.5	-2.08398	262.5	-1.35	262.5	-2.44336	262.5	2.02568
263.5	0	263.5	-1.97364	263.5	-2.73312	263.5	-2.19493	263.5	-1.64923	263.5	-2.33712	263.5	2.08193
264.5	0	264.5	-2.11544	264.5	-2.89718	264.5	-2.23634	264.5	-1.71564	264.5	-2.58165	264.5	2.10184
265.5	0	265.5	-2.02402	265.5	-2.58663	265.5	-1.89766	265.5	-1.47266	265.5	-2.31485	265.5	2.46279
266.5	0	266.5	-2.34512	266.5	-2.64444	266.5	-2.22071	266.5	-1.77071	266.5	-2.52227	266.5	2.15185
267.5	0	267.5	-2.4955	267.5	-2.6167	267.5	-2.21132	267.5	-1.93476	267.5	-2.68984	267.5	1.92881
268.5	0	268.5	-2.54121	268.5	-2.41553	268.5	-2.16211	268.5	-1.61524	268.5	-2.83672	268.5	1.85772
269.5	0	269.5	-2.33926	269.5	-2.73506	269.5	-2.27617	269.5	-1.56094	269.5	-2.68398	269.5	2.06397
270.5	0	270.5	-2.3338	270.5	-2.86867	270.5	-2.24298	270.5	-1.82619	270.5	-2.48204	270.5	2.15692
271.5	0	271.5	-2.73886	271.5	-2.9456	271.5	-2.35585	271.5	-1.98203	271.5	-2.82069	271.5	1.646
272.5	0	272.5	-2.14043	272.5	-2.4085	272.5	-1.95118	272.5	-1.74883	272.5	-2.47188	272.5	2.02295
273.5	0	273.5	-2.03417	273.5	-2.51318	273.5	-2.33905	273.5	-1.86874	273.5	-2.57655	273.5	2.07764
274.5	0	274.5	-2.28106	274.5	-2.71436	274.5	-2.28281	274.5	-1.63203	274.5	-2.45195	274.5	2.12099
275.5	0	275.5	-2.1623	275.5	-3.0206	275.5	-2.02617	275.5	-1.80039	275.5	-2.61054	275.5	1.98038
276.5	0	276.5	-2.50411	276.5	-3.02882	276.5	-2.57735	276.5	-2.11798	276.5	-3.08204	276.5	1.58427
277.5	0	277.5	-2.53886	277.5	-2.7874	277.5	-2.54062	277.5	-1.98203	277.5	-3.07812	277.5	1.6378
278.5	0	278.5	-2.14277	278.5	-2.71357	278.5	-1.7375	278.5	-1.51015	278.5	-2.47265	278.5	1.96006
279.5	0	279.5	-2.10059	279.5	-2.74795	279.5	-2.0332	279.5	-1.58594	279.5	-2.70703	279.5	1.81279
280.5	0	280.5	-2.3287	280.5	-2.75341	280.5	-2.2914	280.5	-1.9207	280.5	-3.09335	280.5	1.85108
281.5	0	281.5	-2.57168	281.5	-2.58975	281.5	-1.97696	281.5	-1.99727	281.5	-2.96524	281.5	1.75224
282.5	0	282.5	-2.35097	282.5	-2.74014	282.5	-2.10351	282.5	-1.63476	282.5	-2.47812	282.5	2.18038
283.5	0	283.5	-2.50763	283.5	-2.9253	283.5	-2.28048	283.5	-1.69572	283.5	-2.50821	283.5	1.78896
284.5	0	284.5	-2.45098	284.5	-2.88937	284.5	-2.16524	284.5	-1.85196	284.5	-2.86954	284.5	1.45849
285.5	0	285.5	-2.32637	285.5	-3.06045	285.5	-2.3082	285.5	-1.98789	285.5	-2.91406	285.5	1.45576
286.5	0	286.5	-2.49472	286.5	-3.27842	286.5	-2.25078	286.5	-2.08593	286.5	-3.05546	286.5	1.60069
287.5	0	287.5	-2.46231	287.5	-2.92882	287.5	-2.36017	287.5	-1.8629	287.5	-3.02384	287.5	1.72528
288.5	0	288.5	-2.3709	288.5	-2.83311	288.5	-2.29297	288.5	-1.80782	288.5	-2.67969	288.5	1.72217
289.5	0	289.5	-2.27441	289.5	-2.72256	289.5	-2.04375	289.5	-1.70859	289.5	-2.75195	289.5	1.87413
290.5	0	290.5	-2.34982	290.5	-2.76202	290.5	-2.15704	290.5	-1.89376	290.5	-3.05392	290.5	1.84638
291.5	0	291.5	-2.63731	291.5	-3.03819	291.5	-2.05313	291.5	-2.07461	291.5	-3.07305	291.5	1.80928
292.5	0	292.5	-2.5955	292.5	-3.21239	292.5	-2.54765	292.5	-2.40859	292.5	-3.19569	292.5	1.47296
293.5	0	293.5	-2.99942	293.5	-3.31241	293.5	-2.74805	293.5	-2.60899	293.5	-3.48477	293.5	0.85107
294.5	0	294.5	-3.15878	294.5	-3.31826	294.5	-2.75976	294.5	-2.25742	294.5	-3.24296	294.5	0.98624
295.5	0	295.5	-2.57246	295.5	-2.87217	295.5	-2.31836	295.5	-2.09532	295.5	-3.0625	295.5	1.58623
296.5	0	296.5	-2.68417	296.5	-2.70263	296.5	-2.41328	296.5	-2.10664	296.5	-3.03125	296.5	1.77061
297.5	0	297.5	-2.53963	297.5	-2.86982	297.5	-2.3621	297.5	-1.96991	297.5	-2.8078	297.5	1.93507
298.5	0	298.5	-2.55292	298.5	-3.162	298.5	-2.04296	298.5	-2.1871	298.5	-3.02186	298.5	1.6296
299.5	0	299.5	-2.63145	299.5	-3.25733	299.5	-2.53203	299.5	-2.22305	299.5	-3.21719	299.5	1.29326
300.5	0	300.5	-2.567	300.5	-3.06632	300.5	-2.48712	300.5	-2.27111	300.5	-2.99767	300.5	1.40614
301.5	0	301.5	-2.58496	301.5	-2.83897	301.5	-2.34961	301.5	-1.91836	301.5	-2.81054	301.5	1.64131
302.5	0	302.5	-2.59824	302.5	-2.98545	302.5	-2.32969	302.5	-2.06485	302.5	-3.05	302.5	1.48935
303.5	0	303.5	-2.83927	303.5	-3.23937	303.5	-2.64923	303.5	-2.40509	303.5	-3.40157	303.5	1.16083
304.5	0	304.5	-3.13848	304.5	-3.17257	304.5	-2.99844	304.5	-2.34258	304.5	-3.50625	304.5	1.16396
305.5	0	305.5	-3.03887	305.5	-3.1917	305.5	-2.92071	305.5	-2.35235	305.5	-3.4168	305.5	1.29248
306.5	0	306.5	-2.58652	306.5	-2.91905	306.5	-2.32539	306.5	-2.11915	306.5	-3.08047	306.5	1.41006
307.5	0	307.5	-3.03887	307.5	-2.97022	307.5	-2.43204	307.5	-2.18438	307.5	-2.98243	307.5	1.31045
308.5	0	308.5	-2.90879	308.5	-3.13585	308.5	-2.60587	308.5	-2.15235	308.5	-3.27305	308.5	0.974895
309.5	0	309.5	-2.48731	309.5	-2.93819	309.5	-2.49493	309.5	-2.08048	309.5	-3.18868	309.5	1.61982
310.5	0	310.5	-2.68144	310.5	-3.11084	310.5	-2.87734	310.5	-2.33906	310.5	-3.22538	310.5	1.35772
311.5	0	311.5	-2.55487	311.5	-2.71239	311.5	-2.4746	311.5	-2.11445	311.5	-3.02968	311.5	1.23819
312.5	0	312.5	-2.72598	312.5	-3.03155	312.5	-2.36876	312.5	-2.11094	312.5	-3.06875	312.5	1.25029
313.5	0	313.5	-2.76543	313.5	-3.06631	313.5	-2.4957	313.5	-2.19844	313.5	-3.02851	313.5	1.51787
314.5	0	314.5	-3.16504	314.5	-3.32607	314.5	-2.81641	314.5	-2.45586	314.5	-3.42695	314.5	1.12881
315.5	0	315.5	-2.85214	315.5	-2.95029	315.5	-2.61601	315.5	-2.0082	315.5	-3.18476	315.5	1.32842
316.5	0	316.5	-2.77363	316.5	-3.05537	316.5	-2.73399	316.5	-2.23711	316.5	-3.35273	316.5	1.08545
317.5	0	317.5	-2.91855	317.5	-2.95771	317.5	-2.7375	317.5	-2.33633	317.5	-3.37382	317.5	0.949909
318.5	0	318.5	-2.74473	318.5	-2.96085	318.5	-2.51641	318.5	-2.05899	318.5	-3.19805	318.5	1.29482
319.5	0	319.5	-2.59315	319.5	-2.82802	319.5	-2.34101	319.5	-1.74101	319.5	-3.01288	319.5	1.69718
320.5	0	320.5	-2.78887	320.5	-3.08585	320.5	-2.68633	320.5	-2.08009	320.5	-3.12969	320.5	1.2249
321.5	0	321.5	-3.05956	321.5	-3.03974	321.5	-2.8789	321.5	-2.16562	321.5	-3.08749	321.5	0.82296
322.5	0	322.5	-2.65293	322.5	-2.74209	322.5	-2.50508	322.5	-1.96954	322.5	-2.89297	322.5	1.48975
323.5	0	323.5	-2.76816	323.5	-3.02724	323.5	-2.75273	323.5	-2.22109	323.5	-3.36132	323.5	1.42256
324.5	0	324.5	-2.87676	324.5	-3.3296	324.5	-2.67618	324.5	-2.15938	324.5	-3.35118	324.5	0.921383
325.5	0	325.5	-2.89941	325.5	-3.54014	325.5	-2.7375	325.5	-2.03164	325.5	-3.18594	325.5	0.899124
326.5	0	326.5	-2.8248	326.5	-3.36084	326.5	-2.84297	326.5	-2.50742	326.5	-3.44883	326.5	0.775295
327.5	0	327.5	-3.17363	327.5	-3.20693	327.5	-2.89101	327.5	-2.65899	327.5	-2.99453	327.5	1.07452
328.5	0	328.5	-3.03497	328.5	-3.07764	328.5	-2.68946	328.5	-2.31329	328.5	-2.86407	328.5	1.28349
329.5	0	329.5	-2.66074	329.5	-3.23038	329.5	-2.65782	329.5	-2.48672	329.5	-3.30821	329.5	1.35263
330.5	0	330.5	-2.91347	330.5	-3.3749	330.5	-2.72109	330.5	-2.81757	330.5	-3.55976	330.5	0.761238
331.5	0	331.5	-2.81583	331.5	-3.24874	331.5	-2.91798	331.5	-2.99063	331.5	-3.42032	331.5	0.66552
332.5	0	332.5	-2.69239	332.5	-3.19327	332.5	-2.88946	332.5	-2.59337	332.5	-3.23712	332.5	1.2331
333.5	0	333.5	-3.22599	333.5	-3.29562	333.5	-3.00587	333.5	-2.59337	333.5	-3.34727	333.5	1.26474
334.5	0	334.5	-3.25527	334.5	-3.41358	334.5	-2.96367	334.5	-2.38868	334.5	-3.43594	334.5	1.01631
335.5	0	335.5	-2.91699	335.5	-3.10342	335.5	-2.67696	335.5	-2.35313	335.5	-3.20391	335.5	1.13506
336.5	0	336.5	-2.94785	336.5	-3.30147	336.5	-2.51797	336.5	-2.46251	336.5	-3.20469	336.5	1.13467
337.5	0	337.5	-2.61699	337.5	-3.35186	337.5	-2.64961	337.5	-2.52383	337.5	-3.29336	337.5	0.874123
338.5	0	338.5	-2.89473	338.5	-3.20343	338.5	-3.1922	338.5	-2.89298	338.5	-3.41133	338.5	0.695992
339.5	0	339.5	-3.20723	339.5	-3.25889	339.5	-2.82266	339.5	-2.66914	339.5	-3.06758	339.5	1.11123
340.5	0	340.5	-2.65449	340.5	-3.44248	340.5	-2.74961	340.5	-2.48008	340.5	-3.10196	340.5	1.17295
341.5	0	341.5	-2.17754	341.5	-3.05772	341.5	-2.54375	341.5	-2.34376	341.5	-3.18438	341.5	1.40537
342.5	0	342.5	-3.29864	342.5	-2.89405	342.5	-2.83438	342.5	-2.76094	342.5	-3.36211	342.5	0.759274
