# Supplementary material for: Hemagglutinin double-mutation enhances binding of human-infecting avian influenza virus clade 2.3.4.4b H5Ny to human and SLeX receptors
Source: EMBO Rep. 2026 Jun 16;27(14):4079–99. doi: 10.1038/s44319-026-00816-2 (PMC13400655; doi:10.1038/s44319-026-00816-2)
Supplement: Supplementary file 9 — Source data Fig. 5 [file 44319_2026_816_MOESM9_ESM.zip]

Archive with 2 entries (1 files):
- Figure 5/
- Figure 5/Figure 5.pse
