# Supplementary material for: Hemagglutinin double-mutation enhances binding of human-infecting avian influenza virus clade 2.3.4.4b H5Ny to human and SLeX receptors
Source: EMBO Rep. 2026 Jun 16;27(14):4079–99. doi: 10.1038/s44319-026-00816-2 (PMC13400655; doi:10.1038/s44319-026-00816-2)
Supplement: Supplementary file 10 — Source data Fig. 6 [file 44319_2026_816_MOESM10_ESM.zip]

Archive with 20 entries (14 files):
- Figure 6/
- Figure 6/6A-C/
- Figure 6/6A-C/H5-Lewis X.pse
- Figure 6/6D/
- Figure 6/6D/mega_alignment.mas
- Figure 6/6D/mega_tree.mtsx
- Figure 6/6D/Phylogenetic tree.pdf
- Figure 6/6E/
- Figure 6/6E/AA sequence of HA.docx
- Figure 6/6F/
- Figure 6/6F/Figure 6F.xlsx
- Figure 6/6G/
- Figure 6/6G/H5N8-DM bovine mammary gland.tif
- Figure 6/6G/H5N8-DM bovine trachea.tif
- Figure 6/6G/H5N8-DM duck intestine.tif
- Figure 6/6G/H5N8-DM duck trachea.tif
- Figure 6/6G/H5N8-DM human conjunctiva.tif
- Figure 6/6G/H5N8-DM human lung.tif
- Figure 6/6G/H5N8-DM human mammary gland.tif
- Figure 6/6G/H5N8-DM human trachea.tif
