# Supplementary material for: Hemagglutinin double-mutation enhances binding of human-infecting avian influenza virus clade 2.3.4.4b H5Ny to human and SLeX receptors
Source: EMBO Rep. 2026 Jun 16;27(14):4079–99. doi: 10.1038/s44319-026-00816-2 (PMC13400655; doi:10.1038/s44319-026-00816-2)
Supplement: Supplementary file 10 — Source data Fig. 6 [file 44319_2026_816_MOESM10_ESM.zip › Figure 6/6F/Figure 6F.xlsx]

## Sheet: SLEX
PBST_X	PBST_Y	0.078uM_X	0.078uM_Y	0.156uM_X	0.156uM_Y	0.3125uM_X	0.3125uM_Y	0.625uM_X	0.625uM_Y	1.25uM_X	1.25uM_Y	2.5uM_X	2.5uM_Y
47.5	0	47.5	-0.259949	47.5	-0.288147	47.5	-0.503906	47.5	-0.218811	47.5	0.104431	47.5	-0.175171
48.5	0	48.5	0.1745	48.5	-0.0888672	48.5	-0.154663	48.5	0.114807	48.5	0.129089	48.5	-0.0692749
49.5	0	49.5	0.445129	49.5	0.311462	49.5	0.224976	49.5	0.70929	49.5	0.723572	49.5	0.625977
50.5	0	50.5	0.115479	50.5	0.15918	50.5	-0.110107	50.5	0.242554	50.5	0.0869141	50.5	0.0619507
51.5	0	51.5	0.188904	51.5	0.322388	51.5	0.0866699	51.5	0.121765	51.5	-0.315491	51.5	-0.0884399
52.5	0	52.5	0.301819	52.5	0.389587	52.5	0.413635	52.5	0.73938	52.5	0.681763	52.5	0.529114
53.5	0	53.5	0.00219727	53.5	-0.0100098	53.5	0.0078125	53.5	0.244873	53.5	0.279419	53.5	0.00531006
54.5	0	54.5	0.200256	54.5	-0.0380859	54.5	-0.0988159	54.5	-0.212524	54.5	-0.474792	54.5	-0.154846
55.5	0	55.5	0.325989	55.5	-0.022522	55.5	-0.0730591	55.5	0.220642	55.5	0.414185	55.5	0.438477
56.5	0	56.5	0.126038	56.5	-0.0596313	56.5	-0.0316772	56.5	0.00927734	56.5	0.334106	56.5	0.100586
57.5	0	57.5	-0.374756	57.5	-0.174438	57.5	-0.69574	57.5	-0.590698	57.5	-0.905701	57.5	-0.606812
58.5	0	58.5	0.288147	58.5	0.120117	58.5	0.0543213	58.5	0.639404	58.5	0.711914	58.5	0.779175
59.5	0	59.5	0.246704	59.5	0.173584	59.5	-0.0437622	59.5	0.230042	59.5	0.595459	59.5	0.273254
60.5	0	60.5	-0.194275	60.5	0.0856934	60.5	-0.139465	60.5	-0.0668335	60.5	-0.496704	60.5	-0.270874
61.5	0	61.5	0.392822	61.5	0.0982056	61.5	0.074585	61.5	0.253418	61.5	-0.350281	61.5	-0.0498047
62.5	0	62.5	0.410034	62.5	0.233765	62.5	0.166016	62.5	0.101501	62.5	0.0286865	62.5	-0.122803
63.5	0	63.5	0.336548	63.5	0.162659	63.5	0.233582	63.5	0.0108643	63.5	0.0704956	63.5	-0.131409
64.5	0	64.5	0.571716	64.5	0.36615	64.5	0.0667725	64.5	-0.365723	64.5	-0.0580444	64.5	0.00683594
65.5	0	65.5	0.523682	65.5	0.330261	65.5	0.0332031	65.5	-0.300415	65.5	-0.254089	65.5	0.210022
66.5	0	66.5	0.2901	66.5	-0.210754	66.5	-0.2453	66.5	-0.327759	66.5	-0.15686	66.5	0.169373
67.5	0	67.5	0.2901	67.5	0.166992	67.5	-0.181641	67.5	0.078064	67.5	0.132568	67.5	0.445923
68.5	0	68.5	0.00531006	68.5	0.0837402	68.5	-0.369141	68.5	-0.101624	68.5	0.381775	68.5	0.492004
69.5	0	69.5	0.0900879	69.5	0.0736084	69.5	-0.0269775	69.5	0.105408	69.5	0.571228	69.5	0.536133
70.5	0	70.5	0.13855	70.5	0.252502	70.5	-0.085144	70.5	-0.0723267	70.5	0.631409	70.5	0.315857
71.5	0	71.5	0.506897	71.5	0.497803	71.5	-0.0211182	71.5	0.177673	71.5	0.83844	71.5	0.456116
72.5	0	72.5	0.345154	72.5	0.289612	72.5	0.103882	72.5	0.262817	72.5	0.513794	72.5	0.329529
73.5	0	73.5	0.0424194	73.5	0.0560303	73.5	-0.3172	73.5	-0.0293579	73.5	0.0204468	73.5	0.00842285
74.5	0	74.5	0.0143433	74.5	0.0751953	74.5	-0.358948	74.5	0.093689	74.5	-0.06427	74.5	0.145569
75.5	0	75.5	0.00494385	75.5	-0.111145	75.5	-0.307434	75.5	-0.0770264	75.5	-0.272522	75.5	0.0963135
76.5	0	76.5	-0.0821533	76.5	-0.0892944	76.5	-0.260925	76.5	0.0796509	76.5	-0.379517	76.5	0.0513916
77.5	0	77.5	-0.0634766	77.5	-0.0158691	77.5	0.03125	77.5	-0.0696411	77.5	-0.0866089	77.5	0.0576172
78.5	0	78.5	-0.240784	78.5	-0.171692	78.5	-0.342163	78.5	-0.0977173	78.5	-0.165039	78.5	-0.170471
79.5	0	79.5	0.026001	79.5	0.0431519	79.5	-0.28595	79.5	0.155029	79.5	-0.0529785	79.5	-0.0927124
80.5	0	80.5	-0.0396118	80.5	-0.0209351	80.5	-0.34375	80.5	-0.071167	80.5	-0.119385	80.5	-0.21106
81.5	0	81.5	0.0756836	81.5	-0.0353394	81.5	-0.0144043	81.5	0.0350952	81.5	-0.133423	81.5	0.146729
82.5	0	82.5	0.192444	82.5	0.176758	82.5	-0.0690918	82.5	-0.0297241	82.5	0.0252075	82.5	-0.0513306
83.5	0	83.5	0.0521851	83.5	0.100952	83.5	-0.145325	83.5	-0.062561	83.5	-0.0189819	83.5	-0.0903931
84.5	0	84.5	0.0228882	84.5	0.223206	84.5	0.299194	84.5	0.0639648	84.5	0.182556	84.5	0.19043
85.5	0	85.5	-0.0552368	85.5	0.024353	85.5	0.262878	85.5	0.0952148	85.5	0.0946655	85.5	0.183044
86.5	0	86.5	0.102234	86.5	0.00256348	86.5	-0.0285034	86.5	0.296814	86.5	0.0783081	86.5	0.0494995
87.5	0	87.5	0.0408325	87.5	-0.224854	87.5	-0.331665	87.5	-0.187195	87.5	-0.223267	87.5	-0.291565
88.5	0	88.5	-0.163086	88.5	-0.126404	88.5	-0.0566406	88.5	-0.20636	88.5	-0.113525	88.5	-0.0411987
89.5	0	89.5	-0.303284	89.5	-0.260803	89.5	-0.453918	89.5	-0.309814	89.5	-0.211975	89.5	-0.275574
90.5	0	90.5	-0.388855	90.5	-0.412354	90.5	-0.53949	90.5	-0.581726	90.5	-0.558838	90.5	-0.602905
91.5	0	91.5	-0.390747	91.5	-0.63147	91.5	-0.753113	91.5	-0.650452	91.5	-0.602966	91.5	-0.611084
92.5	0	92.5	-0.285706	92.5	-0.619385	92.5	-0.594116	92.5	-0.141052	92.5	-0.286926	92.5	-0.421631
93.5	0	93.5	-0.31073	93.5	-0.607666	93.5	0.12616	93.5	0.275696	93.5	0.00640869	93.5	0.305664
94.5	0	94.5	4.56897	94.5	3.6084	94.5	7.7207	94.5	11.7581	94.5	9.15253	94.5	27.6502
95.5	0	95.5	-2.5033	95.5	-1.92719	95.5	4.31091	95.5	9.69916	95.5	20.9545	95.5	36.408
96.5	0	96.5	-0.316162	96.5	0.0154419	96.5	4.28638	96.5	10.2808	96.5	18.9373	96.5	38.3049
97.5	0	97.5	0.282288	97.5	0.342773	97.5	4.69452	97.5	10.8183	97.5	20.8396	97.5	40.8995
98.5	0	98.5	0.211182	98.5	0.611877	98.5	4.70074	98.5	11.2034	98.5	22.0974	98.5	42.2971
99.5	0	99.5	0.340515	99.5	0.956055	99.5	4.84882	99.5	11.6847	99.5	22.8185	99.5	43.1319
100.5	0	100.5	0.211975	100.5	0.669312	100.5	5.0293	100.5	11.8722	100.5	23.0704	100.5	43.4744
101.5	0	101.5	0.46936	101.5	0.871643	101.5	5.24921	101.5	12.2073	101.5	23.597	101.5	44.2389
102.5	0	102.5	0.708801	102.5	1.00482	102.5	5.38947	102.5	12.6906	102.5	24.2537	102.5	44.7807
103.5	0	103.5	0.342407	103.5	0.780212	103.5	5.21832	103.5	12.723	103.5	24.1404	103.5	44.8174
104.5	0	104.5	0.137756	104.5	0.817383	104.5	5.36328	104.5	12.7382	104.5	24.301	104.5	45.0952
105.5	0	105.5	0.419373	105.5	1.08063	105.5	5.79761	105.5	13.4546	105.5	24.8275	105.5	45.6463
106.5	0	106.5	0.468994	106.5	1.05408	106.5	5.59692	106.5	13.4797	106.5	24.835	106.5	45.6205
107.5	0	107.5	0.579529	107.5	1.09589	107.5	5.89685	107.5	13.6265	107.5	25.0736	107.5	46.0198
108.5	0	108.5	0.27832	108.5	0.982971	108.5	5.81714	108.5	13.4155	108.5	25.2052	108.5	46.1963
109.5	0	109.5	0.389282	109.5	1.27637	109.5	5.78357	109.5	13.5269	109.5	25.4439	109.5	46.4475
110.5	0	110.5	0.234253	110.5	0.99707	110.5	5.82892	110.5	13.6089	110.5	25.5623	110.5	46.851
111.5	0	111.5	0.258789	111.5	0.745056	111.5	5.70898	111.5	13.6077	111.5	25.8318	111.5	47.1072
112.5	0	112.5	0.278381	112.5	0.875183	112.5	5.74139	112.5	13.8577	112.5	25.9298	112.5	47.3967
113.5	0	113.5	0.22052	113.5	0.906799	113.5	5.65192	113.5	14.0952	113.5	26.2509	113.5	47.2631
114.5	0	114.5	0.233032	114.5	0.883728	114.5	5.83044	114.5	14.1401	114.5	26.6154	114.5	47.2604
115.5	0	115.5	0.241211	115.5	1.04236	115.5	5.97144	115.5	14.1976	115.5	26.5349	115.5	47.0685
116.5	0	116.5	0.243164	116.5	1.24426	116.5	6.0918	116.5	14.2941	116.5	26.6255	116.5	47.3073
117.5	0	117.5	0.301819	117.5	0.83374	117.5	6.19727	117.5	14.2413	117.5	26.5005	117.5	47.4131
118.5	0	118.5	0.0576782	118.5	0.724792	118.5	5.72577	118.5	14.0226	118.5	26.2307	118.5	47.212
119.5	0	119.5	-0.0181274	119.5	0.809143	119.5	5.93048	119.5	14.0984	119.5	26.2587	119.5	47.4557
120.5	0	120.5	0.100281	120.5	0.967773	120.5	6.15314	120.5	14.1855	120.5	26.3314	120.5	47.6174
121.5	0	121.5	0.174072	121.5	1.07324	121.5	6.28711	121.5	14.4976	121.5	26.7568	121.5	47.8912
122.5	0	122.5	0.208801	122.5	1.05603	122.5	6.11328	122.5	14.5335	122.5	26.7732	122.5	47.8498
123.5	0	123.5	0.186218	123.5	0.833374	123.5	6.11761	123.5	14.5691	123.5	26.9205	123.5	47.9042
124.5	0	124.5	0.285828	124.5	1.10529	124.5	6.42346	124.5	14.6866	124.5	27.0701	124.5	48.3624
125.5	0	125.5	0.594727	125.5	1.21967	125.5	6.61523	125.5	14.8183	125.5	27.1482	125.5	48.3557
126.5	0	126.5	0.507629	126.5	1.5271	126.5	6.73004	126.5	14.8499	126.5	27.3896	126.5	48.3354
127.5	0	127.5	0.433838	127.5	1.45642	127.5	6.61249	127.5	15.1378	127.5	27.5021	127.5	48.5494
128.5	0	128.5	0.529114	128.5	1.3974	128.5	6.66754	128.5	15.2288	128.5	27.7083	128.5	48.8026
129.5	0	129.5	0.455322	129.5	1.25256	129.5	6.66919	129.5	15.0886	129.5	27.5353	129.5	48.8124
130.5	0	130.5	0.463562	130.5	1.38147	130.5	6.66565	130.5	14.975	130.5	27.6595	130.5	48.9471
131.5	0	131.5	0.618225	131.5	1.48492	131.5	6.95349	131.5	15.2195	131.5	27.8017	131.5	49.2275
132.5	0	132.5	0.493591	132.5	1.56421	132.5	6.82227	132.5	15.3484	132.5	27.9529	132.5	49.2108
133.5	0	133.5	0.141235	133.5	1.25677	133.5	6.71991	133.5	14.9808	133.5	27.6666	133.5	49.0264
134.5	0	134.5	0.248718	134.5	1.12872	134.5	6.659	134.5	15.1003	134.5	27.7002	134.5	48.9963
135.5	0	135.5	0.186951	135.5	1.18494	135.5	6.4809	135.5	15.2445	135.5	27.8314	135.5	49.194
136.5	0	136.5	0.269775	136.5	1.32715	136.5	6.83478	136.5	15.3238	136.5	27.813	136.5	49.5162
137.5	0	137.5	0.3526	137.5	1.50171	137.5	6.92542	137.5	15.457	137.5	28.1548	137.5	49.7139
138.5	0	138.5	0.516602	138.5	1.6814	138.5	7.45117	138.5	15.7659	138.5	28.6189	138.5	49.8916
139.5	0	139.5	0.681091	139.5	1.82983	139.5	7.36987	139.5	15.7968	139.5	28.6829	139.5	49.9904
140.5	0	140.5	0.949463	140.5	1.55566	140.5	7.36993	140.5	16.0203	140.5	28.5486	140.5	50.171
141.5	0	141.5	1.06781	141.5	1.7525	141.5	7.61249	141.5	16.3195	141.5	28.8674	141.5	50.3409
142.5	0	142.5	0.94281	142.5	1.92438	142.5	7.39722	142.5	16.0804	142.5	28.9404	142.5	50.2772
143.5	0	143.5	0.861572	143.5	1.88336	143.5	7.41913	143.5	15.9117	143.5	28.7502	143.5	50.1178
144.5	0	144.5	0.874451	144.5	1.82788	144.5	7.55115	144.5	16.1304	144.5	28.7232	144.5	50.3373
145.5	0	145.5	1.17798	145.5	2.09393	145.5	7.7254	145.5	16.4093	145.5	29.1779	145.5	50.8951
146.5	0	146.5	1.22955	146.5	2.36932	146.5	7.86639	146.5	16.4918	146.5	29.4642	146.5	50.9303
147.5	0	147.5	1.11426	147.5	2.12122	147.5	7.9328	147.5	16.4972	147.5	29.3271	147.5	51.0322
148.5	0	148.5	1.18542	148.5	2.09821	148.5	7.76794	148.5	16.4261	148.5	29.4142	148.5	51.1092
149.5	0	149.5	1.17096	149.5	2.11737	149.5	7.87268	149.5	16.6117	149.5	29.4763	149.5	51.1506
150.5	0	150.5	1.15845	150.5	2.05096	150.5	8.10199	150.5	16.8804	150.5	29.4693	150.5	51.5077
151.5	0	151.5	1.92371	151.5	2.36462	151.5	8.63788	151.5	18.0988	151.5	31.3857	151.5	52.8585
152.5	0	152.5	1.09674	152.5	2.89313	152.5	7.54608	152.5	16.1144	152.5	28.1853	152.5	50.208
153.5	0	153.5	-2.86499	153.5	-3.94946	153.5	1.04572	153.5	8.81909	153.5	19.608	153.5	33.9518
154.5	0	154.5	3.83734	154.5	5.37286	154.5	5.62811	154.5	9.25427	154.5	13.1436	154.5	21.4413
155.5	0	155.5	2.25336	155.5	2.4162	155.5	4.65625	155.5	8.43079	155.5	14.1036	155.5	20.6522
156.5	0	156.5	1.40063	156.5	1.27753	156.5	4.10895	156.5	7.53741	156.5	12.6427	156.5	17.7244
157.5	0	157.5	0.709229	157.5	0.928284	157.5	3.81482	157.5	7.29291	157.5	11.8204	157.5	16.2615
158.5	0	158.5	0.560425	158.5	0.44397	158.5	3.51721	158.5	7.17261	158.5	11.2014	158.5	15.0917
159.5	0	159.5	0.754517	159.5	0.123596	159.5	3.61053	159.5	6.93549	159.5	10.4185	159.5	14.2791
160.5	0	160.5	0.740906	160.5	0.416565	160.5	3.68127	160.5	6.76794	160.5	9.73926	160.5	13.8018
161.5	0	161.5	0.572144	161.5	0.34668	161.5	3.27502	161.5	6.47961	161.5	9.38495	161.5	13.2104
162.5	0	162.5	0.675659	162.5	0.256836	162.5	3.28363	162.5	6.48395	162.5	9.26935	162.5	12.844
163.5	0	163.5	0.919373	163.5	0.600586	163.5	3.52307	163.5	6.73859	163.5	9.44354	163.5	12.9744
164.5	0	164.5	0.886963	164.5	0.661133	164.5	3.71564	164.5	6.72418	164.5	9.0451	164.5	12.6057
165.5	0	165.5	1.26038	165.5	0.586487	165.5	3.66797	165.5	6.45929	165.5	8.99042	165.5	12.4565
166.5	0	166.5	0.771729	166.5	0.436462	166.5	3.26599	166.5	6.33899	166.5	8.62671	166.5	11.9104
167.5	0	167.5	0.828369	167.5	0.574341	167.5	3.44019	167.5	6.22137	167.5	8.62042	167.5	11.7892
168.5	0	168.5	0.805725	168.5	0.570496	168.5	3.57031	168.5	5.5542	168.5	8.50757	168.5	11.7584
169.5	0	169.5	0.747131	169.5	0.569702	169.5	3.26953	169.5	5.20038	169.5	8.31384	169.5	11.5647
170.5	0	170.5	0.901794	170.5	0.626343	170.5	3.33008	170.5	5.01715	170.5	8.47516	170.5	11.6893
171.5	0	171.5	0.900635	171.5	0.525146	171.5	3.10272	171.5	4.52649	171.5	8.24152	171.5	11.2916
172.5	0	172.5	0.760803	172.5	0.419678	172.5	3.15546	172.5	4.664	172.5	8.41028	172.5	11.1323
173.5	0	173.5	0.759583	173.5	0.329834	173.5	3.16718	173.5	4.33118	173.5	7.97516	173.5	10.8639
174.5	0	174.5	0.643982	174.5	0.417358	174.5	3.3316	174.5	4.28778	174.5	7.93372	174.5	10.7619
175.5	0	175.5	0.589294	175.5	0.348206	175.5	3.16522	175.5	4.26361	175.5	7.99548	175.5	10.7694
176.5	0	176.5	0.517822	176.5	0.136902	176.5	2.9516	176.5	3.95856	176.5	7.64667	176.5	10.5417
177.5	0	177.5	0.578369	177.5	0.402527	177.5	3.17853	177.5	4.0636	177.5	7.65369	177.5	10.494
178.5	0	178.5	0.383423	178.5	0.286133	178.5	2.97186	178.5	3.86633	178.5	7.31342	178.5	10.303
179.5	0	179.5	0.210388	179.5	0.0931396	179.5	2.71912	179.5	3.63782	179.5	7.26538	179.5	9.91351
180.5	0	180.5	0.0674438	180.5	-0.00604248	180.5	2.52777	180.5	3.59253	180.5	7.26697	180.5	9.74402
181.5	0	181.5	-0.141174	181.5	-0.146729	181.5	2.47729	181.5	3.60266	181.5	7.19196	181.5	9.66113
182.5	0	182.5	0.359619	182.5	0.164612	182.5	2.58356	182.5	3.80695	182.5	7.21344	182.5	9.91113
183.5	0	183.5	0.675232	183.5	0.546265	183.5	2.75739	183.5	3.86908	183.5	7.70404	183.5	10.1901
184.5	0	184.5	0.761536	184.5	0.750916	184.5	3.23047	184.5	3.97925	184.5	8.05408	184.5	10.1865
185.5	0	185.5	0.670593	185.5	0.651733	185.5	3.06567	185.5	3.89801	185.5	7.91229	185.5	10.1917
186.5	0	186.5	0.804138	186.5	0.675537	186.5	3.06018	186.5	3.97687	186.5	7.71539	186.5	10.1362
187.5	0	187.5	0.869751	187.5	0.62439	187.5	3.12537	187.5	3.99915	187.5	7.50604	187.5	9.98694
188.5	0	188.5	0.820923	188.5	0.677856	188.5	2.96167	188.5	3.98663	188.5	7.49115	188.5	9.74902
189.5	0	189.5	0.949463	189.5	0.652527	189.5	3.13007	189.5	3.98822	189.5	7.5943	189.5	9.75372
190.5	0	190.5	0.796692	190.5	0.548584	190.5	2.92773	190.5	3.73743	190.5	7.43726	190.5	9.5553
191.5	0	191.5	0.629944	191.5	0.438843	191.5	2.77423	191.5	3.56128	191.5	7.41187	191.5	9.3186
192.5	0	192.5	0.704895	192.5	0.487244	192.5	3.01013	192.5	3.8136	192.5	7.26147	192.5	9.57208
193.5	0	193.5	0.457275	193.5	0.325195	193.5	3.07422	193.5	3.79645	193.5	7.39551	193.5	9.47876
194.5	0	194.5	0.561951	194.5	0.549744	194.5	3.27612	194.5	3.87219	194.5	7.43414	194.5	9.50488
195.5	0	195.5	0.624451	195.5	0.541138	195.5	3.46442	195.5	4.15656	195.5	7.37433	195.5	9.49512
196.5	0	196.5	0.890869	196.5	0.667786	196.5	3.58478	196.5	4.42615	196.5	7.32593	196.5	9.39398
197.5	0	197.5	0.769043	197.5	0.379517	197.5	3.14496	197.5	4.41205	197.5	6.99042	197.5	8.96899
198.5	0	198.5	1.2467	198.5	0.261475	198.5	3.38867	198.5	4.33862	198.5	7.1275	198.5	9.05688
199.5	0	199.5	1.02527	199.5	0.449768	199.5	3.14417	199.5	3.45154	199.5	6.86346	199.5	9.06781
200.5	0	200.5	1.27875	200.5	0.452881	200.5	3.12146	200.5	3.37958	200.5	7.13336	200.5	9.28027
201.5	0	201.5	1.06976	201.5	0.415771	201.5	2.69843	201.5	3.5343	201.5	7.1615	201.5	9.5174
202.5	0	202.5	0.81311	202.5	0.616577	202.5	2.73517	202.5	3.31323	202.5	7.16107	202.5	9.74982
203.5	0	203.5	0.677551	203.5	0.585693	203.5	2.75854	203.5	3.27924	203.5	7.3056	203.5	9.38379
204.5	0	204.5	0.821289	204.5	0.36145	204.5	2.78979	204.5	3.28662	204.5	7.4505	204.5	9.117
205.5	0	205.5	0.9776	205.5	0.620483	205.5	2.96912	205.5	3.35504	205.5	7.48999	205.5	8.99866
206.5	0	206.5	0.782288	206.5	0.80957	206.5	3.05548	206.5	3.35577	206.5	7.21619	206.5	8.9104
207.5	0	207.5	0.774048	207.5	0.957153	207.5	2.8562	207.5	3.23627	207.5	6.89075	207.5	8.91742
208.5	0	208.5	1.00848	208.5	1.13342	208.5	2.83673	208.5	3.26013	208.5	6.6709	208.5	9.01196
209.5	0	209.5	1.05225	209.5	1.07361	209.5	2.81097	209.5	3.3847	209.5	6.74042	209.5	8.91431
210.5	0	210.5	0.85376	210.5	0.911865	210.5	2.70935	210.5	3.30029	210.5	6.63647	210.5	8.73303
211.5	0	211.5	0.849487	211.5	0.456055	211.5	2.64178	211.5	3.14917	211.5	6.32007	211.5	8.56195
212.5	0	212.5	0.775635	212.5	0.485718	212.5	2.77417	212.5	3.03583	212.5	6.72711	212.5	8.56036
213.5	0	213.5	1.10651	213.5	0.878296	213.5	3.00232	213.5	3.36322	213.5	7.0509	213.5	8.84985
214.5	0	214.5	0.97406	214.5	0.545044	214.5	2.77808	214.5	3.29132	214.5	6.95129	214.5	8.71503
215.5	0	215.5	0.930725	215.5	0.632568	215.5	2.88513	215.5	3.4386	215.5	6.92474	215.5	8.75177
216.5	0	216.5	0.912354	216.5	0.785706	216.5	2.88904	216.5	3.31281	216.5	6.95953	216.5	8.77246
217.5	0	217.5	0.951782	217.5	0.618103	217.5	2.83942	217.5	3.03546	217.5	6.77789	217.5	8.57367
218.5	0	218.5	0.994385	218.5	0.661499	218.5	2.75037	218.5	3.12769	218.5	6.70953	218.5	8.55609
219.5	0	219.5	0.834656	219.5	0.461121	219.5	2.67621	219.5	3.00037	219.5	6.51111	219.5	8.31781
220.5	0	220.5	0.944824	220.5	0.352539	220.5	2.58832	220.5	2.70306	220.5	6.28143	220.5	8.24091
221.5	0	221.5	1.00061	221.5	0.590393	221.5	2.73828	221.5	2.86163	221.5	6.34467	221.5	8.41742
222.5	0	222.5	0.87207	222.5	0.460693	222.5	2.69336	222.5	2.92767	222.5	6.42749	222.5	8.4201
223.5	0	223.5	0.798706	223.5	0.414246	223.5	2.8504	223.5	2.85229	223.5	6.55719	223.5	8.40997
224.5	0	224.5	0.829956	224.5	0.549805	224.5	2.7113	224.5	2.88159	224.5	6.34314	224.5	8.27484
225.5	0	225.5	0.648315	225.5	0.216187	225.5	2.42694	225.5	2.44177	225.5	6.05835	225.5	7.901
226.5	0	226.5	0.780701	226.5	0.117737	226.5	2.41089	226.5	2.46436	226.5	6.12823	226.5	7.88104
227.5	0	227.5	0.81781	227.5	0.251343	227.5	2.36407	227.5	2.52649	227.5	6.37048	227.5	8.03967
228.5	0	228.5	0.716309	228.5	0.443176	228.5	2.56097	228.5	2.47772	228.5	6.31543	228.5	8.11469
229.5	0	229.5	1.08185	229.5	0.675964	229.5	2.65936	229.5	2.8421	229.5	6.48102	229.5	8.35529
230.5	0	230.5	0.981506	230.5	0.666199	230.5	2.69727	230.5	2.73706	230.5	6.58179	230.5	8.20258
231.5	0	231.5	0.919739	231.5	0.590393	231.5	2.74921	231.5	2.88702	231.5	6.56616	231.5	8.21429
232.5	0	232.5	0.942871	232.5	0.611938	232.5	2.66333	232.5	2.65814	232.5	6.39355	232.5	8.32916
233.5	0	233.5	1.0553	233.5	0.545105	233.5	2.52966	233.5	2.59448	233.5	6.39856	233.5	8.21899
234.5	0	234.5	0.970154	234.5	0.504089	234.5	2.44336	234.5	2.62964	234.5	6.41425	234.5	8.23773
235.5	0	235.5	1.17249	235.5	0.638062	235.5	2.62891	235.5	2.53625	235.5	6.41577	235.5	8.11151
236.5	0	236.5	0.930725	236.5	0.734131	236.5	2.6109	236.5	2.82336	236.5	6.29352	236.5	8.13654
237.5	0	237.5	0.797546	237.5	0.743164	237.5	2.46527	237.5	2.47809	237.5	6.35724	237.5	8.15179
238.5	0	238.5	0.740112	238.5	0.667786	238.5	2.63477	238.5	2.41791	238.5	6.39313	238.5	8.01746
239.5	0	239.5	0.781494	239.5	0.52594	239.5	2.31952	239.5	2.49329	239.5	6.17792	239.5	7.95062
240.5	0	240.5	0.963135	240.5	0.617004	240.5	2.4621	240.5	2.76361	240.5	6.24707	240.5	8.25415
241.5	0	241.5	1.03503	241.5	0.461914	241.5	2.54065	241.5	3.05621	241.5	6.17206	241.5	8.02136
242.5	0	242.5	0.881104	242.5	0.52594	242.5	2.75391	242.5	3.29565	242.5	6.09784	242.5	7.97717
243.5	0	243.5	0.830322	243.5	0.554077	243.5	2.97931	243.5	3.26672	243.5	6.21851	243.5	7.81976
244.5	0	244.5	0.960022	244.5	0.593567	244.5	2.77423	244.5	3.32727	244.5	6.44824	244.5	7.80414
245.5	0	245.5	0.979553	245.5	0.421265	245.5	2.70862	245.5	2.48785	245.5	6.07086	245.5	7.65143
246.5	0	246.5	1.36511	246.5	0.658386	246.5	2.59802	246.5	2.50891	246.5	6.24158	246.5	8.11353
247.5	0	247.5	1.14478	247.5	0.574341	247.5	2.22656	247.5	2.54016	247.5	6.25677	247.5	8.25214
248.5	0	248.5	0.747559	248.5	0.385742	248.5	2.37738	248.5	2.34491	248.5	6.22949	248.5	8.35809
249.5	0	249.5	0.81427	249.5	0.459106	249.5	2.3894	249.5	2.33313	249.5	6.62946	249.5	8.133
250.5	0	250.5	0.620117	250.5	0.484131	250.5	2.51367	250.5	2.5163	250.5	6.65601	250.5	7.92206
251.5	0	251.5	0.986145	251.5	0.527893	251.5	2.61523	251.5	2.63818	251.5	6.85291	251.5	7.77014
252.5	0	252.5	1.05066	252.5	0.783386	252.5	2.62579	252.5	2.74017	252.5	6.59979	252.5	7.79089
253.5	0	253.5	0.722534	253.5	0.692749	253.5	2.38672	253.5	2.44879	253.5	5.92358	253.5	7.58069

## Sheet: 23
PBST_X	PBST_Y	0.078uM_X	0.078uM_Y	0.156uM_X	0.156uM_Y	0.3125uM_X	0.3125uM_Y	0.625uM_X	0.625uM_Y	1.25uM_X	1.25uM_Y	2.5uM_X	2.5uM_Y
47.5	0	47.5	-0.0421143	47.5	-0.174805	47.5	-0.277588	47.5	-0.113281	47.5	-0.359131	47.5	-0.375366
48.5	0	48.5	0.257935	48.5	-0.0340576	48.5	0.0412598	48.5	0.14502	48.5	-0.188354	48.5	-0.118042
49.5	0	49.5	0.270508	49.5	0.00292969	49.5	-0.000610352	49.5	0.47229	49.5	0.32251	49.5	0.202393
50.5	0	50.5	0.0708008	50.5	0.00488281	50.5	-0.0756836	50.5	-0.131348	50.5	-0.525146	50.5	-0.268799
51.5	0	51.5	0.0794678	51.5	-0.0899658	51.5	-0.0577393	51.5	-0.0808105	51.5	-0.429443	51.5	-0.305786
52.5	0	52.5	0.0308838	52.5	-0.0185547	52.5	0.138794	52.5	0.481201	52.5	0.44043	52.5	0.19751
53.5	0	53.5	-0.0756836	53.5	-0.230225	53.5	-0.125122	53.5	-0.168701	53.5	-0.475464	53.5	-0.337158
54.5	0	54.5	0.0876465	54.5	-0.231445	54.5	-0.245117	54.5	-0.359863	54.5	-0.791626	54.5	-0.460205
55.5	0	55.5	0.315308	55.5	-0.0458984	55.5	0.248535	55.5	0.324219	55.5	0.516724	55.5	0.206177
56.5	0	56.5	-0.21521	56.5	-0.295898	56.5	-0.212891	56.5	-0.556274	56.5	-0.606445	56.5	-0.696167
57.5	0	57.5	-0.282715	57.5	-0.325562	57.5	-0.462769	57.5	-0.190552	57.5	-0.725952	57.5	-0.699585
58.5	0	58.5	0.544678	58.5	-0.0146484	58.5	0.537354	58.5	0.714111	58.5	0.652588	58.5	0.682007
59.5	0	59.5	-0.0526123	59.5	-0.101318	59.5	-0.0325928	59.5	-0.224243	59.5	-0.0668945	59.5	-0.349365
60.5	0	60.5	0.11499	60.5	-0.0545654	60.5	0.0494385	60.5	-0.0523682	60.5	-0.662231	60.5	-0.312988
61.5	0	61.5	0.322876	61.5	0.130371	61.5	0.220093	61.5	0.182007	61.5	-0.248169	61.5	-0.0906982
62.5	0	62.5	0.184448	62.5	0.0825195	62.5	0.226196	62.5	0.0584717	62.5	-0.140869	62.5	-0.271606
63.5	0	63.5	0.420044	63.5	0.206421	63.5	0.236816	63.5	-0.0852051	63.5	-0.202148	63.5	-0.38208
64.5	0	64.5	0.395874	64.5	0.104614	64.5	-0.0610352	64.5	-0.26709	64.5	-0.362549	64.5	-0.219482
65.5	0	65.5	0.11377	65.5	-0.10376	65.5	-0.0197754	65.5	-0.447632	65.5	-0.320923	65.5	-0.159058
66.5	0	66.5	0.22229	66.5	0.101318	66.5	-0.0673828	66.5	-0.119629	66.5	-0.029541	66.5	-0.00134277
67.5	0	67.5	-0.205444	67.5	-0.0460205	67.5	-0.162476	67.5	-0.263672	67.5	-0.15686	67.5	0.116699
68.5	0	68.5	-0.0845947	68.5	-0.0135498	68.5	-0.140869	68.5	-0.0605469	68.5	0.222778	68.5	0.332397
69.5	0	69.5	-0.177246	69.5	-0.14209	69.5	-0.0319824	69.5	-0.123047	69.5	0.0821533	69.5	0.163208
70.5	0	70.5	0.0633545	70.5	0.0991211	70.5	0.12793	70.5	0.00390625	70.5	0.488892	70.5	0.156982
71.5	0	71.5	0.542603	71.5	0.482666	71.5	0.222046	71.5	0.375	71.5	0.576782	71.5	0.159302
72.5	0	72.5	-0.0689697	72.5	-0.0299072	72.5	-0.0982666	72.5	0.0184326	72.5	-0.151367	72.5	-0.268799
73.5	0	73.5	-0.0534668	73.5	0.0532227	73.5	0.0102539	73.5	0.0838623	73.5	-0.169678	73.5	-0.119629
74.5	0	74.5	0.121338	74.5	-0.0223389	74.5	0.173218	74.5	-0.00195313	74.5	-0.145508	74.5	0.0773926
75.5	0	75.5	-0.182007	75.5	-0.318481	75.5	-0.247437	75.5	-0.235596	75.5	-0.564209	75.5	-0.42627
76.5	0	76.5	-0.161255	76.5	-0.108032	76.5	-0.0146484	76.5	-0.0601807	76.5	-0.339966	76.5	-0.074585
77.5	0	77.5	-0.076416	77.5	-0.0446777	77.5	0.0700684	77.5	-0.231201	77.5	-0.244263	77.5	-0.186401
78.5	0	78.5	-0.264282	78.5	-0.119263	78.5	-0.236084	78.5	-0.142578	78.5	-0.407959	78.5	-0.456299
79.5	0	79.5	-0.10144	79.5	-0.150635	79.5	-0.290527	79.5	-0.0789795	79.5	-0.28772	79.5	-0.596558
80.5	0	80.5	0.0773926	80.5	-0.104126	80.5	-0.0667725	80.5	-0.157471	80.5	-0.309204	80.5	-0.314209
81.5	0	81.5	0.0715332	81.5	-0.0467529	81.5	0.242676	81.5	-0.109375	81.5	-0.203247	81.5	-0.252075
82.5	0	82.5	0.112915	82.5	0.0107422	82.5	-0.114746	82.5	-0.245728	82.5	-0.320923	82.5	-0.317627
83.5	0	83.5	-0.235107	83.5	-0.175171	83.5	-0.0209961	83.5	-0.261719	83.5	-0.34314	83.5	-0.495361
84.5	0	84.5	0.067627	84.5	0.0540771	84.5	0.13208	84.5	-0.12854	84.5	0.00793457	84.5	-0.196167
85.5	0	85.5	-0.145264	85.5	-0.124023	85.5	0.158691	85.5	-0.0541992	85.5	-0.138428	85.5	-0.25708
86.5	0	86.5	-0.0895996	86.5	-0.287598	86.5	-0.229492	86.5	-0.124878	86.5	-0.379761	86.5	-0.476929
87.5	0	87.5	-0.0479736	87.5	-0.189209	87.5	-0.0317383	87.5	-0.299072	87.5	-0.349609	87.5	-0.458252
88.5	0	88.5	-0.248291	88.5	-0.29541	88.5	-0.0977783	88.5	-0.289795	88.5	-0.340454	88.5	-0.341431
89.5	0	89.5	-0.440186	89.5	-0.508789	89.5	-0.337402	89.5	-0.682495	89.5	-0.4198	89.5	-0.595337
90.5	0	90.5	-0.387695	90.5	-0.59729	90.5	-0.288818	90.5	-0.814697	90.5	-0.936035	90.5	-1.13708
91.5	0	91.5	-0.575317	91.5	-0.671265	91.5	-0.549805	91.5	-0.525391	91.5	-0.214233	91.5	-0.40625
92.5	0	92.5	-0.395264	92.5	-0.675659	92.5	-0.35144	92.5	-0.468384	92.5	-0.586914	92.5	-0.736328
93.5	0	93.5	4.46777	93.5	6.62915	93.5	8.53174	93.5	8.64221	93.5	-0.266968	93.5	6.06958
94.5	0	94.5	18.463	94.5	38.8721	94.5	64.2576	94.5	115.259	94.5	116.946	94.5	328.846
95.5	0	95.5	33.8927	95.5	73.3374	95.5	128.623	95.5	248.281	95.5	374.269	95.5	773.752
96.5	0	96.5	49.4731	96.5	106.291	96.5	188.526	96.5	365.86	96.5	592.826	96.5	1076.17
97.5	0	97.5	63.3004	97.5	136.382	97.5	242.108	97.5	465.154	97.5	761.837	97.5	1261.02
98.5	0	98.5	76.3812	98.5	164.101	98.5	289.356	98.5	547.427	98.5	886.142	98.5	1371.61
99.5	0	99.5	88.3105	99.5	188.88	99.5	330.791	99.5	614.171	99.5	975.052	99.5	1438.37
100.5	0	100.5	99.2557	100.5	211.114	100.5	366.943	100.5	667.7	100.5	1038.05	100.5	1480.87
101.5	0	101.5	109.567	101.5	231.623	101.5	398.309	101.5	710.675	101.5	1083	101.5	1509
102.5	0	102.5	118.843	102.5	249.725	102.5	425.313	102.5	744.438	102.5	1115.13	102.5	1528.05
103.5	0	103.5	126.832	103.5	265.78	103.5	447.889	103.5	771.058	103.5	1138.02	103.5	1541.21
104.5	0	104.5	134.884	104.5	280.714	104.5	468.189	104.5	792.617	104.5	1155.25	104.5	1551.3
105.5	0	105.5	141.976	105.5	293.667	105.5	484.792	105.5	809.705	105.5	1167.56	105.5	1558.88
106.5	0	106.5	148.292	106.5	305.135	106.5	499.165	106.5	823.153	106.5	1177.43	106.5	1564.5
107.5	0	107.5	154.583	107.5	315.441	107.5	511.659	107.5	834.018	107.5	1185.18	107.5	1569.87
108.5	0	108.5	159.773	108.5	324.585	108.5	522.149	108.5	842.291	108.5	1190.93	108.5	1573.48
109.5	0	109.5	164.52	109.5	332.636	109.5	530.691	109.5	849.182	109.5	1195.67	109.5	1576.91
110.5	0	110.5	168.753	110.5	339.423	110.5	538.134	110.5	854.905	110.5	1199.51	110.5	1579.68
111.5	0	111.5	172.953	111.5	345.876	111.5	544.576	111.5	859.558	111.5	1202.99	111.5	1582.29
112.5	0	112.5	176.699	112.5	351.552	112.5	550.065	112.5	863.566	112.5	1205.71	112.5	1584.49
113.5	0	113.5	179.669	113.5	356.214	113.5	554.502	113.5	866.735	113.5	1208.2	113.5	1585.9
114.5	0	114.5	182.803	114.5	360.792	114.5	558.79	114.5	869.504	114.5	1210.1	114.5	1587.27
115.5	0	115.5	185.613	115.5	364.723	115.5	562.241	115.5	871.767	115.5	1211.85	115.5	1588.61
116.5	0	116.5	188.195	116.5	368.209	116.5	565.56	116.5	873.833	116.5	1213.41	116.5	1589.9
117.5	0	117.5	190.508	117.5	370.979	117.5	567.98	117.5	875.411	117.5	1214.36	117.5	1591.03
118.5	0	118.5	192.332	118.5	373.709	118.5	569.854	118.5	876.641	118.5	1215.35	118.5	1591.88
119.5	0	119.5	194.341	119.5	376.373	119.5	572.19	119.5	878.132	119.5	1216.68	119.5	1593.19
120.5	0	120.5	195.926	120.5	378.441	120.5	573.823	120.5	878.994	120.5	1217.52	120.5	1594.02
121.5	0	121.5	197.77	121.5	380.513	121.5	575.416	121.5	880.287	121.5	1218.4	121.5	1594.95
122.5	0	122.5	199.061	122.5	381.95	122.5	576.56	122.5	881.185	122.5	1219.41	122.5	1595.54
123.5	0	123.5	200.281	123.5	383.356	123.5	577.536	123.5	882.048	123.5	1219.94	123.5	1596.37
124.5	0	124.5	201.578	124.5	384.828	124.5	578.906	124.5	882.87	124.5	1220.61	124.5	1597.23
125.5	0	125.5	202.863	125.5	386.288	125.5	579.994	125.5	883.656	125.5	1221.42	125.5	1597.67
126.5	0	126.5	203.64	126.5	387.549	126.5	580.703	126.5	884.261	126.5	1222.07	126.5	1598.46
127.5	0	127.5	204.458	127.5	388.426	127.5	581.348	127.5	885.044	127.5	1222.74	127.5	1599.05
128.5	0	128.5	205.288	128.5	389.149	128.5	582.02	128.5	885.386	128.5	1223.25	128.5	1599.63
129.5	0	129.5	205.991	129.5	389.998	129.5	582.745	129.5	885.726	129.5	1223.68	129.5	1600.12
130.5	0	130.5	206.629	130.5	390.806	130.5	583.383	130.5	886.146	130.5	1224.07	130.5	1600.72
131.5	0	131.5	207.252	131.5	391.4	131.5	583.757	131.5	886.65	131.5	1224.74	131.5	1601.03
132.5	0	132.5	207.757	132.5	391.877	132.5	584.142	132.5	886.97	132.5	1225.03	132.5	1601.6
133.5	0	133.5	208.072	133.5	392.069	133.5	584.565	133.5	887.132	133.5	1225.23	133.5	1601.69
134.5	0	134.5	208.453	134.5	392.627	134.5	584.649	134.5	887.554	134.5	1225.55	134.5	1602.17
135.5	0	135.5	208.861	135.5	393.012	135.5	585.038	135.5	888.111	135.5	1226.28	135.5	1602.59
136.5	0	136.5	209.378	136.5	393.648	136.5	585.558	136.5	888.293	136.5	1226.38	136.5	1603.2
137.5	0	137.5	209.748	137.5	393.953	137.5	586.16	137.5	888.891	137.5	1227.16	137.5	1603.65
138.5	0	138.5	210.32	138.5	394.584	138.5	586.547	138.5	889.216	138.5	1227.51	138.5	1604.1
139.5	0	139.5	210.718	139.5	394.983	139.5	586.794	139.5	889.625	139.5	1227.84	139.5	1604.61
140.5	0	140.5	211.051	140.5	394.847	140.5	587.069	140.5	889.989	140.5	1227.96	140.5	1604.72
141.5	0	141.5	211.39	141.5	395.447	141.5	587.389	141.5	890.339	141.5	1228.53	141.5	1605.19
142.5	0	142.5	211.732	142.5	395.749	142.5	587.493	142.5	890.47	142.5	1228.93	142.5	1605.45
143.5	0	143.5	211.749	143.5	395.955	143.5	587.839	143.5	890.532	143.5	1229	143.5	1605.71
144.5	0	144.5	212.277	144.5	396.323	144.5	588.074	144.5	891.258	144.5	1229.4	144.5	1606.24
145.5	0	145.5	212.756	145.5	396.677	145.5	588.362	145.5	891.483	145.5	1230	145.5	1606.67
146.5	0	146.5	212.918	146.5	396.924	146.5	588.956	146.5	891.854	146.5	1230.24	146.5	1607.1
147.5	0	147.5	213.082	147.5	396.926	147.5	588.815	147.5	891.854	147.5	1230.34	147.5	1607.21
148.5	0	148.5	213.268	148.5	397.173	148.5	589.181	148.5	892.191	148.5	1230.64	148.5	1607.7
149.5	0	149.5	213.541	149.5	397.334	149.5	589.485	149.5	892.49	149.5	1230.97	149.5	1607.81
150.5	0	150.5	213.719	150.5	397.525	150.5	589.777	150.5	892.963	150.5	1231.23	150.5	1608.53
151.5	0	151.5	214.938	151.5	398.212	151.5	590.922	151.5	894.52	151.5	1233.84	151.5	1610.5
152.5	0	152.5	211.543	152.5	393.964	152.5	586.116	152.5	890.702	152.5	1227.34	152.5	1605.2
153.5	0	153.5	202.243	153.5	370.09	153.5	547.435	153.5	838.792	153.5	1174.13	153.5	1498.09
154.5	0	154.5	188.109	154.5	341.102	154.5	495.778	154.5	743.603	154.5	1017.25	154.5	1265.38
155.5	0	155.5	173.792	155.5	313.717	155.5	449.258	155.5	662.12	155.5	889.048	155.5	1087.19
156.5	0	156.5	160.846	156.5	289.373	156.5	409.053	156.5	594.572	156.5	786.198	156.5	949.674
157.5	0	157.5	148.846	157.5	267.589	157.5	373.642	157.5	536.98	157.5	701.399	157.5	839.34
158.5	0	158.5	138.479	158.5	247.537	158.5	342.35	158.5	487.343	158.5	630.214	158.5	748.33
159.5	0	159.5	128.869	159.5	230.001	159.5	315.122	159.5	444.111	159.5	569.389	159.5	672.129
160.5	0	160.5	119.82	160.5	213.826	160.5	290.074	160.5	406.048	160.5	516.637	160.5	606.911
161.5	0	161.5	111.589	161.5	198.935	161.5	267.641	161.5	372.292	161.5	471.226	161.5	550.95
162.5	0	162.5	104.468	162.5	185.71	162.5	247.804	162.5	342.688	162.5	431.376	162.5	502.422
163.5	0	163.5	97.4309	163.5	173.304	163.5	229.631	163.5	316.021	163.5	395.854	163.5	459.289
164.5	0	164.5	91.4264	164.5	161.88	164.5	213.405	164.5	292.039	164.5	364.251	164.5	421.307
165.5	0	165.5	85.4142	165.5	151.425	165.5	198.035	165.5	270.267	165.5	335.929	165.5	387.51
166.5	0	166.5	79.7466	166.5	141.774	166.5	184.156	166.5	250.827	166.5	310.431	166.5	357.371
167.5	0	167.5	74.6841	167.5	132.826	167.5	171.442	167.5	232.251	167.5	287.482	167.5	330.344
168.5	0	168.5	70.1072	168.5	124.709	168.5	160.156	168.5	215.848	168.5	266.96	168.5	306.154
169.5	0	169.5	65.6893	169.5	116.987	169.5	149.529	169.5	200.948	169.5	248.31	169.5	284.313
170.5	0	170.5	61.7552	170.5	109.899	170.5	139.824	170.5	186.94	170.5	231.053	170.5	264.315
171.5	0	171.5	57.9653	171.5	102.92	171.5	130.52	171.5	174.385	171.5	215.482	171.5	245.836
172.5	0	172.5	54.2535	172.5	96.8302	172.5	122.405	172.5	162.869	172.5	200.944	172.5	229.012
173.5	0	173.5	51.0946	173.5	91.0588	173.5	114.811	173.5	152.237	173.5	187.561	173.5	213.771
174.5	0	174.5	48.1124	174.5	86.0532	174.5	107.703	174.5	142.847	174.5	175.552	174.5	199.898
175.5	0	175.5	44.9935	175.5	80.7065	175.5	100.854	175.5	133.401	175.5	164.191	175.5	186.864
176.5	0	176.5	42.2679	176.5	75.9822	176.5	94.7748	176.5	125.084	176.5	154.019	176.5	174.929
177.5	0	177.5	40.0981	177.5	72.0643	177.5	89.2705	177.5	117.372	177.5	144.449	177.5	164.053
178.5	0	178.5	37.3712	178.5	67.5889	178.5	83.7115	178.5	109.93	178.5	135.354	178.5	153.604
179.5	0	179.5	35.0911	179.5	63.7291	179.5	78.7474	179.5	103.282	179.5	127.208	179.5	144.214
180.5	0	180.5	33.191	180.5	60.0627	180.5	74.1263	180.5	97.2727	180.5	119.797	180.5	135.543
181.5	0	181.5	31.2631	181.5	56.7131	181.5	69.8387	181.5	91.6804	181.5	112.686	181.5	127.611
182.5	0	182.5	29.8774	182.5	54.1576	182.5	66.0177	182.5	86.4351	182.5	106.592	182.5	120.353
183.5	0	183.5	28.3079	183.5	51.2505	183.5	62.5431	183.5	81.7167	183.5	100.6	183.5	113.482
184.5	0	184.5	26.6455	184.5	48.4191	184.5	59.121	184.5	76.761	184.5	95.2206	184.5	107.001
185.5	0	185.5	25.3303	185.5	45.9694	185.5	55.9987	185.5	72.5962	185.5	90.0441	185.5	101.348
186.5	0	186.5	23.9955	186.5	43.3557	186.5	52.8655	186.5	68.6031	186.5	84.8678	186.5	95.6921
187.5	0	187.5	22.6798	187.5	40.9557	187.5	49.9838	187.5	64.8347	187.5	80.1436	187.5	90.4976
188.5	0	188.5	21.8888	188.5	38.9784	188.5	47.3994	188.5	61.5817	188.5	76.0959	188.5	85.632
189.5	0	189.5	20.7975	189.5	36.8339	189.5	45.0514	189.5	58.2656	189.5	72.3035	189.5	81.1372
190.5	0	190.5	19.7137	190.5	35.131	190.5	42.7615	190.5	55.1511	190.5	68.5345	190.5	76.7183
191.5	0	191.5	18.5037	191.5	33.239	191.5	40.6123	191.5	52.2708	191.5	64.9917	191.5	72.8555
192.5	0	192.5	17.4891	192.5	31.5107	192.5	38.5209	192.5	49.489	192.5	61.8021	192.5	69.1174
193.5	0	193.5	16.7484	193.5	29.9736	193.5	36.9822	193.5	47.2621	193.5	58.9103	193.5	66.0995
194.5	0	194.5	16.0443	194.5	28.587	194.5	35.1904	194.5	44.9286	194.5	55.9557	194.5	62.4132
195.5	0	195.5	15.3196	195.5	27.1384	195.5	33.6642	195.5	43.0347	195.5	53.2791	195.5	59.5636
196.5	0	196.5	14.6234	196.5	25.9259	196.5	31.9384	196.5	41.0543	196.5	50.6322	196.5	56.608
197.5	0	197.5	14.2668	197.5	24.5326	197.5	30.726	197.5	39.2695	197.5	48.3623	197.5	53.7831
198.5	0	198.5	13.4728	198.5	22.9495	198.5	28.7478	198.5	36.5774	198.5	45.7625	198.5	50.9082
199.5	0	199.5	13.0928	199.5	22.2026	199.5	27.7698	199.5	34.6149	199.5	43.9249	199.5	49.0554
200.5	0	200.5	12.4076	200.5	21.1096	200.5	26.1381	200.5	33.1321	200.5	42.1608	200.5	46.7434
201.5	0	201.5	11.8137	201.5	20.2327	201.5	25.0688	201.5	31.6765	201.5	40.2888	201.5	45.1174
202.5	0	202.5	11.1466	202.5	19.235	202.5	23.8916	202.5	29.9758	202.5	38.5237	202.5	43.182
203.5	0	203.5	10.6475	203.5	18.1389	203.5	22.8057	203.5	28.5	203.5	36.8987	203.5	40.9407
204.5	0	204.5	10.2556	204.5	17.4099	204.5	21.9756	204.5	27.2894	204.5	35.6288	204.5	39.1254
205.5	0	205.5	9.92944	205.5	16.7916	205.5	21.2513	205.5	26.1312	205.5	34.1088	205.5	37.3843
206.5	0	206.5	9.44116	206.5	16.1436	206.5	20.1904	206.5	25.0016	206.5	32.3533	206.5	35.7401
207.5	0	207.5	9.02747	207.5	15.8788	207.5	19.4521	207.5	23.9531	207.5	31.0011	207.5	34.4501
208.5	0	208.5	8.96301	208.5	15.3099	208.5	18.9012	208.5	23.1558	208.5	29.9729	208.5	33.076
209.5	0	209.5	8.69653	209.5	14.4147	209.5	17.9896	209.5	22.2305	209.5	28.6553	209.5	31.7557
210.5	0	210.5	8.23474	210.5	13.7756	210.5	17.1713	210.5	21.1898	210.5	27.5482	210.5	30.4624
211.5	0	211.5	7.83484	211.5	12.7119	211.5	16.5044	211.5	20.0363	211.5	26.48	211.5	29.0066
212.5	0	212.5	7.73291	212.5	12.3346	212.5	16.1846	212.5	19.5872	212.5	26.024	212.5	28.1703
213.5	0	213.5	7.37292	213.5	11.8522	213.5	15.5425	213.5	18.6816	213.5	24.9777	213.5	27.1387
214.5	0	214.5	7.02856	214.5	11.2987	214.5	14.7451	214.5	18.1832	214.5	24.0128	214.5	26.1133
215.5	0	215.5	6.92542	215.5	11.0294	215.5	14.5872	215.5	17.5378	215.5	23.4786	215.5	25.3636
216.5	0	216.5	6.63904	216.5	10.6459	216.5	14.052	216.5	16.8629	216.5	22.6294	216.5	24.4835
217.5	0	217.5	6.65259	217.5	10.2433	217.5	13.6311	217.5	16.1246	217.5	21.7996	217.5	23.5378
218.5	0	218.5	6.14893	218.5	9.73889	218.5	12.9135	218.5	15.5286	218.5	20.8365	218.5	22.5125
219.5	0	219.5	6.07043	219.5	9.16406	219.5	12.515	219.5	14.6599	219.5	20.1504	219.5	21.8309
220.5	0	220.5	5.99158	220.5	8.86047	220.5	12.3647	220.5	14.3087	220.5	19.507	220.5	21.1305
221.5	0	221.5	5.96106	221.5	8.67322	221.5	12.316	221.5	13.9839	221.5	19.1154	221.5	20.6472
222.5	0	222.5	5.59741	222.5	8.20337	222.5	11.7087	222.5	13.3691	222.5	18.5776	222.5	19.8905
223.5	0	223.5	5.45203	223.5	7.93152	223.5	11.4346	223.5	13.1495	223.5	18.2272	223.5	19.3207
224.5	0	224.5	5.17273	224.5	7.46582	224.5	10.9369	224.5	12.3488	224.5	17.2499	224.5	18.5027
225.5	0	225.5	4.89539	225.5	7.10791	225.5	10.3638	225.5	11.6167	225.5	16.5951	225.5	17.6636
226.5	0	226.5	4.87024	226.5	6.96814	226.5	10.1239	226.5	11.4338	226.5	16.4236	226.5	17.4901
227.5	0	227.5	4.75891	227.5	6.79346	227.5	9.86804	227.5	11.2566	227.5	16.0935	227.5	16.9683
228.5	0	228.5	4.927	228.5	6.79895	228.5	9.99158	228.5	11.0789	228.5	15.7424	228.5	16.7996
229.5	0	229.5	4.94812	229.5	6.76929	229.5	9.8208	229.5	11.0093	229.5	15.6743	229.5	16.4301
230.5	0	230.5	4.77905	230.5	6.27332	230.5	9.30249	230.5	10.3762	230.5	15.1595	230.5	15.739
231.5	0	231.5	4.91675	231.5	6.33716	231.5	9.31677	231.5	10.437	231.5	14.9114	231.5	15.6569
232.5	0	232.5	4.63403	232.5	5.98181	232.5	9.07471	232.5	9.89453	232.5	14.4612	232.5	15.3527
233.5	0	233.5	4.60547	233.5	5.95093	233.5	8.85083	233.5	9.63586	233.5	14.21	233.5	14.8827
234.5	0	234.5	4.64966	234.5	5.66577	234.5	8.73792	234.5	9.51282	234.5	13.9346	234.5	14.5436
235.5	0	235.5	4.40051	235.5	5.47913	235.5	8.51929	235.5	9.34265	235.5	13.4976	235.5	14.2422
236.5	0	236.5	4.12073	236.5	5.4259	236.5	8.21692	236.5	9.06714	236.5	13.2682	236.5	13.8167
237.5	0	237.5	4.17188	237.5	5.24902	237.5	8.12634	237.5	8.7738	237.5	13.0951	237.5	13.5828
238.5	0	238.5	3.87976	238.5	5.08228	238.5	8.01538	238.5	8.51563	238.5	12.7018	238.5	13.1859
239.5	0	239.5	3.94788	239.5	5.00928	239.5	7.81104	239.5	8.50867	239.5	12.5732	239.5	12.9968
240.5	0	240.5	4.00037	240.5	4.97278	240.5	7.71533	240.5	8.35144	240.5	12.3302	240.5	12.9569
241.5	0	241.5	4.01453	241.5	4.58887	241.5	7.66028	241.5	8.65271	241.5	12.0693	241.5	12.3304
242.5	0	242.5	3.73486	242.5	4.46033	242.5	7.59155	242.5	8.52466	242.5	11.624	242.5	12.1442
243.5	0	243.5	3.77002	243.5	4.34631	243.5	7.51453	243.5	8.47729	243.5	11.687	243.5	11.823
244.5	0	244.5	3.88062	244.5	4.29712	244.5	7.22363	244.5	8.12	244.5	11.4045	244.5	11.5653
245.5	0	245.5	3.9469	245.5	4.16455	245.5	7.12708	245.5	7.3949	245.5	11.278	245.5	11.6339
246.5	0	246.5	3.92468	246.5	4.21277	246.5	6.8158	246.5	7.24487	246.5	11.1073	246.5	11.4042
247.5	0	247.5	3.57874	247.5	3.89636	247.5	6.60913	247.5	7.04175	247.5	10.9592	247.5	11.4785
248.5	0	248.5	3.58533	248.5	3.84277	248.5	6.59888	248.5	6.91089	248.5	11.0627	248.5	11.2534
249.5	0	249.5	3.24695	249.5	3.75366	249.5	6.32898	249.5	6.86023	249.5	10.9459	249.5	10.7539
250.5	0	250.5	3.22632	250.5	3.63306	250.5	6.33569	250.5	6.61646	250.5	10.8335	250.5	10.4297
251.5	0	251.5	3.4032	251.5	3.55811	251.5	6.33777	251.5	6.54919	251.5	10.6874	251.5	10.2438
252.5	0	252.5	3.20398	252.5	3.68726	252.5	6.24109	252.5	6.42188	252.5	10.2607	252.5	10.0375
253.5	0	253.5	3.30554	253.5	3.80334	253.5	6.22827	253.5	6.33044	253.5	9.99744	253.5	10.0757
254.5	0	254.5	3.18018	254.5	3.71655	254.5	6.11658	254.5	6.20898	254.5	9.96973	254.5	9.83386
255.5	0	255.5	3.12244	255.5	3.71313	255.5	6.12207	255.5	6.30786	255.5	9.6936	255.5	9.77466
256.5	0	256.5	2.98364	256.5	3.18225	256.5	6.08069	256.5	5.90735	256.5	9.54822	256.5	9.59448
257.5	0	257.5	2.93689	257.5	2.82837	257.5	5.74438	257.5	5.63489	257.5	9.26245	257.5	9.46411
258.5	0	258.5	2.79224	258.5	2.7627	258.5	5.7572	258.5	5.74573	258.5	9.22131	258.5	9.11133
259.5	0	259.5	2.9165	259.5	2.90063	259.5	5.60791	259.5	5.84302	259.5	9.03223	259.5	9.26208
260.5	0	260.5	2.88794	260.5	2.64905	260.5	5.6759	260.5	5.54919	260.5	8.91699	260.5	8.97852
261.5	0	261.5	2.8446	261.5	2.78259	261.5	5.54773	261.5	5.60583	261.5	8.86035	261.5	8.82104
262.5	0	262.5	3.04236	262.5	2.88696	262.5	5.45874	262.5	5.56177	262.5	8.9679	262.5	8.67139
263.5	0	263.5	2.89429	263.5	2.90845	263.5	5.56531	263.5	5.50195	263.5	8.7467	263.5	8.5769
264.5	0	264.5	2.98682	264.5	2.83081	264.5	5.58264	264.5	5.41846	264.5	8.77722	264.5	8.58203
265.5	0	265.5	2.74976	265.5	2.74915	265.5	5.4021	265.5	5.35669	265.5	8.56738	265.5	8.42224
266.5	0	266.5	2.98059	266.5	2.73694	266.5	5.42676	266.5	5.1344	266.5	8.58533	266.5	8.55347
267.5	0	267.5	2.97791	267.5	2.75183	267.5	5.35999	267.5	5.1532	267.5	8.74048	267.5	8.54846
268.5	0	268.5	2.95361	268.5	2.64941	268.5	5.29138	268.5	5.16602	268.5	8.43213	268.5	8.37292
269.5	0	269.5	3.28381	269.5	2.60925	269.5	5.46814	269.5	5.1731	269.5	8.58264	269.5	8.46753
270.5	0	270.5	2.75061	270.5	2.38574	270.5	5.09277	270.5	4.78882	270.5	8.06433	270.5	8.02039
271.5	0	271.5	2.57629	271.5	2.18115	271.5	4.97766	271.5	4.45239	271.5	8.04333	271.5	7.73083
272.5	0	272.5	2.59705	272.5	2.03735	272.5	4.80054	272.5	4.55383	272.5	7.81238	272.5	7.52075
273.5	0	273.5	2.35278	273.5	1.97437	273.5	4.70557	273.5	4.48035	273.5	7.84668	273.5	7.57446
274.5	0	274.5	2.47119	274.5	2.10022	274.5	4.81921	274.5	4.55347	274.5	7.72595	274.5	7.52576
275.5	0	275.5	2.7876	275.5	2.31506	275.5	4.97046	275.5	4.86768	275.5	7.95422	275.5	7.88867
276.5	0	276.5	2.81067	276.5	2.57874	276.5	5.04419	276.5	4.77844	276.5	7.90845	276.5	8.03625
277.5	0	277.5	2.83215	277.5	2.42639	277.5	5.06421	277.5	4.80188	277.5	7.90063	277.5	7.70618
278.5	0	278.5	2.77747	278.5	2.21191	278.5	5.08057	278.5	4.98511	278.5	7.8053	278.5	7.67297
279.5	0	279.5	2.23242	279.5	2.08813	279.5	4.78796	279.5	4.53394	279.5	7.50098	279.5	7.2168
280.5	0	280.5	2.66992	280.5	2.22205	280.5	4.82153	280.5	4.5437	280.5	7.50012	280.5	7.50537
281.5	0	281.5	2.55322	281.5	1.99658	281.5	4.78796	281.5	4.37915	281.5	7.48145	281.5	7.15613
282.5	0	282.5	2.63171	282.5	1.95264	282.5	4.87317	282.5	4.4386	282.5	7.57056	282.5	7.16089
283.5	0	283.5	2.66992	283.5	2.23376	283.5	4.78418	283.5	4.45776	283.5	7.67908	283.5	7.05884
284.5	0	284.5	2.22778	284.5	2.03101	284.5	4.68762	284.5	4.20618	284.5	7.25525	284.5	7.01355
285.5	0	285.5	2.28723	285.5	1.79553	285.5	4.55127	285.5	4.27258	285.5	7.30139	285.5	6.8761
286.5	0	286.5	2.52893	286.5	1.83032	286.5	4.58179	286.5	4.3988	286.5	7.18579	286.5	6.87964
287.5	0	287.5	2.58142	287.5	1.95691	287.5	4.53259	287.5	4.72314	287.5	7.1886	287.5	7.05823
288.5	0	288.5	2.48645	288.5	1.87488	288.5	4.55029	288.5	4.84851	288.5	6.98279	288.5	6.66919
289.5	0	289.5	2.31372	289.5	1.82166	289.5	4.58606	289.5	4.64368	289.5	6.87354	289.5	6.57178
290.5	0	290.5	2.62036	290.5	1.8186	290.5	4.85413	290.5	4.51953	290.5	7.01038	290.5	6.89368
291.5	0	291.5	2.72668	291.5	1.86829	291.5	4.52124	291.5	4.1637	291.5	6.88184	291.5	6.74451
292.5	0	292.5	2.73059	292.5	1.94165	292.5	4.55798	292.5	3.94727	292.5	7.12415	292.5	6.69495
293.5	0	293.5	2.48901	293.5	1.79785	293.5	4.44263	293.5	4.07971	293.5	7.1759	293.5	6.69373
294.5	0	294.5	1.93481	294.5	1.76147	294.5	4.29138	294.5	3.80664	294.5	6.92041	294.5	6.70886
295.5	0	295.5	1.97595	295.5	1.39673	295.5	4.0885	295.5	3.63489	295.5	7.08228	295.5	6.4718
296.5	0	296.5	2.30054	296.5	1.6698	296.5	4.22217	296.5	3.85986	296.5	7.40308	296.5	6.59338

## Sheet: 26
PBST_X	PBST_Y	2.5uM_X	2.5uM_Y	5uM_X	5uM_Y	10uM_X	10uM_Y	20uM_X	20uM_Y	40uM_X	40uM_Y	80uM_X	80uM_Y
46.5	0	46.5	-0.0855713	46.5	0.345154	46.5	0.227051	46.5	-0.0726318	46.5	-0.325134	46.5	0.125854
47.5	0	47.5	-0.402344	47.5	-0.0818481	47.5	-0.0401611	47.5	-0.245239	47.5	-0.48761	47.5	-0.0425415
48.5	0	48.5	-0.212158	48.5	-0.18573	48.5	-0.0393677	48.5	-0.110535	48.5	-0.429443	48.5	-0.130066
49.5	0	49.5	-0.278564	49.5	0.137695	49.5	-0.145203	49.5	-0.379639	49.5	-0.609863	49.5	-0.127258
50.5	0	50.5	-0.413696	50.5	-0.117004	50.5	0.0765991	50.5	-0.618713	50.5	-0.621643	50.5	-0.156982
51.5	0	51.5	-0.398071	51.5	-0.189636	51.5	-0.00579834	51.5	-0.899963	51.5	-0.599304	51.5	-0.0542603
52.5	0	52.5	-0.0421753	52.5	0.237732	52.5	-0.0432739	52.5	-0.849915	52.5	-0.530945	52.5	0.0352173
53.5	0	53.5	-0.360962	53.5	-0.105652	53.5	-0.135498	53.5	-0.951904	53.5	-0.649353	53.5	-0.0894165
54.5	0	54.5	-0.358215	54.5	-0.231812	54.5	-0.113586	54.5	-1.09253	54.5	-0.448547	54.5	-0.0429077
55.5	0	55.5	-0.118774	55.5	0.203735	55.5	0.0805664	55.5	-0.737427	55.5	-0.230591	55.5	0.0824585
56.5	0	56.5	-0.452393	56.5	-0.132629	56.5	0.0090332	56.5	-0.917969	56.5	-0.291565	56.5	0.019165
57.5	0	57.5	-0.491394	57.5	-0.318909	57.5	0.0696411	57.5	-0.826477	57.5	-0.298889	57.5	-0.0374146
58.5	0	58.5	-0.074585	58.5	0.148254	58.5	0.490723	58.5	-0.616333	58.5	-0.300842	58.5	0.0387573
59.5	0	59.5	0.173401	59.5	0.84906	59.5	0.597778	59.5	-0.574524	59.5	-0.102051	59.5	0.468018
60.5	0	60.5	-0.639038	60.5	-0.314636	60.5	-0.0475464	60.5	-1.16437	60.5	-0.64032	60.5	-0.345642
61.5	0	61.5	-0.0316772	61.5	0.174805	61.5	0.220032	61.5	-0.763977	61.5	-0.225098	61.5	0.00671387
62.5	0	62.5	-0.0328369	62.5	0.128723	62.5	-0.0303955	62.5	-0.798767	62.5	-0.191101	62.5	0.0133667
63.5	0	63.5	0.0843506	63.5	0.332642	63.5	-0.0889893	63.5	-0.846069	63.5	-0.262634	63.5	-0.0819702
64.5	0	64.5	-0.0339966	64.5	0.356079	64.5	-0.287048	64.5	-0.852722	64.5	-0.385254	64.5	-0.167114
65.5	0	65.5	-0.0296631	65.5	0.0795288	65.5	-0.277222	65.5	-0.779236	65.5	-0.173523	65.5	-0.144043
66.5	0	66.5	-0.133606	66.5	-0.0693359	66.5	-0.23584	66.5	-1.05896	66.5	0.0674438	66.5	-0.156189
67.5	0	67.5	-0.250366	67.5	-0.193542	67.5	-0.410828	67.5	-1.09564	67.5	0.130005	67.5	-0.296814
68.5	0	68.5	-0.292175	68.5	-0.314209	68.5	-0.585815	68.5	-0.521423	68.5	-0.0426636	68.5	-0.422607
69.5	0	69.5	-0.136353	69.5	-0.190369	69.5	-0.421753	69.5	-0.0647583	69.5	-0.0328979	69.5	-0.222595
70.5	0	70.5	0.0737915	70.5	0.0361328	70.5	-0.155762	70.5	0.31958	70.5	-0.0286255	70.5	0.0262451
71.5	0	71.5	-0.205872	71.5	-0.140015	71.5	-0.248718	71.5	-0.0100708	71.5	-0.389526	71.5	-0.238586
72.5	0	72.5	-0.178162	72.5	-0.100159	72.5	-0.294067	72.5	-0.0835571	72.5	-0.38446	72.5	-0.106201
73.5	0	73.5	0.0769653	73.5	0.0228882	73.5	-0.327637	73.5	-0.0256958	73.5	-0.427856	73.5	-0.0628052
74.5	0	74.5	-0.019165	74.5	-0.00646973	74.5	-0.290588	74.5	-0.0812378	74.5	-0.394653	74.5	-0.0839233
75.5	0	75.5	0.0917969	75.5	0.0510254	75.5	-0.0983276	75.5	0.102417	75.5	-0.181335	75.5	0.10907
76.5	0	76.5	-0.0852051	76.5	-0.143921	76.5	-0.0909424	76.5	-0.117126	76.5	-0.282166	76.5	-0.187866
77.5	0	77.5	-0.0289307	77.5	-0.0775757	77.5	-0.250305	77.5	-0.0308228	77.5	-0.310303	77.5	-0.0374756
78.5	0	78.5	-0.0480347	78.5	-0.0817871	78.5	-0.0608521	78.5	0.267639	78.5	0.00616455	78.5	0.107117
79.5	0	79.5	0.0702515	79.5	0.175964	79.5	-0.0335083	79.5	0.0512085	79.5	0.131897	79.5	0.0922241
80.5	0	80.5	-0.0629272	80.5	-0.0298462	80.5	-0.062439	80.5	0.086792	80.5	0.229553	80.5	0.0488892
81.5	0	81.5	0.18866	81.5	0.135742	81.5	0.0446167	81.5	0.150818	81.5	0.243225	81.5	0.181274
82.5	0	82.5	-0.00708008	82.5	-0.0505981	82.5	-0.0526733	82.5	-0.0800781	82.5	0.0459595	82.5	-0.02771
83.5	0	83.5	0.120667	83.5	0.0900879	83.5	0.0969849	83.5	0.100037	83.5	-0.0860596	83.5	-0.022583
84.5	0	84.5	0.0644531	84.5	0.0408325	84.5	0.0794067	84.5	0.0601807	84.5	-0.105164	84.5	-0.019104
85.5	0	85.5	-0.0253906	85.5	-0.0814209	85.5	-0.0831299	85.5	-0.0593262	85.5	-0.176697	85.5	-0.0245361
86.5	0	86.5	-0.278198	86.5	-0.104492	86.5	-0.022583	86.5	-0.258179	86.5	-0.150513	86.5	-0.136292
87.5	0	87.5	-0.269592	87.5	-0.185364	87.5	-0.0866699	87.5	-0.281982	87.5	-0.223938	87.5	-0.294861
88.5	0	88.5	-0.250793	88.5	-0.333008	88.5	-0.253418	88.5	-0.316345	88.5	-0.0610352	88.5	-0.382751
89.5	0	89.5	-0.16449	89.5	-0.0755615	89.5	-0.131592	89.5	-0.209717	89.5	0.0639648	89.5	-0.0604858
90.5	0	90.5	-0.198425	90.5	-0.0431519	90.5	-0.129578	90.5	-0.132751	90.5	0.0733643	90.5	-0.164368
91.5	0	91.5	-0.432434	91.5	-0.639221	91.5	-0.492493	91.5	-0.574524	91.5	-0.341492	91.5	-0.487427
92.5	0	92.5	0.0452881	92.5	0.0869141	92.5	-0.0405884	92.5	-0.274963	92.5	0.111206	92.5	-0.0784912
93.5	0	93.5	-0.424988	93.5	1.97485	93.5	-12.4331	93.5	-30.5522	93.5	-64.6626	93.5	-61.6019
94.5	0	94.5	13.7496	94.5	12.2315	94.5	71.9134	94.5	129.5	94.5	234.829	94.5	307.451
95.5	0	95.5	22.4285	95.5	37.1088	95.5	64.7153	95.5	99.3938	95.5	144.373	95.5	193.327
96.5	0	96.5	24.4957	96.5	40.292	96.5	66.1794	96.5	101.033	96.5	146.22	96.5	197.25
97.5	0	97.5	25.0297	97.5	41.3416	97.5	66.9517	97.5	101.786	97.5	147.023	97.5	198.539
98.5	0	98.5	25.5656	98.5	42.0193	98.5	67.779	98.5	102.448	98.5	147.757	98.5	199.517
99.5	0	99.5	26.1309	99.5	42.6455	99.5	68.2821	99.5	103.025	99.5	148.209	99.5	200.282
100.5	0	100.5	26.4051	100.5	43.0174	100.5	68.6497	100.5	103.441	100.5	148.656	100.5	200.592
101.5	0	101.5	26.7289	101.5	43.3416	101.5	69.1708	101.5	103.834	101.5	149.031	101.5	200.653
102.5	0	102.5	26.8116	102.5	43.474	102.5	69.2083	102.5	103.998	102.5	149.089	102.5	200.581
103.5	0	103.5	27.0691	103.5	43.8229	103.5	69.8161	103.5	104.106	103.5	149.206	103.5	200.641
104.5	0	104.5	27.273	104.5	44.3018	104.5	70.0692	104.5	104.378	104.5	149.448	104.5	200.628
105.5	0	105.5	27.7281	105.5	44.4775	105.5	70.4133	105.5	104.647	105.5	149.612	105.5	200.539
106.5	0	106.5	28.0125	106.5	45.0694	106.5	70.7958	106.5	104.76	106.5	149.773	106.5	200.62
107.5	0	107.5	28.4965	107.5	45.4503	107.5	70.8364	107.5	105.1	107.5	149.928	107.5	200.278
108.5	0	108.5	28.6543	108.5	45.4108	108.5	70.9079	108.5	105.091	108.5	149.738	108.5	200.636
109.5	0	109.5	28.8617	109.5	45.6416	109.5	71.1493	109.5	105.179	109.5	149.98	109.5	200.897
110.5	0	110.5	28.6945	110.5	45.5799	110.5	71.1353	110.5	105.223	110.5	150.171	110.5	201.034
111.5	0	111.5	28.757	111.5	45.8709	111.5	71.2388	111.5	105.582	111.5	150.352	111.5	201.662
112.5	0	112.5	28.9316	112.5	45.9826	112.5	71.4868	112.5	106.403	112.5	150.851	112.5	201.452
113.5	0	113.5	29.0211	113.5	46.0834	113.5	71.4794	113.5	106.591	113.5	150.981	113.5	201.3
114.5	0	114.5	29.141	114.5	46.2725	114.5	71.6427	114.5	106.827	114.5	151.099	114.5	201.356
115.5	0	115.5	29.3398	115.5	46.6127	115.5	71.9348	115.5	107.019	115.5	151.164	115.5	201.541
116.5	0	116.5	29.448	116.5	46.8084	116.5	72.0606	116.5	106.544	116.5	151.021	116.5	201.531
117.5	0	117.5	29.2684	117.5	46.6807	117.5	71.9786	117.5	106.445	117.5	150.712	117.5	201.47
118.5	0	118.5	29.241	118.5	46.6573	118.5	71.8907	118.5	106.234	118.5	150.53	118.5	201.466
119.5	0	119.5	29.584	119.5	46.8737	119.5	72.2321	119.5	106.479	119.5	150.8	119.5	201.622
120.5	0	120.5	29.6492	120.5	46.917	120.5	72.2325	120.5	106.623	120.5	150.862	120.5	201.689
121.5	0	121.5	29.564	121.5	46.9108	121.5	72.1993	121.5	106.63	121.5	150.686	121.5	201.683
122.5	0	122.5	29.6887	122.5	47.0186	122.5	72.413	122.5	106.744	122.5	150.88	122.5	201.777
123.5	0	123.5	29.9867	123.5	47.2049	123.5	72.6993	123.5	106.883	123.5	150.853	123.5	201.775
124.5	0	124.5	29.9481	124.5	47.2542	124.5	72.7938	124.5	106.888	124.5	150.812	124.5	201.702
125.5	0	125.5	30.1906	125.5	47.5123	125.5	72.7388	125.5	106.913	125.5	150.824	125.5	201.694
126.5	0	126.5	30.1226	126.5	47.5486	126.5	72.7548	126.5	107.029	126.5	151.031	126.5	201.752
127.5	0	127.5	30.2043	127.5	47.6069	127.5	72.9774	127.5	107.082	127.5	150.985	127.5	201.691
128.5	0	128.5	30.1957	128.5	47.5463	128.5	72.7544	128.5	107.012	128.5	150.85	128.5	201.638
129.5	0	129.5	30.1691	129.5	47.7084	129.5	72.8243	129.5	107.102	129.5	150.858	129.5	201.667
130.5	0	130.5	30.1519	130.5	47.7338	130.5	72.8887	130.5	106.874	130.5	150.882	130.5	201.544
131.5	0	131.5	30.2691	131.5	47.7291	131.5	73.0056	131.5	107.071	131.5	150.986	131.5	201.493
132.5	0	132.5	30.2754	132.5	47.7553	132.5	73.0454	132.5	107.1	132.5	151.078	132.5	201.595
133.5	0	133.5	30.3168	133.5	47.9947	133.5	73.1782	133.5	107.197	133.5	151.155	133.5	201.596
134.5	0	134.5	30.3594	134.5	47.9092	134.5	73.0751	134.5	107.243	134.5	151.203	134.5	201.573
135.5	0	135.5	30.6082	135.5	48.0479	135.5	73.1071	135.5	107.277	135.5	151.338	135.5	201.504
136.5	0	136.5	30.6242	136.5	48.1448	136.5	73.2744	136.5	107.354	136.5	151.415	136.5	201.706
137.5	0	137.5	30.5114	137.5	47.9869	137.5	73.1274	137.5	107.316	137.5	151.337	137.5	201.528
138.5	0	138.5	30.6874	138.5	48.3123	138.5	73.3454	138.5	107.279	138.5	151.326	138.5	201.413
139.5	0	139.5	30.7461	139.5	48.1974	139.5	73.3306	139.5	107.329	139.5	151.327	139.5	201.354
140.5	0	140.5	30.6926	140.5	48.1401	140.5	73.431	140.5	107.358	140.5	151.276	140.5	201.152
141.5	0	141.5	30.5731	141.5	48.0565	141.5	73.1821	141.5	107.274	141.5	151.198	141.5	201.023
142.5	0	142.5	30.7113	142.5	48.2662	142.5	73.3509	142.5	107.379	142.5	151.17	142.5	201.075
143.5	0	143.5	30.8273	143.5	48.1709	143.5	73.2606	143.5	107.379	143.5	151.137	143.5	200.884
144.5	0	144.5	30.8527	144.5	48.1935	144.5	73.463	144.5	107.458	144.5	151.065	144.5	200.72
145.5	0	145.5	30.7699	145.5	48.4404	145.5	73.52	145.5	107.535	145.5	151.087	145.5	200.856
146.5	0	146.5	30.834	146.5	48.3611	146.5	73.529	146.5	107.402	146.5	151.043	146.5	200.673
147.5	0	147.5	31.0078	147.5	48.4647	147.5	73.5482	147.5	107.265	147.5	151.101	147.5	200.889
148.5	0	148.5	31.0231	148.5	48.5955	148.5	73.6021	148.5	107.324	148.5	150.948	148.5	200.729
149.5	0	149.5	31.1312	149.5	48.7049	149.5	73.7809	149.5	107.274	149.5	151.004	149.5	200.702
150.5	0	150.5	31.15	150.5	48.6896	150.5	74.1087	150.5	107.27	150.5	150.884	150.5	200.489
151.5	0	151.5	31.2988	151.5	49.1154	151.5	74.229	151.5	107.258	151.5	150.934	151.5	200.506
152.5	0	152.5	23.6332	152.5	41.6901	152.5	73.6759	152.5	120.862	152.5	190.598	152.5	200.928
153.5	0	153.5	26.7656	153.5	53.133	153.5	32.5739	153.5	21.2942	153.5	-4.13879	153.5	69.179
154.5	0	154.5	12.0109	154.5	11.7026	154.5	12.9388	154.5	11.093	154.5	10.1296	154.5	7.16571
155.5	0	155.5	8.31561	155.5	10.7307	155.5	9.06921	155.5	7.43207	155.5	5.58582	155.5	-0.479248
156.5	0	156.5	6.92535	156.5	8.53259	156.5	7.63367	156.5	6.34338	156.5	4.12054	156.5	-3.02142
157.5	0	157.5	6.42694	157.5	7.69165	157.5	7.05402	157.5	6.02429	157.5	3.47919	157.5	-3.78387
158.5	0	158.5	6.02655	158.5	6.96661	158.5	6.62158	158.5	5.30634	158.5	2.63586	158.5	-4.13116
159.5	0	159.5	5.3316	159.5	6.28345	159.5	6.06573	159.5	4.54694	159.5	2.1452	159.5	-4.65851
160.5	0	160.5	5.26172	160.5	6.18188	160.5	5.97083	160.5	4.33209	160.5	2.24524	160.5	-4.40894
161.5	0	161.5	5.18005	161.5	5.9256	161.5	5.76685	161.5	4.04224	161.5	2.237	161.5	-4.40814
162.5	0	162.5	4.60895	162.5	5.46582	162.5	5.4024	162.5	3.68243	162.5	1.83618	162.5	-4.80774
163.5	0	163.5	4.57965	163.5	5.30646	163.5	5.21338	163.5	3.49847	163.5	1.87921	163.5	-4.60541
164.5	0	164.5	4.2074	164.5	5.11237	164.5	4.86377	164.5	3.38721	164.5	1.62415	164.5	-4.62885
165.5	0	165.5	4.20306	165.5	4.98962	165.5	4.80591	165.5	3.28009	165.5	1.4483	165.5	-4.52966
166.5	0	166.5	4.0816	166.5	4.65375	166.5	4.65125	166.5	3.14301	166.5	1.35846	166.5	-4.45776
167.5	0	167.5	4.0824	167.5	4.46039	167.5	4.55011	167.5	2.87976	167.5	1.58936	167.5	-4.34955
168.5	0	168.5	3.85272	168.5	4.47913	168.5	4.40521	168.5	2.81299	168.5	1.40106	168.5	-4.32727
169.5	0	169.5	3.7226	169.5	4.43811	169.5	4.18445	169.5	2.87506	169.5	1.43579	169.5	-4.28864
170.5	0	170.5	3.55231	170.5	4.14044	170.5	4.27863	170.5	2.87665	170.5	1.17841	170.5	-4.25464
171.5	0	171.5	3.59766	171.5	3.90216	171.5	4.22235	171.5	2.62152	171.5	1.22839	171.5	-4.26636
172.5	0	172.5	3.20544	172.5	3.90649	172.5	3.92865	172.5	2.56958	172.5	1.22064	172.5	-4.3952
173.5	0	173.5	3.14722	173.5	3.70801	173.5	3.86688	173.5	2.47424	173.5	1.27216	173.5	-4.39758
174.5	0	174.5	2.94958	174.5	3.66266	174.5	3.55048	174.5	2.24963	174.5	1.13464	174.5	-4.47186
175.5	0	175.5	3.09412	175.5	3.63141	175.5	3.67859	175.5	2.2832	175.5	1.2561	175.5	-4.3515
176.5	0	176.5	3.03046	176.5	3.53577	176.5	3.57196	176.5	2.211	176.5	1.01941	176.5	-4.30701
177.5	0	177.5	2.89764	177.5	3.39667	177.5	3.43719	177.5	2.1524	177.5	1.03271	177.5	-4.39056
178.5	0	178.5	2.84064	178.5	3.5799	178.5	3.39191	178.5	2.19189	178.5	1.01672	178.5	-4.23584
179.5	0	179.5	2.95465	179.5	3.44202	179.5	3.33173	179.5	2.14148	179.5	1.1214	179.5	-4.1214
180.5	0	180.5	2.6449	180.5	3.24237	180.5	3.25165	180.5	2.1145	180.5	0.858093	180.5	-4.13824
181.5	0	181.5	2.88745	181.5	3.37207	181.5	3.1911	181.5	2.07312	181.5	1.00574	181.5	-4.01086
182.5	0	182.5	2.46051	182.5	3.14514	182.5	2.94263	182.5	1.88165	182.5	0.781921	182.5	-4.27142
183.5	0	183.5	2.59686	183.5	3.15137	183.5	2.95477	183.5	1.9762	183.5	0.89325	183.5	-4.12457
184.5	0	184.5	2.50659	184.5	2.94861	184.5	2.91412	184.5	1.87115	184.5	0.9245	184.5	-4.0304
185.5	0	185.5	2.64374	185.5	3.21234	185.5	2.92981	185.5	1.95557	185.5	1.12646	185.5	-4.05145
186.5	0	186.5	2.31519	186.5	2.87872	186.5	2.87158	186.5	1.7395	186.5	0.813538	186.5	-4.08392
187.5	0	187.5	2.20038	187.5	3.04083	187.5	2.73639	187.5	1.74182	187.5	0.695984	187.5	-4.05267
188.5	0	188.5	2.39331	188.5	2.80878	188.5	2.74652	188.5	1.55237	188.5	0.7948	188.5	-4.02808
189.5	0	189.5	2.45856	189.5	3.06195	189.5	2.81335	189.5	1.76178	189.5	0.933105	189.5	-3.92377
190.5	0	190.5	1.93744	190.5	2.58612	190.5	2.5661	190.5	1.48712	190.5	0.664734	190.5	-4.16479
191.5	0	191.5	2.0304	191.5	2.55017	191.5	2.86841	191.5	1.64886	191.5	0.731873	191.5	-3.98511
192.5	0	192.5	2.1875	192.5	2.77637	192.5	3.12701	192.5	1.72662	192.5	1.01318	192.5	-3.92883
193.5	0	193.5	2.27692	193.5	2.69824	193.5	3.3399	193.5	1.79846	193.5	0.978394	193.5	-3.78119
194.5	0	194.5	2.35193	194.5	2.85175	194.5	3.29462	194.5	1.78168	194.5	0.950623	194.5	-3.56366
195.5	0	195.5	2.21637	195.5	3.00256	195.5	2.90009	195.5	1.39105	195.5	0.703796	195.5	-3.80151
196.5	0	196.5	2.31635	196.5	2.94275	196.5	2.64655	196.5	1.45276	196.5	0.620178	196.5	-3.92029
197.5	0	197.5	2.38556	197.5	2.81665	197.5	2.46844	197.5	1.34576	197.5	0.568665	197.5	-3.91083
198.5	0	198.5	2.25037	198.5	2.53693	198.5	2.15912	198.5	1.2821	198.5	0.465942	198.5	-3.99091
199.5	0	199.5	2.31635	199.5	2.2619	199.5	2.1864	199.5	1.17621	199.5	0.436584	199.5	-3.91132
200.5	0	200.5	1.95624	200.5	2.04047	200.5	2.01141	200.5	0.946899	200.5	0.682312	200.5	-4.0484
201.5	0	201.5	1.68469	201.5	1.98102	201.5	2.00629	201.5	1.18481	201.5	1.0788	201.5	-4.07416
202.5	0	202.5	1.67535	202.5	1.82635	202.5	2.05438	202.5	1.61725	202.5	1.28778	202.5	-4.09564
203.5	0	203.5	1.73163	203.5	2.19672	203.5	2.18213	203.5	2.21295	203.5	1.69873	203.5	-3.82025
204.5	0	204.5	1.62299	204.5	2.1217	204.5	2.02313	204.5	2.01215	204.5	1.3819	204.5	-3.89996
205.5	0	205.5	1.89685	205.5	2.14587	205.5	2.32977	205.5	1.90588	205.5	0.772156	205.5	-3.60077
206.5	0	206.5	1.80267	206.5	2.41309	206.5	2.32153	206.5	1.55823	206.5	0.686584	206.5	-3.5968
207.5	0	207.5	1.62262	207.5	2.16937	207.5	2.0177	207.5	1.26019	207.5	0.715942	207.5	-3.73236
208.5	0	208.5	1.69531	208.5	2.15295	208.5	2.13879	208.5	1.24847	208.5	0.702271	208.5	-3.62378
209.5	0	209.5	1.56989	209.5	2.03888	209.5	2.13055	209.5	1.20551	209.5	0.592041	209.5	-3.65466
210.5	0	210.5	1.34839	210.5	2.13458	210.5	2.05005	210.5	1.03168	210.5	0.492065	210.5	-3.62067
211.5	0	211.5	1.3031	211.5	1.95728	211.5	2.01886	211.5	1.07037	211.5	0.485046	211.5	-3.74445
212.5	0	212.5	1.5863	212.5	2.03534	212.5	2.01178	212.5	1.17584	212.5	0.35144	212.5	-3.55969
213.5	0	213.5	1.38788	213.5	1.992	213.5	1.87354	213.5	1.22583	213.5	0.394043	213.5	-3.70502
214.5	0	214.5	1.3219	214.5	1.94513	214.5	1.77942	214.5	1.02783	214.5	0.370605	214.5	-3.70068
215.5	0	215.5	1.38159	215.5	1.9115	215.5	1.75201	215.5	0.926208	215.5	0.466675	215.5	-3.53357
216.5	0	216.5	1.1875	216.5	1.73615	216.5	1.75323	216.5	0.990295	216.5	0.363953	216.5	-3.81635
217.5	0	217.5	1.15503	217.5	1.74786	217.5	1.67078	217.5	1.03247	217.5	0.429932	217.5	-3.65741
218.5	0	218.5	1.54022	218.5	1.95526	218.5	2.00787	218.5	1.1051	218.5	0.635803	218.5	-3.42181
219.5	0	219.5	1.51324	219.5	1.85645	219.5	1.90479	219.5	1.08563	219.5	0.572571	219.5	-3.30072
220.5	0	220.5	1.40741	220.5	1.79047	220.5	1.87665	220.5	1.08289	220.5	0.453064	220.5	-3.47528
221.5	0	221.5	1.33392	221.5	1.88263	221.5	1.78406	221.5	0.988708	221.5	0.50415	221.5	-3.49841
222.5	0	222.5	1.19257	222.5	1.57367	222.5	1.62317	222.5	0.933655	222.5	0.422974	222.5	-3.5296
223.5	0	223.5	1.07141	223.5	1.66583	223.5	1.64227	223.5	0.772705	223.5	0.2901	223.5	-3.55896
224.5	0	224.5	0.974609	224.5	1.55725	224.5	1.67468	224.5	0.869568	224.5	0.466309	224.5	-3.72064
225.5	0	225.5	1.15857	225.5	1.69244	225.5	1.81927	225.5	0.968811	225.5	0.348328	225.5	-3.43469
226.5	0	226.5	1.12653	226.5	1.65454	226.5	1.71338	226.5	0.784424	226.5	0.371399	226.5	-3.55811
227.5	0	227.5	1.23907	227.5	1.85962	227.5	1.83917	227.5	0.88208	227.5	0.563599	227.5	-3.29175
228.5	0	228.5	1.15894	228.5	1.71149	228.5	1.68445	228.5	0.766052	228.5	0.365479	228.5	-3.45776
229.5	0	229.5	1.0293	229.5	1.69434	229.5	1.61536	229.5	0.781311	229.5	0.323364	229.5	-3.48273
230.5	0	230.5	1.18903	230.5	1.64398	230.5	1.63757	230.5	0.838745	230.5	0.535461	230.5	-3.40582
231.5	0	231.5	0.956665	231.5	1.45178	231.5	1.59814	231.5	0.674316	231.5	0.222595	231.5	-3.56903
232.5	0	232.5	0.958923	232.5	1.55957	232.5	1.5899	232.5	0.818359	232.5	0.273682	232.5	-3.54999
233.5	0	233.5	1.04565	233.5	1.633	233.5	1.75244	233.5	0.835571	233.5	0.362793	233.5	-3.53314
234.5	0	234.5	0.96051	234.5	1.37952	234.5	1.53796	234.5	0.669189	234.5	0.318237	234.5	-3.505
235.5	0	235.5	1.01404	235.5	1.68225	235.5	1.62897	235.5	0.846558	235.5	0.364319	235.5	-3.51715
236.5	0	236.5	1.27344	236.5	1.73773	236.5	1.75476	236.5	0.874695	236.5	0.434265	236.5	-3.17609
237.5	0	237.5	1.00897	237.5	1.53418	237.5	1.73523	237.5	0.833618	237.5	0.368652	237.5	-3.34174
238.5	0	238.5	1.02887	238.5	1.53223	238.5	1.6825	238.5	0.825806	238.5	0.471008	238.5	-3.30737
239.5	0	239.5	0.660156	239.5	1.25336	239.5	1.53406	239.5	0.532471	239.5	0.110474	239.5	-3.80188
240.5	0	240.5	1.07025	240.5	1.45331	240.5	1.89502	240.5	0.709778	240.5	0.274109	240.5	-3.56555
241.5	0	241.5	0.962891	241.5	1.61548	241.5	1.86609	241.5	0.81488	241.5	0.313965	241.5	-3.31476
242.5	0	242.5	1.02417	242.5	1.82361	242.5	1.79852	242.5	0.645752	242.5	0.226807	242.5	-3.54486
243.5	0	243.5	1.34216	243.5	2.01862	243.5	1.60089	243.5	0.686768	243.5	0.296387	243.5	-3.36945
244.5	0	244.5	1.39764	244.5	1.90173	244.5	1.4895	244.5	0.53363	244.5	0.197144	244.5	-3.47064
245.5	0	245.5	1.31482	245.5	1.79749	245.5	1.35828	245.5	0.536377	245.5	0.180786	245.5	-3.47491
246.5	0	246.5	1.12384	246.5	1.35376	246.5	1.28448	246.5	0.396545	246.5	0.353394	246.5	-3.76672
247.5	0	247.5	0.690186	247.5	1.4115	247.5	1.11804	247.5	0.609009	247.5	0.689697	247.5	-3.60657
248.5	0	248.5	0.575317	248.5	1.28845	248.5	1.0766	248.5	0.75	248.5	0.815857	248.5	-3.6535
249.5	0	249.5	0.603516	249.5	1.3053	249.5	1.17938	249.5	1.08441	249.5	0.908875	249.5	-3.58234
250.5	0	250.5	0.806213	250.5	1.42053	250.5	1.29071	250.5	1.2887	250.5	0.720581	250.5	-3.37689
251.5	0	251.5	0.875366	251.5	1.48108	251.5	1.43213	251.5	1.39734	251.5	0.353455	251.5	-3.06085
252.5	0	252.5	0.9422	252.5	1.53656	252.5	1.33447	252.5	0.805542	252.5	0.201111	252.5	-3.07922
253.5	0	253.5	0.686279	253.5	1.31189	253.5	1.46649	253.5	0.586365	253.5	0.158875	253.5	-3.23865
